# Supplementary material for: Architecture of transcriptional regulatory circuits is knitted over the topology of bio-molecular interaction networks
Source: BMC Syst Biol. 2008 Feb 8;2:17. doi: 10.1186/1752-0509-2-17 (PMC2268660; doi:10.1186/1752-0509-2-17)
Supplement: Additional file 1 — Supplementary Data 1 contains all sheets with feature scores mentioned in the text for yeast datasets, determined using scoring system S1. [file 1752-0509-2-17-S1.xls]

## Sheet: ReporterGO_rs_grr1
GO ID	Number of neighbors	Z-score	P-value	GO category description	Process/Function/Component
GO:0015986	16	8.06183	1.22125e-15	ATP synthesis coupled proton transport	P
GO:0009060	63	7.66026	2.94209e-14	aerobic respiration	P
GO:0046933	11	6.53569	1.0098e-10	hydrogen-transporting ATP synthase activity, rotational mechanism	F
GO:0005762	43	6.51563	1.15449e-10	mitochondrial large ribosomal subunit	C
GO:0005739	590	6.0792	1.93053e-09	mitochondrion	C
GO:0006099	15	5.88792	6.25796e-09	tricarboxylic acid cycle	P
GO:0005763	33	5.24899	2.45807e-07	mitochondrial small ribosomal subunit	C
GO:0000276	5	4.69454	4.3174e-06	proton-transporting ATP synthase complex, coupling factor F(o) (sensu Eukaryota)	C
GO:0004129	9	4.43016	1.52624e-05	cytochrome-c oxidase activity	F
GO:0005751	9	4.43016	1.52624e-05	respiratory chain complex IV (sensu Eukaryota)	C
GO:0005753	3	3.991	3.28982e-05	proton-transporting ATP synthase complex (sensu Eukaryota)	C
GO:0005749	4	3.95454	3.83414e-05	respiratory chain complex II (sensu Eukaryota)	C
GO:0006121	4	3.95454	3.83414e-05	mitochondrial electron transport, succinate to ubiquinone	P
GO:0006123	7	4.21251	4.1058e-05	mitochondrial electron transport, cytochrome c to oxygen	P
GO:0008177	5	4.16251	5.1212e-05	succinate dehydrogenase (ubiquinone) activity	F
GO:0000274	3	3.77391	8.03557e-05	proton-transporting ATP synthase, stator stalk (sensu Eukaryota)	C
GO:0005750	9	3.75511	8.66343e-05	respiratory chain complex III (sensu Eukaryota)	C
GO:0005758	24	3.66455	0.000123889	mitochondrial intermembrane space	C
GO:0005743	98	3.66219	0.000125032	mitochondrial inner membrane	C
GO:0008121	8	3.56202	0.000184007	ubiquinol-cytochrome-c reductase activity	F
GO:0006122	8	3.4968	0.00023544	mitochondrial electron transport, ubiquinol to cytochrome c	P
GO:0005353	10	3.38128	0.000360739	fructose transporter activity	F
GO:0008645	10	3.38128	0.000360739	hexose transport	P
GO:0015578	10	3.38128	0.000360739	mannose transporter activity	F
GO:0005355	13	3.3811	0.000360984	glucose transporter activity	F
GO:0005756	3	3.26985	0.00053802	proton-transporting ATP synthase, central stalk (sensu Eukaryota)	C
GO:0003993	4	3.20932	0.000665246	acid phosphatase activity	F
GO:0005761	4	3.0302	0.00122197	mitochondrial ribosome	C
GO:0006097	4	2.99756	0.00136075	glyoxylate cycle	P
GO:0009070	4	2.94931	0.00159243	serine family amino acid biosynthesis	P
GO:0009353	3	2.94514	0.00161405	oxoglutarate dehydrogenase complex (sensu Eukaryota)	C
GO:0001682	1	2.89684	0.00188468	tRNA 5'-leader removal	P
GO:0000266	3	2.85761	0.00213424	mitochondrial fission	P
GO:0008379	8	2.83204	0.00231261	thioredoxin peroxidase activity	F
GO:0006108	3	2.81622	0.00242962	malate metabolism	P
GO:0030060	3	2.81622	0.00242962	L-malate dehydrogenase activity	F
GO:0006103	2	2.75592	0.00292634	2-oxoglutarate metabolism	P
GO:0000040	1	2.70892	0.00337513	low affinity iron ion transport	P
GO:0015680	6	2.64555	0.0040779	intracellular copper ion transport	P
GO:0005886	182	2.64029	0.00414175	plasma membrane	C
GO:0004866	3	2.62903	0.00428138	endopeptidase inhibitor activity	F
GO:0004775	2	2.62826	0.00429116	succinate-CoA ligase (ADP-forming) activity	F
GO:0006104	2	2.62826	0.00429116	succinyl-CoA metabolism	P
GO:0000017	2	2.57153	0.00506256	alpha-glucoside transport	P
GO:0005352	2	2.57153	0.00506256	alpha-glucoside:hydrogen symporter activity	F
GO:0004825	2	2.55778	0.0052672	methionine-tRNA ligase activity	F
GO:0005471	3	2.45995	0.00694784	ATP:ADP antiporter activity	F
GO:0006501	4	2.45275	0.00708849	C-terminal protein lipidation	P
GO:0005978	6	2.43087	0.00753129	glycogen biosynthesis	P
GO:0030503	10	2.42637	0.00762534	regulation of cell redox homeostasis	P
GO:0004460	1	2.40767	0.0080273	L-lactate dehydrogenase (cytochrome) activity	F
GO:0004108	3	2.40117	0.00817134	citrate (Si)-synthase activity	F
GO:0006431	3	2.39838	0.00823393	methionyl-tRNA aminoacylation	P
GO:0003938	4	2.39655	0.00827516	IMP dehydrogenase activity	F
GO:0005296	4	2.39452	0.00832099	L-proline permease activity	F
GO:0004049	2	2.39015	0.00842078	anthranilate synthase activity	F
GO:0005950	2	2.39015	0.00842078	anthranilate synthase complex	C
GO:0000121	2	2.38027	0.00864989	glycerol-1-phosphatase activity	F
GO:0006114	2	2.38027	0.00864989	glycerol biosynthesis	P
GO:0016531	2	2.35098	0.00936201	copper chaperone activity	F
GO:0005315	4	2.34391	0.0095414	inorganic phosphate transporter activity	F
GO:0006796	7	2.33775	0.00970019	phosphate metabolism	P
GO:0006826	5	2.30032	0.010715	iron ion transport	P
GO:0006839	6	2.29239	0.0109415	mitochondrial transport	P
GO:0042132	1	2.28742	0.0110857	fructose-bisphosphatase activity	F
GO:0005759	57	2.27401	0.0114827	mitochondrial matrix	C
GO:0004033	5	2.24317	0.012443	aldo-keto reductase activity	F
GO:0015891	3	2.22193	0.013144	siderophore transport	P
GO:0003922	1	2.21044	0.0135374	GMP synthase (glutamine-hydrolyzing) activity	F
GO:0005342	3	2.20923	0.0135792	organic acid transporter activity	F
GO:0006067	4	2.20248	0.0138156	ethanol metabolism	P
GO:0004591	2	2.2018	0.0138398	oxoglutarate dehydrogenase (succinyl-transferring) activity	F
GO:0000360	1	2.20142	0.013853	cis assembly of U2-type pre-catalytic spliceosome	P
GO:0015978	1	2.20109	0.013865	carbon utilization by utilization of organic compounds	P
GO:0015892	4	2.19495	0.0140836	iron-siderophore transport	P
GO:0005887	28	2.16789	0.0150834	integral to plasma membrane	C
GO:0005782	13	2.15831	0.0154517	peroxisomal matrix	C
GO:0006164	13	2.15318	0.0156521	purine nucleotide biosynthesis	P
GO:0005975	12	2.13532	0.0163675	carbohydrate metabolism	P
GO:0030162	2	2.12513	0.0167879	regulation of proteolysis	P
GO:0004373	2	2.11022	0.0174197	glycogen (starch) synthase activity	F
GO:0019568	4	2.10702	0.0175578	arabinose catabolism	P
GO:0042843	4	2.10702	0.0175578	D-xylose catabolism	P
GO:0019878	8	2.09655	0.0180167	lysine biosynthesis via aminoadipic acid	P
GO:0003849	2	2.09337	0.0181581	3-deoxy-7-phosphoheptulonate synthase activity	F
GO:0007189	1	2.09271	0.0181877	G-protein signaling, adenylate cyclase activating pathway	P
GO:0015620	1	2.08546	0.0185137	ferric-enterobactin transporter activity	F
GO:0015685	1	2.08546	0.0185137	ferric-enterobactin transport	P
GO:0006817	10	2.08159	0.0186901	phosphate transport	P
GO:0009061	3	2.07817	0.0188469	anaerobic respiration	P
GO:0006118	6	2.07675	0.0189125	electron transport	P
GO:0000328	5	2.06393	0.0195121	vacuolar lumen (sensu Fungi)	C
GO:0008283	4	2.06341	0.0195368	cell proliferation	P
GO:0000025	1	2.04851	0.0202552	maltose catabolism	P
GO:0004550	1	2.00752	0.0223469	nucleoside diphosphate kinase activity	F
GO:0006165	1	2.00752	0.0223469	nucleoside diphosphate phosphorylation	P
GO:0009142	1	2.00752	0.0223469	nucleoside triphosphate biosynthesis	P
GO:0006006	16	1.99043	0.0232717	glucose metabolism	P
GO:0004396	2	1.98875	0.0233643	hexokinase activity	F
GO:0004149	1	1.98241	0.0237167	dihydrolipoyllysine-residue succinyltransferase activity	F
GO:0004032	4	1.98105	0.023793	aldehyde reductase activity	F
GO:0000048	3	1.97896	0.0239101	peptidyltransferase activity	F
GO:0004617	2	1.97585	0.0240857	phosphoglycerate dehydrogenase activity	F
GO:0007005	32	1.97133	0.0243429	mitochondrion organization and biogenesis	P
GO:0004559	1	1.96532	0.0246887	alpha-mannosidase activity	F
GO:0009313	1	1.96532	0.0246887	oligosaccharide catabolism	P
GO:0051085	1	1.96098	0.0249408	chaperone cofactor dependent protein folding	P
GO:0005777	25	1.95443	0.0253252	peroxisome	C
GO:0005740	16	1.93823	0.0262978	mitochondrial membrane	C
GO:0008315	1	1.93564	0.0264557	meiotic G2/MI transition	P
GO:0004358	1	1.92084	0.0273761	glutamate N-acetyltransferase activity	F
GO:0000154	15	1.91623	0.0276676	rRNA modification	P
GO:0004368	1	1.90865	0.0281538	glycerol-3-phosphate dehydrogenase activity	F
GO:0004024	1	1.89549	0.0290139	alcohol dehydrogenase activity, zinc-dependent	F
GO:0004642	1	1.89153	0.0292769	phosphoribosylformylglycinamidine synthase activity	F
GO:0005364	1	1.8823	0.0298974	maltose:hydrogen symporter activity	F
GO:0015574	1	1.8823	0.0298974	trehalose transporter activity	F
GO:0015771	1	1.8823	0.0298974	trehalose transport	P
GO:0004151	1	1.8808	0.0299994	dihydroorotase activity	F
GO:0006221	1	1.8808	0.0299994	pyrimidine nucleotide biosynthesis	P
GO:0016291	1	1.87857	0.0301516	acyl-CoA thioesterase activity	F
GO:0006735	1	1.87709	0.0302527	NADH regeneration	P
GO:0008466	2	1.86815	0.0308706	glycogenin glucosyltransferase activity	F
GO:0019238	1	1.86562	0.0310476	cyclohydrolase activity	F
GO:0007039	10	1.86377	0.0311768	vacuolar protein catabolism	P
GO:0004329	2	1.86226	0.0312831	formate-tetrahydrofolate ligase activity	F
GO:0004477	2	1.86226	0.0312831	methenyltetrahydrofolate cyclohydrolase activity	F
GO:0004488	2	1.86226	0.0312831	methylenetetrahydrofolate dehydrogenase (NADP+) activity	F
GO:0004322	2	1.85961	0.0314703	ferroxidase activity	F
GO:0004647	1	1.85737	0.031629	phosphoserine phosphatase activity	F
GO:0005506	1	1.85737	0.031629	iron ion binding	F
GO:0000107	1	1.85536	0.0317724	imidazoleglycerol-phosphate synthase activity	F
GO:0009127	1	1.85536	0.0317724	purine nucleoside monophosphate biosynthesis	P
GO:0003959	2	1.84666	0.0323986	NADPH dehydrogenase activity	F
GO:0016036	2	1.83447	0.0332918	cellular response to phosphate starvation	P
GO:0006415	3	1.82629	0.0339036	translational termination	P
GO:0042719	4	1.81994	0.0343838	mitochondrial intermembrane space protein transporter complex	C
GO:0004602	5	1.81494	0.0347667	glutathione peroxidase activity	F
GO:0005754	2	1.81466	0.0347883	proton-transporting ATP synthase, catalytic core (sensu Eukaryota)	C
GO:0000293	7	1.80907	0.03522	ferric-chelate reductase activity	F
GO:0015664	1	1.80301	0.0356932	nicotinamide mononucleotide permease activity	F
GO:0015890	1	1.80301	0.0356932	nicotinamide mononucleotide transport	P
GO:0008535	9	1.80168	0.0357978	cytochrome c oxidase complex assembly	P
GO:0018444	2	1.80126	0.0358306	translation release factor complex	C
GO:0045041	6	1.80084	0.0358637	protein import into mitochondrial intermembrane space	P
GO:0010038	3	1.79736	0.0361394	response to metal ion	P
GO:0015849	1	1.79723	0.0361494	organic acid transport	P
GO:0008453	1	1.79568	0.0362727	alanine-glyoxylate transaminase activity	F
GO:0004410	2	1.79058	0.0366802	homocitrate synthase activity	F
GO:0005576	19	1.78785	0.0369002	extracellular region	C
GO:0042645	23	1.78415	0.0371999	mitochondrial nucleoid	C
GO:0007007	4	1.78328	0.0372703	inner mitochondrial membrane organization and biogenesis	P
GO:0004829	2	1.78033	0.037511	threonine-tRNA ligase activity	F
GO:0042274	4	1.77248	0.0381572	ribosomal small subunit biogenesis	P
GO:0006413	35	1.76855	0.0384842	translational initiation	P
GO:0005741	26	1.7624	0.0390006	mitochondrial outer membrane	C
GO:0001522	3	1.75632	0.0395167	pseudouridine synthesis	P
GO:0000278	2	1.75159	0.0399223	mitotic cell cycle	P
GO:0004053	1	1.74657	0.0403556	arginase activity	F
GO:0019547	1	1.74657	0.0403556	arginine catabolism to ornithine	P
GO:0030145	1	1.74657	0.0403556	manganese ion binding	F
GO:0006000	3	1.74558	0.0404419	fructose metabolism	P
GO:0003873	3	1.7308	0.0417434	6-phosphofructo-2-kinase activity	F
GO:0004018	1	1.73002	0.0418131	adenylosuccinate lyase activity	F
GO:0004631	1	1.72963	0.0418479	phosphomevalonate kinase activity	F
GO:0006564	2	1.72536	0.0422318	L-serine biosynthesis	P
GO:0003844	1	1.72501	0.0422632	1,4-alpha-glucan branching enzyme activity	F
GO:0004250	1	1.71823	0.0428773	aminopeptidase I activity	F
GO:0008559	5	1.71291	0.0433646	xenobiotic-transporting ATPase activity	F
GO:0004425	1	1.70628	0.0439777	indole-3-glycerol-phosphate synthase activity	F
GO:0000250	1	1.70035	0.0445323	lanosterol synthase activity	F
GO:0051180	2	1.69769	0.0447828	vitamin transport	P
GO:0008135	1	1.68597	0.0459005	translation factor activity, nucleic acid binding	F
GO:0009269	10	1.67984	0.0464946	response to desiccation	P
GO:0000004	1150	1.67969	0.0465088	biological process unknown	P
GO:0008441	1	1.67862	0.0466133	3'(2'),5'-bisphosphate nucleotidase activity	F
GO:0042538	1	1.67862	0.0466133	hyperosmotic salinity response	P
GO:0008936	1	1.67736	0.046736	nicotinamidase activity	F
GO:0004558	3	1.67403	0.047062	alpha-glucosidase activity	F
GO:0004309	1	1.67026	0.0474342	exopolyphosphatase activity	F
GO:0006730	7	1.66996	0.0474636	one-carbon compound metabolism	P
GO:0006537	13	1.66586	0.0478708	glutamate biosynthesis	P
GO:0004474	2	1.66534	0.0479227	malate synthase activity	F
GO:0019318	2	1.66272	0.0481843	hexose metabolism	P
GO:0004512	1	1.66129	0.0483274	inositol-3-phosphate synthase activity	F
GO:0006144	6	1.66122	0.048335	purine base metabolism	P
GO:0000262	2	1.66038	0.0484188	mitochondrial chromosome	C
GO:0004163	1	1.65867	0.0485916	diphosphomevalonate decarboxylase activity	F
GO:0006113	6	1.65767	0.0486923	fermentation	P
GO:0008079	1	1.65664	0.048796	translation termination factor activity	F
GO:0030508	8	1.65498	0.0489646	thiol-disulfide exchange intermediate activity	F
GO:0006828	7	1.65092	0.0493779	manganese ion transport	P
GO:0004186	2	1.64658	0.0498224	carboxypeptidase C activity	F
GO:0016208	1	1.64184	0.0503119	AMP binding	F
GO:0000164	7	1.63978	0.0505257	protein phosphatase type 1 complex	C
GO:0007109	6	1.63955	0.0505499	cytokinesis, completion of separation	P
GO:0006101	4	1.63625	0.0508936	citrate metabolism	P
GO:0009113	4	1.63352	0.0511803	purine base biosynthesis	P
GO:0019777	1	1.62634	0.051939	APG12 conjugating enzyme activity	F
GO:0004805	3	1.62585	0.0519904	trehalose-phosphatase activity	F
GO:0006464	10	1.61868	0.0527577	protein modification	P
GO:0042623	2	1.59659	0.0551789	ATPase activity, coupled	F
GO:0030532	10	1.59398	0.0554704	small nuclear ribonucleoprotein complex	C
GO:0001302	25	1.59111	0.0557927	replicative cell aging	P
GO:0006119	2	1.57993	0.0570619	oxidative phosphorylation	P
GO:0030869	4	1.57713	0.0573824	RENT complex	C
GO:0008299	3	1.57317	0.0578392	isoprenoid biosynthesis	P
GO:0005875	2	1.5638	0.0589323	microtubule associated complex	C
GO:0008614	5	1.5636	0.0589557	pyridoxine metabolism	P
GO:0006811	2	1.56346	0.0589727	ion transport	P
GO:0008308	2	1.56346	0.0589727	voltage-gated ion-selective channel activity	F
GO:0009102	4	1.55961	0.0594265	biotin biosynthesis	P
GO:0004364	4	1.55685	0.0597533	glutathione transferase activity	F
GO:0030287	6	1.55573	0.0598863	periplasmic space (sensu Fungi)	C
GO:0004674	33	1.55146	0.0603959	protein serine/threonine kinase activity	F
GO:0004076	1	1.55137	0.0604062	biotin synthase activity	F
GO:0008757	14	1.54899	0.0606923	S-adenosylmethionine-dependent methyltransferase activity	F
GO:0019778	1	1.54576	0.0610816	APG12 activating enzyme activity	F
GO:0019779	1	1.54576	0.0610816	APG8 activating enzyme activity	F
GO:0004352	2	1.5451	0.0611615	glutamate dehydrogenase activity	F
GO:0004826	3	1.54164	0.0615801	phenylalanine-tRNA ligase activity	F
GO:0004827	2	1.53829	0.0619883	proline-tRNA ligase activity	F
GO:0030435	13	1.53568	0.0623086	sporulation	P
GO:0004849	2	1.53306	0.0626306	uridine kinase activity	F
GO:0007127	2	1.53107	0.0628758	meiosis I	P
GO:0016631	1	1.52961	0.0630566	enoyl-[acyl-carrier protein] reductase activity	F
GO:0004375	4	1.52008	0.0642459	glycine dehydrogenase (decarboxylating) activity	F
GO:0005960	4	1.52008	0.0642459	glycine cleavage complex	C
GO:0006546	4	1.52008	0.0642459	glycine catabolism	P
GO:0006627	5	1.51845	0.0644509	mitochondrial protein processing	P
GO:0015450	1	1.51771	0.0645433	protein translocase activity	F
GO:0050821	1	1.51771	0.0645433	protein stabilization	P
GO:0005459	1	1.51606	0.0647524	UDP-galactose transporter activity	F
GO:0015785	1	1.51606	0.0647524	UDP-galactose transport	P
GO:0008156	2	1.51529	0.0648496	negative regulation of DNA replication	P
GO:0000277	1	1.51278	0.0651681	[cytochrome c]-lysine N-methyltransferase activity	F
GO:0004029	1	1.51278	0.0651681	aldehyde dehydrogenase (NAD) activity	F
GO:0000268	3	1.51171	0.0653033	peroxisome targeting sequence binding	F
GO:0004592	1	1.50634	0.0659903	pantoate-beta-alanine ligase activity	F
GO:0015893	4	1.50627	0.0659988	drug transport	P
GO:0015359	3	1.50463	0.0662102	amino acid permease activity	F
GO:0006605	6	1.50281	0.0664444	protein targeting	P
GO:0016149	1	1.50161	0.066599	translation release factor activity, codon specific	F
GO:0016337	1	1.50005	0.0668004	cell-cell adhesion	P
GO:0015114	3	1.49621	0.0672989	phosphate transporter activity	F
GO:0004612	1	1.4924	0.0677969	phosphoenolpyruvate carboxykinase (ATP) activity	F
GO:0007584	2	1.49149	0.0679163	response to nutrient	P
GO:0003774	4	1.49001	0.0681105	motor activity	F
GO:0006400	20	1.48728	0.0684703	tRNA modification	P
GO:0016423	2	1.48678	0.0685366	tRNA (guanine) methyltransferase activity	F
GO:0051183	1	1.48351	0.0689701	vitamin transporter activity	F
GO:0015238	2	1.47906	0.0695622	drug transporter activity	F
GO:0030125	4	1.47814	0.0696853	clathrin vesicle coat	C
GO:0006120	1	1.47631	0.0699298	mitochondrial electron transport, NADH to ubiquinone	P
GO:0016655	1	1.47631	0.0699298	oxidoreductase activity, acting on NADH or NADPH, quinone or similar compound as acceptor	F
GO:0009073	5	1.47486	0.070125	aromatic amino acid family biosynthesis	P
GO:0030414	1	1.46931	0.0708739	protease inhibitor activity	F
GO:0005946	4	1.46822	0.071022	alpha,alpha-trehalose-phosphate synthase complex (UDP-forming)	C
GO:0005992	4	1.46822	0.071022	trehalose biosynthesis	P
GO:0004356	1	1.46656	0.0712474	glutamate-ammonia ligase activity	F
GO:0006542	1	1.46656	0.0712474	glutamine biosynthesis	P
GO:0004555	3	1.46647	0.0712606	alpha,alpha-trehalase activity	F
GO:0005993	3	1.46647	0.0712606	trehalose catabolism	P
GO:0004340	1	1.4652	0.0714333	glucokinase activity	F
GO:0006626	5	1.46265	0.0717823	protein targeting to mitochondrion	P
GO:0004243	1	1.46115	0.0719874	mitochondrial intermediate peptidase activity	F
GO:0003986	1	1.45584	0.0727183	acetyl-CoA hydrolase activity	F
GO:0006084	1	1.45584	0.0727183	acetyl-CoA metabolism	P
GO:0019413	2	1.45235	0.0732019	acetate biosynthesis	P
GO:0004313	1	1.45064	0.0734406	[acyl-carrier protein] S-acetyltransferase activity	F
GO:0004314	1	1.45064	0.0734406	[acyl-carrier protein] S-malonyltransferase activity	F
GO:0004317	1	1.45064	0.0734406	3-hydroxypalmitoyl-[acyl-carrier protein] dehydratase activity	F
GO:0004318	1	1.45064	0.0734406	enoyl-[acyl-carrier protein] reductase (NADH) activity	F
GO:0004333	1	1.44935	0.0736198	fumarate hydratase activity	F
GO:0006106	1	1.44935	0.0736198	fumarate metabolism	P
GO:0007130	4	1.44925	0.073634	synaptonemal complex formation	P
GO:0046029	1	1.44052	0.07486	mannitol dehydrogenase activity	F
GO:0003848	1	1.43682	0.075384	2-amino-4-hydroxy-6-hydroxymethyldihydropteridine diphosphokinase activity	F
GO:0004150	1	1.43682	0.075384	dihydroneopterin aldolase activity	F
GO:0004156	1	1.43682	0.075384	dihydropteroate synthase activity	F
GO:0016966	1	1.43077	0.0762477	nitric oxide reductase activity	F
GO:0015129	1	1.42721	0.0767603	lactate transporter activity	F
GO:0015727	1	1.42721	0.0767603	lactate transport	P
GO:0005737	1252	1.4247	0.0771214	cytoplasm	C
GO:0006435	1	1.42252	0.0774374	threonyl-tRNA aminoacylation	P
GO:0050613	1	1.42252	0.0774374	delta14-sterol reductase activity	F
GO:0008174	1	1.42136	0.0776056	mRNA methyltransferase activity	F
GO:0016556	1	1.42136	0.0776056	mRNA modification	P
GO:0006979	40	1.42115	0.0776372	response to oxidative stress	P
GO:0016023	6	1.41682	0.0782684	cytoplasmic membrane-bound vesicle	C
GO:0000741	2	1.40683	0.0797392	karyogamy	P
GO:0008138	1	1.40239	0.0803997	protein tyrosine/serine/threonine phosphatase activity	F
GO:0045703	1	1.40131	0.0805604	ketoreductase activity	F
GO:0003880	2	1.3901	0.0822495	C-terminal protein carboxyl methyltransferase activity	F
GO:0001321	1	1.38974	0.0823032	age-dependent general metabolic decline during replicative cell aging	P
GO:0017062	1	1.38872	0.0824595	cytochrome bc(1) complex assembly	P
GO:0004066	2	1.37348	0.0848019	asparagine synthase (glutamine-hydrolyzing) activity	F
GO:0006529	2	1.37348	0.0848019	asparagine biosynthesis	P
GO:0000170	1	1.3718	0.0850622	sphingosine hydroxylase activity	F
GO:0016491	9	1.36983	0.08537	oxidoreductase activity	F
GO:0000310	1	1.36046	0.0868425	xanthine phosphoribosyltransferase activity	F
GO:0008612	1	1.36046	0.0868425	hypusine biosynthesis from peptidyl-lysine	P
GO:0016765	1	1.36046	0.0868425	transferase activity, transferring alkyl or aryl (other than methyl) groups	F
GO:0009086	5	1.3601	0.0868989	methionine biosynthesis	P
GO:0016818	1	1.35861	0.087135	hydrolase activity, acting on acid anhydrides, in phosphorus-containing anhydrides	F
GO:0045722	2	1.35849	0.0871545	positive regulation of gluconeogenesis	P
GO:0008053	4	1.35844	0.0871621	mitochondrial fusion	P
GO:0043037	2	1.34654	0.0890646	translation	P
GO:0004449	2	1.3388	0.0903184	isocitrate dehydrogenase (NAD+) activity	F
GO:0006843	1	1.33144	0.0915227	mitochondrial citrate transport	P
GO:0005313	1	1.32647	0.0923426	L-glutamate transporter activity	F
GO:0015183	1	1.32647	0.0923426	L-aspartate transporter activity	F
GO:0015810	1	1.32647	0.0923426	L-aspartate transport	P
GO:0015813	1	1.32647	0.0923426	L-glutamate transport	P
GO:0004518	2	1.31642	0.0940158	nuclease activity	F
GO:0009085	1	1.31441	0.0943543	lysine biosynthesis	P
GO:0047046	1	1.31441	0.0943543	homoisocitrate dehydrogenase activity	F
GO:0006797	3	1.31287	0.0946135	polyphosphate metabolism	P
GO:0000103	10	1.30913	0.0952459	sulfate assimilation	P
GO:0000126	3	1.30688	0.0956269	transcription factor TFIIIB complex	C
GO:0003861	1	1.30512	0.0959264	3-isopropylmalate dehydratase activity	F
GO:0004713	1	1.30436	0.096056	protein-tyrosine kinase activity	F
GO:0005507	4	1.3032	0.0962528	copper ion binding	F
GO:0004632	1	1.30058	0.0967007	phosphopantothenate-cysteine ligase activity	F
GO:0031072	1	1.29983	0.0968291	heat shock protein binding	F
GO:0004409	1	1.29834	0.0970851	homoaconitate hydratase activity	F
GO:0016050	11	1.29081	0.0983845	vesicle organization and biogenesis	P
GO:0004331	1	1.28811	0.0988542	fructose-2,6-bisphosphate 2-phosphatase activity	F
GO:0015677	5	1.28703	0.0990418	copper ion import	P
GO:0006094	15	1.2812	0.100062	gluconeogenesis	P
GO:0030295	4	1.27891	0.100465	protein kinase activator activity	F
GO:0004402	15	1.27818	0.100594	histone acetyltransferase activity	F
GO:0004326	2	1.2728	0.101544	tetrahydrofolylpolyglutamate synthase activity	F
GO:0019354	2	1.26866	0.102281	siroheme biosynthesis	P
GO:0008898	2	1.26718	0.102546	homocysteine S-methyltransferase activity	F
GO:0000253	1	1.26533	0.102877	3-keto sterol reductase activity	F
GO:0004651	2	1.2619	0.103493	polynucleotide 5'-phosphatase activity	F
GO:0008184	1	1.25876	0.104058	glycogen phosphorylase activity	F
GO:0045861	2	1.25667	0.104437	negative regulation of proteolysis	P
GO:0005868	4	1.25576	0.104602	cytoplasmic dynein complex	C
GO:0004037	1	1.25553	0.104642	allantoicase activity	F
GO:0004134	1	1.25361	0.104991	4-alpha-glucanotransferase activity	F
GO:0004135	1	1.25361	0.104991	amylo-alpha-1,6-glucosidase activity	F
GO:0004122	1	1.25298	0.105107	cystathionine beta-synthase activity	F
GO:0006183	2	1.25247	0.105198	GTP biosynthesis	P
GO:0047484	1	1.24051	0.107393	regulation of response to osmotic stress	P
GO:0000285	1	1.2393	0.107618	1-phosphatidylinositol-3-phosphate 5-kinase activity	F
GO:0004648	1	1.23808	0.107843	phosphoserine transaminase activity	F
GO:0008186	2	1.23794	0.107869	RNA-dependent ATPase activity	F
GO:0003883	2	1.2368	0.108081	CTP synthase activity	F
GO:0000721	1	1.23447	0.108513	(R,R)-butanediol dehydrogenase activity	F
GO:0019650	1	1.23447	0.108513	butanediol fermentation	P
GO:0030515	29	1.23225	0.108928	snoRNA binding	F
GO:0004038	1	1.23091	0.109179	allantoinase activity	F
GO:0016040	1	1.23091	0.109179	glutamate synthase (NADH) activity	F
GO:0031026	1	1.23091	0.109179	glutamate synthase complex	C
GO:0004722	9	1.22457	0.110369	protein serine/threonine phosphatase activity	F
GO:0004350	1	1.21989	0.111253	glutamate-5-semialdehyde dehydrogenase activity	F
GO:0004015	1	1.2165	0.111898	adenosylmethionine-8-amino-7-oxononanoate transaminase activity	F
GO:0015505	1	1.2165	0.111898	uracil permease activity	F
GO:0015857	1	1.2165	0.111898	uracil transport	P
GO:0030122	4	1.21606	0.111982	AP-2 adaptor complex	C
GO:0015926	6	1.21406	0.112362	glucosidase activity	F
GO:0016616	3	1.20789	0.113544	oxidoreductase activity, acting on the CH-OH group of donors, NAD or NADP as acceptor	F
GO:0006032	1	1.20762	0.113596	chitin catabolism	P
GO:0008843	1	1.20762	0.113596	endochitinase activity	F
GO:0006003	2	1.20684	0.113746	fructose 2,6-bisphosphate metabolism	P
GO:0006110	2	1.20684	0.113746	regulation of glycolysis	P
GO:0030428	1	1.20599	0.113911	cell septum	C
GO:0045552	3	1.20571	0.113965	dihydrokaempferol 4-reductase activity	F
GO:0016407	6	1.20392	0.11431	acetyltransferase activity	F
GO:0003908	1	1.20114	0.114849	methylated-DNA-[protein]-cysteine S-methyltransferase activity	F
GO:0004395	1	1.2006	0.114953	hexaprenyldihydroxybenzoate methyltransferase activity	F
GO:0004148	1	1.19954	0.11516	dihydrolipoyl dehydrogenase activity	F
GO:0006550	1	1.19954	0.11516	isoleucine catabolism	P
GO:0006574	1	1.19954	0.11516	valine catabolism	P
GO:0006783	8	1.19933	0.1152	heme biosynthesis	P
GO:0005290	1	1.19531	0.115983	L-histidine transporter activity	F
GO:0015817	1	1.19531	0.115983	L-histidine transport	P
GO:0005742	7	1.19523	0.115999	mitochondrial outer membrane translocase complex	C
GO:0006747	1	1.19426	0.116188	FAD biosynthesis	P
GO:0006481	1	1.19322	0.116392	C-terminal protein amino acid methylation	P
GO:0006031	2	1.19158	0.116713	chitin biosynthesis	P
GO:0016620	1	1.19063	0.1169	oxidoreductase activity, acting on the aldehyde or oxo group of donors, NAD or NADP as acceptor	F
GO:0004856	1	1.18908	0.117204	xylulokinase activity	F
GO:0005998	1	1.18908	0.117204	xylulose catabolism	P
GO:0004427	2	1.18824	0.117369	inorganic diphosphatase activity	F
GO:0006109	8	1.18711	0.117591	regulation of carbohydrate metabolism	P
GO:0019888	1	1.18652	0.117708	protein phosphatase regulator activity	F
GO:0005746	1	1.185	0.118009	mitochondrial electron transport chain	C
GO:0045153	1	1.185	0.118009	electron transporter, transferring electrons within CoQH2-cytochrome c reductase complex activity	F
GO:0004130	1	1.17897	0.119205	cytochrome-c peroxidase activity	F
GO:0043115	1	1.17897	0.119205	precorrin-2 dehydrogenase activity	F
GO:0004737	4	1.1761	0.119777	pyruvate decarboxylase activity	F
GO:0000161	1	1.176	0.119797	MAPKKK cascade during osmolarity sensing	P
GO:0015077	1	1.17355	0.120287	monovalent inorganic cation transporter activity	F
GO:0005354	3	1.17351	0.120296	galactose transporter activity	F
GO:0003747	2	1.1726	0.120478	translation release factor activity	F
GO:0008599	8	1.1673	0.121546	protein phosphatase type 1 regulator activity	F
GO:0004564	1	1.16727	0.121551	beta-fructofuranosidase activity	F
GO:0005987	1	1.16727	0.121551	sucrose catabolism	P
GO:0004028	4	1.16567	0.121874	aldehyde dehydrogenase activity	F
GO:0004766	1	1.16394	0.122224	spermidine synthase activity	F
GO:0005838	4	1.16266	0.122484	proteasome regulatory particle (sensu Eukaryota)	C
GO:0005829	143	1.16022	0.122979	cytosol	C
GO:0006075	4	1.15387	0.124277	beta-1,3 glucan biosynthesis	P
GO:0019358	2	1.15179	0.124704	nicotinate nucleotide salvage	P
GO:0016070	6	1.15172	0.124718	RNA metabolism	P
GO:0008237	4	1.14822	0.125438	metallopeptidase activity	F
GO:0016462	2	1.14439	0.126231	pyrophosphatase activity	F
GO:0006744	2	1.1408	0.126977	ubiquinone biosynthesis	P
GO:0019776	1	1.1407	0.126997	APG8 conjugating enzyme activity	F
GO:0019887	2	1.13899	0.127355	protein kinase regulator activity	F
GO:0004067	2	1.13706	0.127757	asparaginase activity	F
GO:0006530	2	1.13706	0.127757	asparagine catabolism	P
GO:0004065	1	1.13119	0.128987	arylsulfatase activity	F
GO:0018741	1	1.13119	0.128987	alkyl sulfatase activity	F
GO:0018909	1	1.13119	0.128987	dodecyl sulfate metabolism	P
GO:0004197	3	1.13092	0.129045	cysteine-type endopeptidase activity	F
GO:0015319	1	1.12992	0.129256	sodium:inorganic phosphate symporter activity	F
GO:0006863	1	1.12949	0.129345	purine transport	P
GO:0015856	1	1.12949	0.129345	cytosine transport	P
GO:0004367	2	1.12704	0.129863	glycerol-3-phosphate dehydrogenase (NAD+) activity	F
GO:0004126	1	1.12654	0.129968	cytidine deaminase activity	F
GO:0006216	1	1.12654	0.129968	cytidine catabolism	P
GO:0006217	1	1.12654	0.129968	deoxycytidine catabolism	P
GO:0006116	3	1.1264	0.129998	NADH oxidation	P
GO:0005199	9	1.12492	0.130311	structural constituent of cell wall	F
GO:0030469	1	1.12362	0.130587	maintenance of cell polarity (sensu Fungi)	P
GO:0005736	14	1.12328	0.13066	DNA-directed RNA polymerase I complex	C
GO:0004795	1	1.12321	0.130675	threonine synthase activity	F
GO:0006825	3	1.12059	0.131231	copper ion transport	P
GO:0001718	1	1.11826	0.131727	conversion of met-tRNAf to fmet-tRNA	P
GO:0019415	1	1.11826	0.131727	acetate biosynthesis from carbon monoxide	P
GO:0019653	1	1.11826	0.131727	purine fermentation	P
GO:0046656	1	1.11826	0.131727	folic acid biosynthesis	P
GO:0008383	1	1.11663	0.132075	manganese superoxide dismutase activity	F
GO:0004240	2	1.11454	0.132525	mitochondrial processing peptidase activity	F
GO:0017087	2	1.11454	0.132525	mitochondrial processing peptidase complex	C
GO:0007155	3	1.11449	0.132534	cell adhesion	P
GO:0015344	1	1.113	0.132855	siderophore-iron (ferrioxamine) uptake transporter activity	F
GO:0004222	15	1.11215	0.133037	metalloendopeptidase activity	F
GO:0045892	1	1.11099	0.133285	negative regulation of transcription, DNA-dependent	P
GO:0004178	1	1.10703	0.134141	leucyl aminopeptidase activity	F
GO:0006518	1	1.10703	0.134141	peptide metabolism	P
GO:0030234	17	1.10596	0.134371	enzyme regulator activity	F
GO:0006538	2	1.10452	0.134684	glutamate catabolism	P
GO:0006364	58	1.10278	0.135062	rRNA processing	P
GO:0005874	2	1.1015	0.135339	microtubule	C
GO:0030378	1	1.0958	0.136584	serine racemase activity	F
GO:0030848	1	1.0958	0.136584	threo-3-hydroxyaspartate ammonia-lyase activity	F
GO:0042219	1	1.0958	0.136584	amino acid derivative catabolism	P
GO:0006090	9	1.09552	0.136644	pyruvate metabolism	P
GO:0009277	80	1.09395	0.136989	cell wall (sensu Fungi)	C
GO:0004934	1	1.0939	0.137	mating-type alpha-factor pheromone receptor activity	F
GO:0030031	1	1.0939	0.137	cell projection biogenesis	P
GO:0000372	5	1.09334	0.137122	Group I intron splicing	P
GO:0006696	25	1.09113	0.137608	ergosterol biosynthesis	P
GO:0004605	1	1.08827	0.138237	phosphatidate cytidylyltransferase activity	F
GO:0006655	1	1.08827	0.138237	phosphatidylglycerol biosynthesis	P
GO:0006658	1	1.08827	0.138237	phosphatidylserine metabolism	P
GO:0046688	3	1.08446	0.13908	response to copper ion	P
GO:0004614	2	1.08147	0.139744	phosphoglucomutase activity	F
GO:0006008	2	1.08147	0.139744	glucose 1-phosphate utilization	P
GO:0006010	2	1.08147	0.139744	glucose 6-phosphate utilization	P
GO:0000052	1	1.0802	0.140027	citrulline metabolism	P
GO:0000053	1	1.0802	0.140027	argininosuccinate metabolism	P
GO:0004055	1	1.0802	0.140027	argininosuccinate synthase activity	F
GO:0007534	1	1.0802	0.140027	gene conversion at mating-type locus	P
GO:0009636	2	1.07653	0.140846	response to toxin	P
GO:0004057	1	1.07624	0.14091	arginyltransferase activity	F
GO:0016598	1	1.07624	0.14091	protein arginylation	P
GO:0008295	2	1.07218	0.141819	spermidine biosynthesis	P
GO:0000140	1	1.07056	0.142183	acylglycerone-phosphate reductase activity	F
GO:0006654	1	1.07056	0.142183	phosphatidic acid biosynthesis	P
GO:0045039	9	1.07028	0.142246	protein import into mitochondrial inner membrane	P
GO:0004089	1	1.07021	0.142262	carbonate dehydratase activity	F
GO:0006189	14	1.06974	0.142368	'de novo' IMP biosynthesis	P
GO:0004451	1	1.06951	0.142421	isocitrate lyase activity	F
GO:0000101	1	1.06811	0.142736	sulfur amino acid transport	P
GO:0000102	1	1.06811	0.142736	L-methionine porter activity	F
GO:0030691	2	1.06554	0.143317	Noc2p-Noc3p complex	C
GO:0004736	2	1.06128	0.144282	pyruvate carboxylase activity	F
GO:0004370	1	1.05984	0.144609	glycerol kinase activity	F
GO:0017112	2	1.05507	0.145696	Rab guanyl-nucleotide exchange factor activity	F
GO:0000148	3	1.05473	0.145775	1,3-beta-glucan synthase complex	C
GO:0009013	1	1.05444	0.145841	succinate-semialdehyde dehydrogenase [NAD(P)+] activity	F
GO:0005371	2	1.05218	0.146358	tricarboxylate carrier activity	F
GO:0006086	2	1.0503	0.146791	acetyl-CoA biosynthesis from pyruvate	P
GO:0018216	1	1.04913	0.14706	peptidyl-arginine methylation	P
GO:0004814	2	1.04609	0.14776	arginine-tRNA ligase activity	F
GO:0006950	66	1.04047	0.14906	response to stress	P
GO:0006545	2	1.03541	0.150238	glycine biosynthesis	P
GO:0007029	3	1.03299	0.150805	ER organization and biogenesis	P
GO:0000324	75	1.0313	0.1512	vacuole (sensu Fungi)	C
GO:0004930	1	1.02594	0.152461	G-protein coupled receptor activity	F
GO:0007186	1	1.02594	0.152461	G-protein coupled receptor protein signaling pathway	P
GO:0017150	4	1.02365	0.152999	tRNA dihydrouridine synthase activity	F
GO:0048487	2	1.02242	0.153292	beta-tubulin binding	F
GO:0000751	8	1.01821	0.154289	cell cycle arrest in response to pheromone	P
GO:0004691	3	1.0155	0.154935	cAMP-dependent protein kinase activity	F
GO:0005952	3	1.0155	0.154935	cAMP-dependent protein kinase complex	C
GO:0042723	1	1.01418	0.155248	thiamin and derivative metabolism	P
GO:0030968	1	1.013	0.15553	unfolded protein response	P
GO:0015758	2	1.01279	0.155581	glucose transport	P
GO:0005386	3	1.00832	0.156651	carrier activity	F
GO:0006508	29	1.00581	0.157254	proteolysis	P
GO:0004845	1	1.0057	0.157279	uracil phosphoribosyltransferase activity	F
GO:0005469	1	1.0057	0.157279	succinate:fumarate antiporter activity	F
GO:0015741	1	1.0057	0.157279	fumarate transport	P
GO:0015744	1	1.0057	0.157279	succinate transport	P
GO:0016789	2	1.00437	0.157599	carboxylic ester hydrolase activity	F
GO:0006139	7	1.00259	0.158031	nucleobase, nucleoside, nucleotide and nucleic acid metabolism	P
GO:0015124	1	0.999981	0.15866	allantoate transporter activity	F
GO:0015719	1	0.999981	0.15866	allantoate transport	P
GO:0008360	2	0.996189	0.159579	regulation of cell shape	P
GO:0004529	1	0.986085	0.162046	exodeoxyribonuclease activity	F
GO:0004540	1	0.986085	0.162046	ribonuclease activity	F
GO:0006308	1	0.986085	0.162046	DNA catabolism	P
GO:0000254	1	0.983373	0.162712	C-4 methylsterol oxidase activity	F
GO:0003872	2	0.982643	0.162892	6-phosphofructokinase activity	F
GO:0005945	2	0.982643	0.162892	6-phosphofructokinase complex	C
GO:0004768	1	0.980683	0.163375	stearoyl-CoA 9-desaturase activity	F
GO:0006636	1	0.980683	0.163375	fatty acid desaturation	P
GO:0004305	1	0.978014	0.164034	ethanolamine kinase activity	F
GO:0042392	2	0.976309	0.164456	sphingosine-1-phosphate phosphatase activity	F
GO:0003982	1	0.975365	0.16469	UTP-hexose-1-phosphate uridylyltransferase activity	F
GO:0000142	13	0.970972	0.165781	contractile ring (sensu Saccharomyces)	C
GO:0030684	1	0.964974	0.167279	preribosome	C
GO:0030686	1	0.962424	0.167918	90S preribosome	C
GO:0005834	3	0.962131	0.167992	heterotrimeric G-protein complex	C
GO:0016281	4	0.960076	0.168508	eukaryotic translation initiation factor 4F complex	C
GO:0000920	1	0.959894	0.168554	cell separation during cytokinesis	P
GO:0004382	1	0.959894	0.168554	guanosine-diphosphatase activity	F
GO:0045134	1	0.959894	0.168554	uridine-diphosphatase activity	F
GO:0004933	1	0.957382	0.169187	mating-type a-factor pheromone receptor activity	F
GO:0008236	2	0.957132	0.16925	serine-type peptidase activity	F
GO:0005096	8	0.955155	0.16975	GTPase activator activity	F
GO:0042393	4	0.945541	0.172191	histone binding	F
GO:0007188	2	0.94337	0.172746	G-protein signaling, coupled to cAMP nucleotide second messenger	P
GO:0000151	8	0.942905	0.172865	ubiquitin ligase complex	C
GO:0004502	1	0.942684	0.172921	kynurenine 3-monooxygenase activity	F
GO:0042989	1	0.942684	0.172921	sequestering of actin monomers	P
GO:0004347	1	0.935563	0.174749	glucose-6-phosphate isomerase activity	F
GO:0046027	1	0.935563	0.174749	phospholipid:diacylglycerol acyltransferase activity	F
GO:0006521	1	0.930896	0.175954	regulation of amino acid metabolism	P
GO:0009982	1	0.928586	0.176552	pseudouridine synthase activity	F
GO:0040031	1	0.928586	0.176552	snRNA modification	P
GO:0004819	1	0.92629	0.177148	glutamine-tRNA ligase activity	F
GO:0006425	1	0.92629	0.177148	glutaminyl-tRNA aminoacylation	P
GO:0008652	3	0.921225	0.178466	amino acid biosynthesis	P
GO:0003977	1	0.919493	0.178919	UDP-N-acetylglucosamine diphosphorylase activity	F
GO:0019395	2	0.914879	0.180128	fatty acid oxidation	P
GO:0015082	6	0.914126	0.180325	di-, tri-valent inorganic cation transporter activity	F
GO:0016044	2	0.912103	0.180857	membrane organization and biogenesis	P
GO:0000783	11	0.91121	0.181092	nuclear telomere cap complex	C
GO:0043022	1	0.91063	0.181245	ribosome binding	F
GO:0042626	16	0.905514	0.182597	ATPase activity, coupled to transmembrane movement of substances	F
GO:0016972	2	0.905109	0.182704	thiol oxidase activity	F
GO:0006633	9	0.904	0.182998	fatty acid biosynthesis	P
GO:0000391	2	0.902805	0.183315	U2-type spliceosome disassembly	P
GO:0004470	1	0.901985	0.183532	malic enzyme activity	F
GO:0042775	1	0.899856	0.184098	ATP synthesis coupled electron transport (sensu Eukaryota)	P
GO:0005100	8	0.898573	0.18444	Rho GTPase activator activity	F
GO:0016439	2	0.898332	0.184504	tRNA-pseudouridine synthase activity	F
GO:0000006	1	0.89774	0.184662	high affinity zinc uptake transporter activity	F
GO:0006830	1	0.89774	0.184662	high-affinity zinc ion transport	P
GO:0007568	1	0.895637	0.185223	aging	P
GO:0042493	18	0.894679	0.185479	response to drug	P
GO:0004824	2	0.893835	0.185705	lysine-tRNA ligase activity	F
GO:0006430	2	0.893835	0.185705	lysyl-tRNA aminoacylation	P
GO:0003706	1	0.893546	0.185783	ligand-regulated transcription factor activity	F
GO:0005478	4	0.893469	0.185803	intracellular transporter activity	F
GO:0000767	2	0.892954	0.185941	cellular morphogenesis during conjugation	P
GO:0015343	1	0.891467	0.186339	siderophore-iron transporter activity	F
GO:0008519	6	0.889744	0.186802	ammonium transporter activity	F
GO:0015696	6	0.889744	0.186802	ammonium transport	P
GO:0009031	1	0.887345	0.187447	thiol peroxidase activity	F
GO:0007580	1	0.885301	0.187997	extrachromosomal circular DNA accumulation during cell aging	P
GO:0009097	1	0.885301	0.187997	isoleucine biosynthesis	P
GO:0046015	1	0.885301	0.187997	regulation of transcription by glucose	P
GO:0030497	3	0.884723	0.188153	fatty acid elongation	P
GO:0046403	1	0.88327	0.188545	polynucleotide 3'-phosphatase activity	F
GO:0000318	1	0.87924	0.189636	protein-methionine-R-oxide reductase activity	F
GO:0006812	3	0.877683	0.190058	cation transport	P
GO:0004099	1	0.875256	0.190717	chitin deacetylase activity	F
GO:0005631	1	0.875256	0.190717	chitosan layer of spore wall	C
GO:0005980	3	0.872578	0.191447	glycogen catabolism	P
GO:0006461	35	0.872489	0.191471	protein complex assembly	P
GO:0000067	3	0.87226	0.191533	DNA replication and chromosome cycle	P
GO:0045721	9	0.871686	0.19169	negative regulation of gluconeogenesis	P
GO:0006515	2	0.870833	0.191923	misfolded or incompletely synthesized protein catabolism	P
GO:0007008	1	0.86936	0.192325	outer mitochondrial membrane organization and biogenesis	P
GO:0005384	5	0.869189	0.192372	manganese ion transporter activity	F
GO:0005851	5	0.868576	0.19254	eukaryotic translation initiation factor 2B complex	C
GO:0042283	1	0.867416	0.192857	dolichyl pyrophosphate Glc1Man9GlcNAc2 alpha-1,3-glucosyltransferase activity	F
GO:0009302	1	0.865483	0.193387	snoRNA transcription	P
GO:0042578	1	0.865483	0.193387	phosphoric ester hydrolase activity	F
GO:0000034	1	0.86356	0.193915	adenine deaminase activity	F
GO:0006146	1	0.86356	0.193915	adenine catabolism	P
GO:0004655	1	0.861646	0.194441	porphobilinogen synthase activity	F
GO:0003743	28	0.861088	0.194595	translation initiation factor activity	F
GO:0046037	2	0.860065	0.194877	GMP metabolism	P
GO:0004073	1	0.859743	0.194965	aspartate-semialdehyde dehydrogenase activity	F
GO:0006432	2	0.859353	0.195073	phenylalanyl-tRNA aminoacylation	P
GO:0009328	2	0.859353	0.195073	phenylalanine-tRNA ligase complex	C
GO:0015171	9	0.858122	0.195413	amino acid transporter activity	F
GO:0007006	2	0.856307	0.195914	mitochondrial membrane organization and biogenesis	P
GO:0016726	1	0.855967	0.196008	oxidoreductase activity, acting on CH2 groups, NAD or NADP as acceptor	F
GO:0008655	4	0.855439	0.196154	pyrimidine salvage	P
GO:0031087	2	0.852935	0.196848	deadenylylation-independent decapping	P
GO:0005375	1	0.852229	0.197044	copper ion transporter activity	F
GO:0017120	1	0.852229	0.197044	polyphosphoinositide phosphatase activity	F
GO:0007047	102	0.848032	0.19821	cell wall organization and biogenesis	P
GO:0019432	2	0.84604	0.198765	triacylglycerol biosynthesis	P
GO:0019915	2	0.84604	0.198765	sequestering of lipid	P
GO:0006769	1	0.844866	0.199093	nicotinamide metabolism	P
GO:0008112	1	0.844866	0.199093	nicotinamide N-methyltransferase activity	F
GO:0006071	3	0.844853	0.199096	glycerol metabolism	P
GO:0000290	6	0.844211	0.199276	deadenylylation-dependent decapping	P
GO:0005967	5	0.840366	0.200352	pyruvate dehydrogenase complex (sensu Eukaryota)	C
GO:0004830	2	0.83957	0.200575	tryptophan-tRNA ligase activity	F
GO:0006436	2	0.83957	0.200575	tryptophanyl-tRNA aminoacylation	P
GO:0006360	23	0.8392	0.200678	transcription from RNA polymerase I promoter	P
GO:0004730	6	0.836798	0.201353	pseudouridylate synthase activity	F
GO:0006800	3	0.836532	0.201428	oxygen and reactive oxygen species metabolism	P
GO:0005057	1	0.835865	0.201615	receptor signaling protein activity	F
GO:0008277	1	0.835865	0.201615	regulation of G-protein coupled receptor protein signaling pathway	P
GO:0043008	1	0.835865	0.201615	ATP-dependent protein binding	F
GO:0015175	4	0.831323	0.202896	neutral amino acid transporter activity	F
GO:0015804	4	0.831323	0.202896	neutral amino acid transport	P
GO:0000163	1	0.830568	0.203109	protein phosphatase type 1 activity	F
GO:0004828	2	0.829056	0.203536	serine-tRNA ligase activity	F
GO:0006434	2	0.829056	0.203536	seryl-tRNA aminoacylation	P
GO:0016049	1	0.82882	0.203603	cell growth	P
GO:0015674	2	0.8239	0.204998	di-, tri-valent inorganic cation transport	P
GO:0019344	2	0.819487	0.206254	cysteine biosynthesis	P
GO:0018283	1	0.815117	0.207503	iron incorporation into metallo-sulfur cluster	P
GO:0004301	2	0.81136	0.20858	epoxide hydrolase activity	F
GO:0006390	3	0.805487	0.210269	transcription from mitochondrial promoter	P
GO:0004026	2	0.801356	0.211463	alcohol O-acetyltransferase activity	F
GO:0003857	1	0.80028	0.211774	3-hydroxyacyl-CoA dehydrogenase activity	F
GO:0004300	1	0.80028	0.211774	enoyl-CoA hydratase activity	F
GO:0045290	1	0.798667	0.212242	D-arabinose 1-dehydrogenase [NAD(P)+] activity	F
GO:0005089	4	0.798531	0.212281	Rho guanyl-nucleotide exchange factor activity	F
GO:0009267	3	0.797589	0.212555	cellular response to starvation	P
GO:0008202	2	0.797094	0.212698	steroid metabolism	P
GO:0004019	1	0.795462	0.213173	adenylosuccinate synthase activity	F
GO:0046086	1	0.795462	0.213173	adenosine biosynthesis	P
GO:0004092	3	0.794491	0.213455	carnitine O-acetyltransferase activity	F
GO:0009437	3	0.794491	0.213455	carnitine metabolism	P
GO:0004043	1	0.793869	0.213636	L-aminoadipate-semialdehyde dehydrogenase activity	F
GO:0004311	1	0.792283	0.214098	farnesyltranstransferase activity	F
GO:0016114	1	0.792283	0.214098	terpenoid biosynthesis	P
GO:0004831	2	0.791437	0.214344	tyrosine-tRNA ligase activity	F
GO:0006437	2	0.791437	0.214344	tyrosyl-tRNA aminoacylation	P
GO:0003879	1	0.789131	0.215018	ATP phosphoribosyltransferase activity	F
GO:0000007	1	0.787564	0.215476	low-affinity zinc ion transporter activity	F
GO:0006831	1	0.787564	0.215476	low-affinity zinc ion transport	P
GO:0015718	1	0.787564	0.215476	monocarboxylic acid transport	P
GO:0004739	3	0.787217	0.215577	pyruvate dehydrogenase (acetyl-transferring) activity	F
GO:0001510	1	0.786005	0.215932	RNA methylation	P
GO:0005732	55	0.785143	0.216185	small nucleolar ribonucleoprotein complex	C
GO:0019368	1	0.784451	0.216388	fatty acid elongation, unsaturated fatty acid	P
GO:0004400	1	0.779828	0.217746	histidinol-phosphate transaminase activity	F
GO:0006864	1	0.776777	0.218645	pyrimidine nucleotide transport	P
GO:0015218	1	0.776777	0.218645	pyrimidine nucleotide transporter activity	F
GO:0004048	1	0.775261	0.219093	anthranilate phosphoribosyltransferase activity	F
GO:0004424	1	0.772245	0.219985	imidazoleglycerol-phosphate dehydratase activity	F
GO:0015840	2	0.769131	0.220908	urea transport	P
GO:0004794	2	0.766221	0.221772	threonine ammonia-lyase activity	F
GO:0045011	5	0.765132	0.222097	actin cable formation	P
GO:0004644	1	0.763339	0.22263	phosphoribosylglycinamide formyltransferase activity	F
GO:0046084	1	0.763339	0.22263	adenine biosynthesis	P
GO:0008333	1	0.761875	0.223067	endosome to lysosome transport	P
GO:0004588	2	0.761615	0.223145	orotate phosphoribosyltransferase activity	F
GO:0000319	1	0.760416	0.223503	sulfite transporter activity	F
GO:0030192	1	0.760416	0.223503	Hsp70/Hsc70 protein regulator activity	F
GO:0005487	1	0.758963	0.223937	nucleocytoplasmic transporter activity	F
GO:0015116	2	0.757687	0.224319	sulfate transporter activity	F
GO:0009408	16	0.754981	0.22513	response to heat	P
GO:0000709	2	0.754675	0.225222	meiotic joint molecule formation	P
GO:0015392	2	0.753167	0.225675	cytosine-purine permease activity	F
GO:0006743	7	0.753053	0.225709	ubiquinone metabolism	P
GO:0015191	1	0.751776	0.226093	L-methionine transporter activity	F
GO:0009098	5	0.751311	0.226233	leucine biosynthesis	P
GO:0019541	5	0.750887	0.22636	propionate metabolism	P
GO:0005623	1	0.750354	0.226521	cell	C
GO:0009249	1	0.750354	0.226521	protein-lipoylation	P
GO:0016874	1	0.750354	0.226521	ligase activity	F
GO:0004694	1	0.748938	0.226947	eukaryotic translation initiation factor 2alpha kinase activity	F
GO:0004109	1	0.747526	0.227373	coproporphyrinogen oxidase activity	F
GO:0005688	8	0.743555	0.228573	snRNP U6	C
GO:0007052	1	0.743323	0.228643	mitotic spindle organization and biogenesis	P
GO:0019840	1	0.741932	0.229064	isoprenoid binding	F
GO:0005053	1	0.736416	0.230739	peroxisome targeting signal-2 binding	F
GO:0008193	1	0.733687	0.23157	tRNA guanylyltransferase activity	F
GO:0004638	1	0.73233	0.231984	phosphoribosylaminoimidazole carboxylase activity	F
GO:0004729	1	0.73233	0.231984	protoporphyrinogen oxidase activity	F
GO:0046324	1	0.73233	0.231984	regulation of glucose import	P
GO:0050261	1	0.73233	0.231984	ribose isomerase activity	F
GO:0003978	1	0.730977	0.232397	UDP-glucose 4-epimerase activity	F
GO:0004196	1	0.729629	0.232809	saccharopepsin activity	F
GO:0004755	1	0.729629	0.232809	saccharopine dehydrogenase (NADP+, L-glutamate-forming) activity	F
GO:0015248	1	0.729629	0.232809	sterol transporter activity	F
GO:0019655	5	0.728091	0.233279	ethanol fermentation	P
GO:0003852	2	0.724406	0.234408	2-isopropylmalate synthase activity	F
GO:0006973	1	0.722956	0.234853	intracellular accumulation of glycerol	P
GO:0015234	1	0.722956	0.234853	thiamin transporter activity	F
GO:0015888	1	0.722956	0.234853	thiamin transport	P
GO:0016431	1	0.722956	0.234853	tRNA (uridine) methyltransferase activity	F
GO:0006020	4	0.722025	0.23514	myo-inositol metabolism	P
GO:0008131	1	0.721635	0.235259	amine oxidase activity	F
GO:0000304	1	0.720318	0.235665	response to singlet oxygen	P
GO:0004325	2	0.719254	0.235992	ferrochelatase activity	F
GO:0004816	2	0.719229	0.236	asparagine-tRNA ligase activity	F
GO:0009074	1	0.713799	0.237676	aromatic amino acid family catabolism	P
GO:0006089	2	0.712673	0.238024	lactate metabolism	P
GO:0007000	2	0.712673	0.238024	nucleolus organization and biogenesis	P
GO:0000009	6	0.712174	0.238179	alpha-1,6-mannosyltransferase activity	F
GO:0003989	2	0.710103	0.23882	acetyl-CoA carboxylase activity	F
GO:0004684	1	0.709938	0.238871	calmodulin-dependent protein kinase I activity	F
GO:0048250	2	0.709086	0.239135	mitochondrial iron ion transport	P
GO:0000282	26	0.708264	0.239391	bud site selection	P
GO:0004307	1	0.707385	0.239664	ethanolaminephosphotransferase activity	F
GO:0019740	6	0.706923	0.239807	nitrogen utilization	P
GO:0051131	1	0.706114	0.240059	chaperone-mediated protein complex assembly	P
GO:0006307	3	0.705012	0.240401	DNA dealkylation	P
GO:0005682	14	0.701778	0.241409	snRNP U5	C
GO:0042720	3	0.70168	0.241439	mitochondrial inner membrane peptidase complex	C
GO:0006859	1	0.697331	0.242798	extracellular carbohydrate transport	P
GO:0003952	1	0.696092	0.243186	NAD+ synthase (glutamine-hydrolyzing) activity	F
GO:0016020	79	0.69231	0.244371	membrane	C
GO:0008017	8	0.690747	0.244862	microtubule binding	F
GO:0008152	11	0.687475	0.245892	metabolism	P
GO:0017005	1	0.686312	0.246258	tyrosyl-DNA phosophodiesterase activity	F
GO:0030696	1	0.686312	0.246258	tRNA (m5U54) methyltransferase activity	F
GO:0004725	10	0.685614	0.246478	protein tyrosine phosphatase activity	F
GO:0006672	2	0.68533	0.246568	ceramide metabolism	P
GO:0017040	2	0.68533	0.246568	ceramidase activity	F
GO:0006241	1	0.680318	0.248152	CTP biosynthesis	P
GO:0006562	3	0.677506	0.249042	proline catabolism	P
GO:0008372	579	0.677374	0.249084	cellular component unknown	C
GO:0006814	1	0.676763	0.249278	sodium ion transport	P
GO:0007093	1	0.67441	0.250025	mitotic checkpoint	P
GO:0003825	3	0.673361	0.250359	alpha,alpha-trehalose-phosphate synthase (UDP-forming) activity	F
GO:0030488	14	0.672669	0.250579	tRNA methylation	P
GO:0000010	1	0.67207	0.250769	trans-hexaprenyltranstransferase activity	F
GO:0003785	2	0.670255	0.251348	actin monomer binding	F
GO:0005476	1	0.669744	0.25151	carnitine:acyl carnitine antiporter activity	F
GO:0004587	1	0.668586	0.25188	ornithine-oxo-acid transaminase activity	F
GO:0006527	1	0.668586	0.25188	arginine catabolism	P
GO:0006376	3	0.667821	0.252124	mRNA splice site selection	P
GO:0015204	1	0.666279	0.252616	urea transporter activity	F
GO:0001406	1	0.662844	0.253715	glycerophosphodiester transporter activity	F
GO:0001407	1	0.662844	0.253715	glycerophosphodiester transport	P
GO:0004813	1	0.662844	0.253715	alanine-tRNA ligase activity	F
GO:0006419	1	0.662844	0.253715	alanyl-tRNA aminoacylation	P
GO:0008752	1	0.660569	0.254444	FMN reductase activity	F
GO:0004823	2	0.658974	0.254956	leucine-tRNA ligase activity	F
GO:0006429	2	0.658974	0.254956	leucyl-tRNA aminoacylation	P
GO:0045876	1	0.658307	0.255171	positive regulation of sister chromatid cohesion	P
GO:0009049	1	0.656057	0.255894	aspartic-type signal peptidase activity	F
GO:0005724	7	0.653605	0.256683	nuclear telomeric heterochromatin	C
GO:0004585	1	0.652704	0.256973	ornithine carbamoyltransferase activity	F
GO:0006591	1	0.652704	0.256973	ornithine metabolism	P
GO:0000054	8	0.650621	0.257645	ribosome export from nucleus	P
GO:0004608	1	0.649379	0.258047	phosphatidylethanolamine N-methyltransferase activity	F
GO:0006808	8	0.646349	0.259027	regulation of nitrogen utilization	P
GO:0003876	1	0.64608	0.259114	AMP deaminase activity	F
GO:0004312	1	0.64608	0.259114	fatty-acid synthase activity	F
GO:0006163	1	0.64608	0.259114	purine nucleotide metabolism	P
GO:0019509	2	0.646011	0.259136	methionine salvage	P
GO:0008301	8	0.644938	0.259484	DNA bending activity	F
GO:0006995	2	0.644114	0.259751	cellular response to nitrogen starvation	P
GO:0000256	6	0.640854	0.260809	allantoin catabolism	P
GO:0000139	15	0.639601	0.261216	Golgi membrane	C
GO:0004659	2	0.634925	0.262739	prenyltransferase activity	F
GO:0015646	2	0.634511	0.262874	permease activity	F
GO:0006365	64	0.633527	0.263195	35S primary transcript processing	P
GO:0004107	1	0.633138	0.263322	chorismate synthase activity	F
GO:0042602	1	0.633138	0.263322	flavin reductase activity	F
GO:0016429	2	0.631992	0.263696	tRNA (adenine-N1-)-methyltransferase activity	F
GO:0017056	4	0.631974	0.263702	structural constituent of nuclear pore	F
GO:0006552	2	0.630068	0.264325	leucine catabolism	P
GO:0006760	2	0.627584	0.265138	folic acid and derivative metabolism	P
GO:0004075	1	0.626813	0.265391	biotin carboxylase activity	F
GO:0004044	1	0.623686	0.266417	amidophosphoribosyltransferase activity	F
GO:0004371	2	0.62009	0.267599	glycerone kinase activity	F
GO:0000917	1	0.619552	0.267776	barrier septum formation	P
GO:0008105	1	0.619552	0.267776	asymmetric protein localization	P
GO:0018279	2	0.616353	0.268831	protein amino acid N-linked glycosylation via asparagine	P
GO:0008234	5	0.615237	0.269199	cysteine-type peptidase activity	F
GO:0008650	2	0.614932	0.2693	rRNA (uridine-2'-O-)-methyltransferase activity	F
GO:0046872	4	0.614673	0.269385	metal ion binding	F
GO:0005847	15	0.614146	0.269559	mRNA cleavage and polyadenylation specificity factor complex	C
GO:0004851	1	0.613425	0.269798	uroporphyrin-III C-methyltransferase activity	F
GO:0004852	1	0.613425	0.269798	uroporphyrinogen-III synthase activity	F
GO:0006780	1	0.613425	0.269798	uroporphyrinogen III biosynthesis	P
GO:0030042	2	0.609751	0.271013	actin filament depolymerization	P
GO:0003786	2	0.606436	0.272113	actin lateral binding	F
GO:0015213	1	0.606386	0.272129	uridine transporter activity	F
GO:0015862	1	0.606386	0.272129	uridine transport	P
GO:0005745	2	0.605721	0.27235	m-AAA complex	C
GO:0006102	5	0.60364	0.273041	isocitrate metabolism	P
GO:0000795	3	0.602158	0.273535	synaptonemal complex	C
GO:0004526	10	0.601837	0.273641	ribonuclease P activity	F
GO:0005477	1	0.596528	0.275411	pyruvate carrier activity	F
GO:0006850	1	0.596528	0.275411	mitochondrial pyruvate transport	P
GO:0004088	2	0.594814	0.275984	carbamoyl-phosphate synthase (glutamine-hydrolyzing) activity	F
GO:0005951	2	0.594814	0.275984	carbamoyl-phosphate synthase complex	C
GO:0008649	1	0.593613	0.276385	rRNA methyltransferase activity	F
GO:0016435	1	0.593613	0.276385	rRNA (guanine) methyltransferase activity	F
GO:0008154	5	0.592946	0.276609	actin polymerization and/or depolymerization	P
GO:0015225	1	0.592646	0.276709	biotin transporter activity	F
GO:0015878	1	0.592646	0.276709	biotin transport	P
GO:0004013	1	0.591681	0.277032	adenosylhomocysteinase activity	F
GO:0016259	1	0.591681	0.277032	selenocysteine metabolism	P
GO:0005381	6	0.588847	0.277982	iron ion transporter activity	F
GO:0007023	4	0.588103	0.278232	post-chaperonin tubulin folding pathway	P
GO:0005388	3	0.587371	0.278477	calcium-transporting ATPase activity	F
GO:0006865	13	0.58551	0.279102	amino acid transport	P
GO:0006526	10	0.58509	0.279244	arginine biosynthesis	P
GO:0042026	1	0.583092	0.279916	protein refolding	P
GO:0016532	1	0.582148	0.280234	superoxide dismutase copper chaperone activity	F
GO:0004414	1	0.581206	0.280551	homoserine O-acetyltransferase activity	F
GO:0005485	14	0.579949	0.280974	v-SNARE activity	F
GO:0000002	27	0.579948	0.280975	mitochondrial genome maintenance	P
GO:0004124	2	0.578723	0.281388	cysteine synthase activity	F
GO:0006833	3	0.577807	0.281697	water transport	P
GO:0015250	3	0.577807	0.281697	water channel activity	F
GO:0031428	1	0.577458	0.281815	box C/D snoRNP complex	C
GO:0006598	3	0.57621	0.282237	polyamine catabolism	P
GO:0004783	2	0.575874	0.28235	sulfite reductase (NADPH) activity	F
GO:0009337	2	0.575874	0.28235	sulfite reductase complex (NADPH)	C
GO:0006412	245	0.575719	0.282402	protein biosynthesis	P
GO:0016591	6	0.573049	0.283306	DNA-directed RNA polymerase II, holoenzyme	C
GO:0004164	1	0.572818	0.283384	diphthine synthase activity	F
GO:0004022	5	0.571412	0.28386	alcohol dehydrogenase activity	F
GO:0006613	3	0.569955	0.284354	cotranslational protein targeting to membrane	P
GO:0003994	2	0.569196	0.284612	aconitate hydratase activity	F
GO:0043334	1	0.569141	0.28463	2-hexaprenyl-6-methoxy-1,4-benzoquinone methyltransferase activity	F
GO:0030527	2	0.566279	0.285602	structural constituent of chromatin	F
GO:0006646	5	0.565781	0.285771	phosphatidylethanolamine biosynthesis	P
GO:0006997	5	0.565562	0.285846	nuclear organization and biogenesis	P
GO:0030692	2	0.5646	0.286173	Noc4p-Nop14p complex	C
GO:0004221	1	0.563682	0.286485	ubiquitin thiolesterase activity	F
GO:0005536	2	0.560162	0.287685	glucose binding	F
GO:0005835	2	0.559728	0.287832	fatty acid synthase complex	C
GO:0005869	3	0.558164	0.288366	dynactin complex	C
GO:0005621	1	0.553845	0.289842	bud scar	C
GO:0030478	15	0.551534	0.290634	actin cap	C
GO:0009092	2	0.548266	0.291755	homoserine metabolism	P
GO:0006505	1	0.547697	0.29195	GPI anchor metabolism	P
GO:0015173	1	0.547697	0.29195	aromatic amino acid transporter activity	F
GO:0015801	1	0.547697	0.29195	aromatic amino acid transport	P
GO:0000120	5	0.544971	0.292887	RNA polymerase I transcription factor complex	C
GO:0015999	1	0.544221	0.293145	eta DNA polymerase activity	F
GO:0019985	1	0.544221	0.293145	bypass DNA synthesis	P
GO:0000257	1	0.538203	0.295219	nitrilase activity	F
GO:0005084	1	0.538203	0.295219	Rab escort protein activity	F
GO:0051268	1	0.537349	0.295513	alpha-keto amide reductase activity	F
GO:0051269	1	0.537349	0.295513	alpha-keto ester reductase activity	F
GO:0006816	5	0.536527	0.295797	calcium ion transport	P
GO:0015085	1	0.535648	0.296101	calcium ion transporter activity	F
GO:0015369	1	0.535648	0.296101	calcium:hydrogen antiporter activity	F
GO:0004479	1	0.533952	0.296687	methionyl-tRNA formyltransferase activity	F
GO:0031307	1	0.533952	0.296687	integral to mitochondrial outer membrane	C
GO:0009268	3	0.532006	0.297361	response to pH	P
GO:0006048	2	0.531759	0.297447	UDP-N-acetylglucosamine biosynthesis	P
GO:0051082	55	0.529866	0.298102	unfolded protein binding	F
GO:0009298	2	0.528559	0.298556	GDP-mannose biosynthesis	P
GO:0004853	1	0.528068	0.298726	uroporphyrinogen decarboxylase activity	F
GO:0009922	3	0.528017	0.298744	fatty acid elongase activity	F
GO:0046020	2	0.526237	0.299362	negative regulation of transcription from RNA polymerase II promoter by pheromones	P
GO:0006790	7	0.524836	0.299848	sulfur metabolism	P
GO:0008398	1	0.524739	0.299882	sterol 14-demethylase activity	F
GO:0030866	1	0.524739	0.299882	cortical actin cytoskeleton organization and biogenesis	P
GO:0042787	2	0.522713	0.300587	protein ubiquitination during ubiquitin-dependent protein catabolism	P
GO:0004239	2	0.521989	0.300839	methionyl aminopeptidase activity	F
GO:0005882	2	0.521307	0.301077	intermediate filament	C
GO:0004528	1	0.519792	0.301604	phosphodiesterase I activity	F
GO:0008311	1	0.519792	0.301604	double-stranded DNA specific 3'-5' exodeoxyribonuclease activity	F
GO:0008597	1	0.518972	0.30189	calcium-dependent protein serine/threonine phosphatase regulator activity	F
GO:0005779	6	0.518381	0.302096	integral to peroxisomal membrane	C
GO:0007116	1	0.517338	0.30246	regulation of cell budding	P
GO:0006986	8	0.516927	0.302604	response to unfolded protein	P
GO:0016197	2	0.514444	0.303471	endosome transport	P
GO:0006428	1	0.514086	0.303596	isoleucyl-tRNA aminoacylation	P
GO:0030174	1	0.511662	0.304444	regulation of DNA replication initiation	P
GO:0042762	1	0.511662	0.304444	regulation of sulfur metabolism	P
GO:0005052	1	0.510857	0.304725	peroxisome targeting signal-1 binding	F
GO:0005525	10	0.509733	0.305119	GTP binding	F
GO:0005635	45	0.509049	0.305359	nuclear membrane	C
GO:0016299	1	0.508451	0.305569	regulator of G-protein signaling activity	F
GO:0009055	5	0.507738	0.305819	electron carrier activity	F
GO:0004351	1	0.506056	0.306409	glutamate decarboxylase activity	F
GO:0006206	1	0.506056	0.306409	pyrimidine base metabolism	P
GO:0006544	1	0.506056	0.306409	glycine metabolism	P
GO:0008252	1	0.506056	0.306409	nucleotidase activity	F
GO:0004132	1	0.504467	0.306967	dCMP deaminase activity	F
GO:0006220	1	0.504467	0.306967	pyrimidine nucleotide metabolism	P
GO:0051233	4	0.497141	0.309545	spindle midzone	C
GO:0000136	6	0.495665	0.310065	alpha-1,6-mannosyltransferase complex	C
GO:0004379	1	0.495044	0.310285	glycylpeptide N-tetradecanoyltransferase activity	F
GO:0018008	1	0.495044	0.310285	N-terminal peptidyl-glycine N-myristoylation	P
GO:0019722	7	0.494556	0.310457	calcium-mediated signaling	P
GO:0006878	7	0.492243	0.311274	copper ion homeostasis	P
GO:0006370	3	0.490916	0.311743	mRNA capping	P
GO:0004809	3	0.489957	0.312082	tRNA (guanine-N2-)-methyltransferase activity	F
GO:0001100	3	0.489756	0.312153	negative regulation of exit from mitosis	P
GO:0016758	2	0.489649	0.312191	transferase activity, transferring hexosyl groups	F
GO:0046513	3	0.486994	0.313131	ceramide biosynthesis	P
GO:0050291	3	0.486994	0.313131	sphingosine N-acyltransferase activity	F
GO:0000059	4	0.486246	0.313396	protein import into nucleus, docking	P
GO:0008195	2	0.484452	0.314033	phosphatidate phosphatase activity	F
GO:0000225	1	0.484285	0.314092	N-acetylglucosaminylphosphatidylinositol deacetylase activity	F
GO:0007089	5	0.482822	0.314611	traversing start control point of mitotic cell cycle	P
GO:0042256	1	0.481256	0.315167	mature ribosome assembly	P
GO:0000064	1	0.480502	0.315435	L-ornithine transporter activity	F
GO:0000066	1	0.480502	0.315435	mitochondrial ornithine transport	P
GO:0000773	1	0.479749	0.315703	phosphatidyl-N-methylethanolamine N-methyltransferase activity	F
GO:0006675	1	0.479749	0.315703	mannose inositol phosphoceramide metabolism	P
GO:0003918	1	0.478246	0.316237	DNA topoisomerase (ATP-hydrolyzing) activity	F
GO:0008444	1	0.478246	0.316237	CDP-diacylglycerol-glycerol-3-phosphate 3-phosphatidyltransferase activity	F
GO:0003988	1	0.477497	0.316504	acetyl-CoA C-acyltransferase activity	F
GO:0008487	2	0.476395	0.316896	prenyl-dependent CAAX protease activity	F
GO:0030029	3	0.474439	0.317593	actin filament-based process	P
GO:0008841	1	0.472284	0.318362	dihydrofolate synthase activity	F
GO:0048306	1	0.472284	0.318362	calcium-dependent protein binding	F
GO:0003850	2	0.472207	0.318389	2-deoxyglucose-6-phosphatase activity	F
GO:0004372	2	0.470288	0.319074	glycine hydroxymethyltransferase activity	F
GO:0004476	1	0.470067	0.319154	mannose-6-phosphate isomerase activity	F
GO:0006421	1	0.46933	0.319417	asparaginyl-tRNA aminoacylation	P
GO:0006077	1	0.468595	0.31968	beta-1,6 glucan metabolism	P
GO:0004160	1	0.466395	0.320466	dihydroxy-acid dehydratase activity	F
GO:0000246	1	0.465664	0.320728	delta24(24-1) sterol reductase activity	F
GO:0004001	1	0.465664	0.320728	adenosine kinase activity	F
GO:0030140	2	0.464694	0.321075	trans-Golgi network transport vesicle	C
GO:0000300	8	0.464157	0.321268	peripheral to membrane of membrane fraction	C
GO:0009231	6	0.462814	0.321749	riboflavin biosynthesis	P
GO:0004843	17	0.461219	0.322321	ubiquitin-specific protease activity	F
GO:0000358	2	0.459853	0.322811	formation of catalytic U2-type spliceosome for second transesterification step	P
GO:0019236	3	0.45952	0.32293	response to pheromone	P
GO:0000226	9	0.45951	0.322934	microtubule cytoskeleton organization and biogenesis	P
GO:0004660	2	0.459111	0.323077	protein farnesyltransferase activity	F
GO:0005965	2	0.459111	0.323077	protein farnesyltransferase complex	C
GO:0018347	2	0.459111	0.323077	protein amino acid farnesylation	P
GO:0030437	54	0.459072	0.323091	sporulation (sensu Fungi)	P
GO:0004604	1	0.458415	0.323327	phosphoadenylyl-sulfate reductase (thioredoxin) activity	F
GO:0016409	1	0.458415	0.323327	palmitoyltransferase activity	F
GO:0045016	2	0.455319	0.32444	mitochondrial magnesium ion transport	P
GO:0003963	1	0.454832	0.324615	RNA-3'-phosphate cyclase activity	F
GO:0007033	10	0.453016	0.325269	vacuole organization and biogenesis	P
GO:0007532	4	0.452694	0.325384	regulation of transcription, mating-type specific	P
GO:0004810	1	0.451984	0.32564	tRNA adenylyltransferase activity	F
GO:0030173	14	0.445886	0.32784	integral to Golgi membrane	C
GO:0004637	1	0.444237	0.328435	phosphoribosylamine-glycine ligase activity	F
GO:0004641	1	0.444237	0.328435	phosphoribosylformylglycinamidine cyclo-ligase activity	F
GO:0005850	3	0.444008	0.328519	eukaryotic translation initiation factor 2 complex	C
GO:0005730	148	0.443138	0.328833	nucleolus	C
GO:0001101	1	0.442842	0.32894	response to acid	P
GO:0000062	1	0.442146	0.329192	acyl-CoA binding	F
GO:0015909	1	0.442146	0.329192	long-chain fatty acid transport	P
GO:0004860	3	0.440638	0.329738	protein kinase inhibitor activity	F
GO:0030482	5	0.43828	0.330592	actin cable	C
GO:0006857	2	0.433187	0.33244	oligopeptide transport	P
GO:0006445	4	0.430068	0.333573	regulation of translation	P
GO:0030004	3	0.425941	0.335075	monovalent inorganic cation homeostasis	P
GO:0042406	2	0.425824	0.335118	extrinsic to endoplasmic reticulum membrane	C
GO:0000321	3	0.425675	0.335172	re-entry into mitotic cell cycle after pheromone arrest	P
GO:0017057	4	0.425539	0.335222	6-phosphogluconolactonase activity	F
GO:0009396	4	0.422419	0.33636	folic acid and derivative biosynthesis	P
GO:0004822	2	0.421254	0.336785	isoleucine-tRNA ligase activity	F
GO:0015824	1	0.420379	0.337104	L-proline transport	P
GO:0016247	1	0.420379	0.337104	channel regulator activity	F
GO:0003894	2	0.419332	0.337487	zeta DNA polymerase activity	F
GO:0016035	2	0.419332	0.337487	zeta DNA polymerase complex	C
GO:0048309	2	0.415472	0.338898	endoplasmic reticulum inheritance	P
GO:0004595	1	0.411149	0.340482	pantetheine-phosphate adenylyltransferase activity	F
GO:0042162	8	0.408323	0.341518	telomeric DNA binding	F
GO:0000810	1	0.407246	0.341914	diacylglycerol pyrophosphate phosphatase activity	F
GO:0000719	1	0.406598	0.342152	photoreactive repair	P
GO:0003904	1	0.406598	0.342152	deoxyribodipyrimidine photo-lyase activity	F
GO:0006396	7	0.40591	0.342404	RNA processing	P
GO:0008808	1	0.40466	0.342864	cardiolipin synthase activity	F
GO:0000213	4	0.401002	0.344209	tRNA-intron endonuclease activity	F
GO:0000214	4	0.401002	0.344209	tRNA-intron endonuclease complex	C
GO:0008092	8	0.400761	0.344298	cytoskeletal protein binding	F
GO:0008859	1	0.400167	0.344517	exoribonuclease II activity	F
GO:0003962	2	0.395744	0.346147	cystathionine gamma-synthase activity	F
GO:0005537	2	0.394312	0.346675	mannose binding	F
GO:0045132	6	0.38684	0.349437	meiotic chromosome segregation	P
GO:0016740	2	0.386328	0.349627	transferase activity	F
GO:0046967	1	0.383821	0.350556	cytosol to ER transport	P
GO:0005832	11	0.380902	0.351638	chaperonin-containing T-complex	C
GO:0004437	2	0.37912	0.352299	inositol or phosphatidylinositol phosphatase activity	F
GO:0019856	4	0.378902	0.35238	pyrimidine base biosynthesis	P
GO:0008176	2	0.37855	0.352511	tRNA (guanine-N7-)-methyltransferase activity	F
GO:0004100	3	0.378382	0.352574	chitin synthase activity	F
GO:0010044	1	0.37706	0.353065	response to aluminum ion	P
GO:0042994	1	0.37706	0.353065	cytoplasmic sequestering of transcription factor	P
GO:0051219	1	0.37706	0.353065	phosphoprotein binding	F
GO:0016530	1	0.374623	0.35397	metallochaperone activity	F
GO:0030690	2	0.374429	0.354043	Noc1p-Noc2p complex	C
GO:0004069	2	0.371083	0.355288	aspartate transaminase activity	F
GO:0006532	2	0.371083	0.355288	aspartate biosynthesis	P
GO:0006533	2	0.371083	0.355288	aspartate catabolism	P
GO:0019266	2	0.371083	0.355288	asparagine biosynthesis from oxaloacetate	P
GO:0008670	1	0.369785	0.355771	2,4-dienoyl-CoA reductase (NADPH) activity	F
GO:0009062	1	0.369785	0.355771	fatty acid catabolism	P
GO:0015662	3	0.368703	0.356175	ATPase activity, coupled to transmembrane movement of ions, phosphorylative mechanism	F
GO:0000224	1	0.366783	0.35689	peptide-N4-(N-acetyl-beta-glucosaminyl)asparagine amidase activity	F
GO:0006517	1	0.366783	0.35689	protein deglycosylation	P
GO:0006813	1	0.366783	0.35689	potassium ion transport	P
GO:0016973	6	0.364295	0.357819	poly(A)+ mRNA export from nucleus	P
GO:0000252	1	0.363205	0.358226	C-3 sterol dehydrogenase (C-4 sterol decarboxylase) activity	F
GO:0000396	1	0.360833	0.359112	U2-type spliceosome conformational change to release U4 and U1	P
GO:0030007	4	0.359627	0.359563	potassium ion homeostasis	P
GO:0016722	2	0.354319	0.36155	oxidoreductase activity, oxidizing metal ions	F
GO:0000036	1	0.35378	0.361752	acyl carrier activity	F
GO:0005034	3	0.352927	0.362072	osmosensor activity	F
GO:0005979	6	0.352427	0.362259	regulation of glycogen biosynthesis	P
GO:0004014	1	0.350869	0.362843	adenosylmethionine decarboxylase activity	F
GO:0000162	10	0.349852	0.363225	tryptophan biosynthesis	P
GO:0000179	1	0.348552	0.363713	rRNA (adenine-N6,N6-)-dimethyltransferase activity	F
GO:0000001	25	0.348368	0.363782	mitochondrion inheritance	P
GO:0016311	1	0.347398	0.364146	dephosphorylation	P
GO:0051014	1	0.347398	0.364146	actin filament severing	P
GO:0015125	1	0.346246	0.364579	bile acid transporter activity	F
GO:0015721	1	0.346246	0.364579	bile acid transport	P
GO:0008233	4	0.345405	0.364895	peptidase activity	F
GO:0007265	14	0.342357	0.366041	Ras protein signal transduction	P
GO:0000248	1	0.342233	0.366088	C-5 sterol desaturase activity	F
GO:0016485	10	0.34205	0.366157	protein processing	P
GO:0004406	5	0.336387	0.368289	H3/H4 histone acetyltransferase activity	F
GO:0000301	4	0.334062	0.369166	retrograde transport, vesicle recycling within Golgi	P
GO:0004820	2	0.331509	0.37013	glycine-tRNA ligase activity	F
GO:0006426	2	0.331509	0.37013	glycyl-tRNA aminoacylation	P
GO:0015088	3	0.331191	0.37025	copper uptake transporter activity	F
GO:0015908	3	0.329334	0.370952	fatty acid transport	P
GO:0008380	5	0.329212	0.370998	RNA splicing	P
GO:0004832	1	0.328701	0.371191	valine-tRNA ligase activity	F
GO:0006438	1	0.328701	0.371191	valyl-tRNA aminoacylation	P
GO:0042255	9	0.327021	0.371826	ribosome assembly	P
GO:0018195	1	0.325924	0.372241	peptidyl-arginine modification	P
GO:0004168	1	0.320414	0.374327	dolichol kinase activity	F
GO:0004042	4	0.31993	0.374511	amino-acid N-acetyltransferase activity	F
GO:0005981	4	0.319685	0.374604	regulation of glycogen catabolism	P
GO:0006886	18	0.319316	0.374744	intracellular protein transport	P
GO:0015078	1	0.318772	0.37495	hydrogen ion transporter activity	F
GO:0048280	1	0.317135	0.375571	vesicle fusion with Golgi apparatus	P
GO:0030474	1	0.31659	0.375777	spindle pole body duplication	P
GO:0001324	6	0.315641	0.376137	age-dependent response to oxidative stress during chronological cell aging	P
GO:0004462	1	0.313334	0.377013	lactoylglutathione lyase activity	F
GO:0006172	1	0.312253	0.377424	ADP biosynthesis	P
GO:0004848	1	0.308486	0.378856	ureidoglycolate hydrolase activity	F
GO:0004487	1	0.30795	0.37906	methylenetetrahydrofolate dehydrogenase (NAD+) activity	F
GO:0015629	2	0.307773	0.379128	actin cytoskeleton	C
GO:0004463	1	0.30688	0.379468	leukotriene-A4 hydrolase activity	F
GO:0006078	4	0.302838	0.381007	beta-1,6 glucan biosynthesis	P
GO:0009117	6	0.301494	0.381519	nucleotide metabolism	P
GO:0000938	4	0.298484	0.382667	GARP complex	C
GO:0005778	15	0.298335	0.382724	peroxisomal membrane	C
GO:0000173	5	0.295803	0.38369	inactivation of MAPK activity during osmolarity sensing	P
GO:0005198	50	0.295692	0.383733	structural molecule activity	F
GO:0008270	3	0.295007	0.383994	zinc ion binding	F
GO:0030163	11	0.293937	0.384403	protein catabolism	P
GO:0042177	1	0.292109	0.385102	negative regulation of protein catabolism	P
GO:0042144	11	0.290093	0.385873	vacuole fusion, non-autophagic	P
GO:0004772	2	0.284425	0.388042	sterol O-acyltransferase activity	F
GO:0042148	1	0.28333	0.388462	strand invasion	P
GO:0008796	2	0.282523	0.388771	bis(5'-nucleosyl)-tetraphosphatase activity	F
GO:0010032	2	0.282325	0.388847	meiotic chromosome condensation	P
GO:0007129	4	0.280292	0.389627	synapsis	P
GO:0004478	2	0.278353	0.390371	methionine adenosyltransferase activity	F
GO:0004620	2	0.277016	0.390884	phospholipase activity	F
GO:0004475	1	0.276709	0.391002	mannose-1-phosphate guanylyltransferase activity	F
GO:0004016	1	0.275697	0.39139	adenylate cyclase activity	F
GO:0015672	2	0.273612	0.392191	monovalent inorganic cation transport	P
GO:0004519	6	0.272622	0.392572	endonuclease activity	F
GO:0031371	2	0.272607	0.392577	ubiquitin conjugating enzyme complex	C
GO:0000096	6	0.272429	0.392646	sulfur amino acid metabolism	P
GO:0005677	5	0.272119	0.392765	chromatin silencing complex	C
GO:0008610	2	0.270992	0.393199	lipid biosynthesis	P
GO:0015127	2	0.269296	0.393851	bilirubin transporter activity	F
GO:0015723	2	0.269296	0.393851	bilirubin transport	P
GO:0006474	3	0.268795	0.394044	N-terminal protein amino acid acetylation	P
GO:0031848	1	0.267668	0.394477	protection from non-homologous end joining at telomere	P
GO:0004012	6	0.266403	0.394965	phospholipid-translocating ATPase activity	F
GO:0000182	6	0.264054	0.395869	rDNA binding	F
GO:0004140	1	0.262213	0.396578	dephospho-CoA kinase activity	F
GO:0004144	1	0.259751	0.397528	diacylglycerol O-acyltransferase activity	F
GO:0004106	1	0.2573	0.398474	chorismate mutase activity	F
GO:0030259	1	0.255834	0.39904	lipid glycosylation	P
GO:0042134	5	0.251067	0.400881	rRNA primary transcript binding	F
GO:0004244	2	0.249016	0.401674	mitochondrial inner membrane peptidase activity	F
GO:0000135	4	0.248021	0.402059	septin checkpoint	P
GO:0015431	1	0.245676	0.402966	glutathione S-conjugate-exporting ATPase activity	F
GO:0003729	25	0.24447	0.403433	mRNA binding	F
GO:0004696	4	0.241336	0.404647	glycogen synthase kinase 3 activity	F
GO:0003997	1	0.239002	0.405552	acyl-CoA oxidase activity	F
GO:0003842	1	0.236165	0.406652	1-pyrroline-5-carboxylate dehydrogenase activity	F
GO:0004017	2	0.235888	0.40676	adenylate kinase activity	F
GO:0006829	4	0.233893	0.407534	zinc ion transport	P
GO:0004056	1	0.232873	0.40793	argininosuccinate lyase activity	F
GO:0017110	1	0.231468	0.408476	nucleoside-diphosphatase activity	F
GO:0043248	5	0.229693	0.409165	proteasome assembly	P
GO:0004742	1	0.229133	0.409383	dihydrolipoyllysine-residue acetyltransferase activity	F
GO:0006207	12	0.228694	0.409553	'de novo' pyrimidine base biosynthesis	P
GO:0015039	1	0.228667	0.409564	NADPH-adrenodoxin reductase activity	F
GO:0016653	1	0.228667	0.409564	oxidoreductase activity, acting on NADH or NADPH, heme protein as acceptor	F
GO:0045117	1	0.224954	0.411008	azole transport	P
GO:0045118	1	0.224954	0.411008	azole transporter activity	F
GO:0004482	1	0.218053	0.413694	mRNA (guanine-N7-)-methyltransferase activity	F
GO:0004115	2	0.217657	0.413848	cAMP-specific phosphodiesterase activity	F
GO:0045333	2	0.216221	0.414408	cellular respiration	P
GO:0004636	2	0.21433	0.415145	phosphoribosyl-ATP diphosphatase activity	F
GO:0046677	1	0.213497	0.41547	response to antibiotic	P
GO:0003882	1	0.209426	0.417058	CDP-diacylglycerol-serine O-phosphatidyltransferase activity	F
GO:0006659	1	0.209426	0.417058	phosphatidylserine biosynthesis	P
GO:0003939	1	0.208975	0.417234	L-iditol 2-dehydrogenase activity	F
GO:0006013	1	0.208975	0.417234	mannose metabolism	P
GO:0016424	1	0.208975	0.417234	tRNA (guanosine) methyltransferase activity	F
GO:0045103	1	0.207625	0.417761	intermediate filament-based process	P
GO:0015440	1	0.206727	0.418111	peptide-transporting ATPase activity	F
GO:0015489	1	0.20583	0.418462	putrescine transporter activity	F
GO:0015495	1	0.20583	0.418462	gamma-aminobutyric acid:hydrogen symporter activity	F
GO:0015847	1	0.20583	0.418462	putrescine transport	P
GO:0004571	1	0.204935	0.418812	mannosyl-oligosaccharide 1,2-alpha-mannosidase activity	F
GO:0031494	1	0.202256	0.419858	regulation of mating type switching	P
GO:0006629	15	0.201533	0.420141	lipid metabolism	P
GO:0000307	10	0.199928	0.420769	cyclin-dependent protein kinase holoenzyme complex	C
GO:0030133	3	0.197916	0.421556	transport vesicle	C
GO:0000055	7	0.197743	0.421623	ribosomal large subunit export from nucleus	P
GO:0003709	10	0.19744	0.421742	RNA polymerase III transcription factor activity	F
GO:0000159	6	0.195935	0.42233	protein phosphatase type 2A complex	C
GO:0019483	2	0.194538	0.422877	beta-alanine biosynthesis	P
GO:0005088	2	0.194134	0.423035	Ras guanyl-nucleotide exchange factor activity	F
GO:0015937	7	0.194032	0.423076	coenzyme A biosynthesis	P
GO:0004413	1	0.193412	0.423318	homoserine kinase activity	F
GO:0004798	1	0.193412	0.423318	thymidylate kinase activity	F
GO:0006227	1	0.193412	0.423318	dUDP biosynthesis	P
GO:0006233	1	0.193412	0.423318	dTDP biosynthesis	P
GO:0006235	1	0.193412	0.423318	dTTP biosynthesis	P
GO:0006549	1	0.193412	0.423318	isoleucine metabolism	P
GO:0009041	1	0.193412	0.423318	uridylate kinase activity	F
GO:0000245	8	0.19061	0.424416	spliceosome assembly	P
GO:0003755	13	0.18971	0.424768	peptidyl-prolyl cis-trans isomerase activity	F
GO:0005099	3	0.18806	0.425415	Ras GTPase activator activity	F
GO:0030100	3	0.186356	0.426083	regulation of endocytosis	P
GO:0005846	2	0.182839	0.427462	snRNA cap binding complex	C
GO:0006080	2	0.18054	0.428364	mannan metabolism	P
GO:0004418	1	0.180383	0.428426	hydroxymethylbilane synthase activity	F
GO:0004484	1	0.180383	0.428426	mRNA guanylyltransferase activity	F
GO:0006660	1	0.180383	0.428426	phosphatidylserine catabolism	P
GO:0017061	1	0.180383	0.428426	S-methyl-5-thioadenosine phosphorylase activity	F
GO:0030384	1	0.180383	0.428426	phosphoinositide metabolism	P
GO:0031385	5	0.178719	0.429079	regulation of termination of mating projection growth	P
GO:0006354	1	0.1761	0.430108	RNA elongation	P
GO:0008835	1	0.1761	0.430108	diaminohydroxyphosphoribosylaminopyrimidine deaminase activity	F
GO:0019210	1	0.1761	0.430108	kinase inhibitor activity	F
GO:0046975	1	0.1761	0.430108	histone lysine N-methyltransferase activity (H3-K36 specific)	F
GO:0030623	2	0.17604	0.430131	U5 snRNA binding	F
GO:0017157	1	0.171847	0.431779	regulation of exocytosis	P
GO:0005823	4	0.170106	0.432463	central plaque of spindle pole body	C
GO:0006281	61	0.169001	0.432898	DNA repair	P
GO:0004452	1	0.167623	0.43344	isopentenyl-diphosphate delta-isomerase activity	F
GO:0006218	1	0.167623	0.43344	uridine catabolism	P
GO:0045437	1	0.167623	0.43344	uridine nucleosidase activity	F
GO:0016649	1	0.163427	0.435091	oxidoreductase activity, acting on the CH-NH group of donors, quinone or similar compound as acceptor	F
GO:0019677	1	0.163427	0.435091	NAD catabolism	P
GO:0005771	2	0.162423	0.435486	multivesicular body	C
GO:0003676	8	0.157048	0.437603	nucleic acid binding	F
GO:0008168	3	0.155933	0.438043	methyltransferase activity	F
GO:0004754	1	0.155119	0.438364	saccharopine dehydrogenase (NAD+, L-lysine-forming) activity	F
GO:0006842	1	0.155119	0.438364	tricarboxylic acid transport	P
GO:0009314	1	0.155119	0.438364	response to radiation	P
GO:0019408	1	0.155119	0.438364	dolichol biosynthesis	P
GO:0004594	1	0.151005	0.439986	pantothenate kinase activity	F
GO:0004844	1	0.151005	0.439986	uracil DNA N-glycosylase activity	F
GO:0004040	2	0.150468	0.440198	amidase activity	F
GO:0008654	13	0.149836	0.440447	phospholipid biosynthesis	P
GO:0006972	5	0.148232	0.44108	hyperosmotic response	P
GO:0016071	4	0.146672	0.441695	mRNA metabolism	P
GO:0006895	12	0.144502	0.442552	Golgi to endosome transport	P
GO:0005819	15	0.143089	0.44311	spindle	C
GO:0005488	1	0.142857	0.443202	binding	F
GO:0008117	1	0.142857	0.443202	sphinganine-1-phosphate aldolase activity	F
GO:0019209	1	0.142857	0.443202	kinase activator activity	F
GO:0017183	4	0.141431	0.443765	peptidyl-diphthamide biosynthesis from peptidyl-histidine	P
GO:0004535	2	0.140844	0.443996	poly(A)-specific ribonuclease activity	F
GO:0031251	2	0.140844	0.443996	PAN complex	C
GO:0045182	8	0.139418	0.44456	translation regulator activity	F
GO:0008541	10	0.13861	0.444879	proteasome regulatory particle, lid subcomplex (sensu Eukaryota)	C
GO:0008290	2	0.135745	0.446011	F-actin capping protein complex	C
GO:0051016	2	0.135745	0.446011	barbed-end actin filament capping	P
GO:0005483	1	0.134811	0.446381	soluble NSF attachment protein activity	F
GO:0015086	1	0.134811	0.446381	cadmium ion transporter activity	F
GO:0015691	1	0.134811	0.446381	cadmium ion transport	P
GO:0006378	18	0.131235	0.447795	mRNA polyadenylylation	P
GO:0000117	1	0.130825	0.447957	G2/M-specific transcription in mitotic cell cycle	P
GO:0004497	1	0.130825	0.447957	monooxygenase activity	F
GO:0007092	2	0.129887	0.448328	anaphase-promoting complex activation during mitotic cell cycle	P
GO:0005625	32	0.128693	0.4488	soluble fraction	C
GO:0015079	2	0.126876	0.449519	potassium ion transporter activity	F
GO:0000736	2	0.125043	0.450245	double-strand break repair via single-strand annealing, removal of nonhomologous ends	P
GO:0006296	2	0.125043	0.450245	nucleotide-excision repair, DNA incision, 5'-to lesion	P
GO:0006379	15	0.124302	0.450538	mRNA cleavage	P
GO:0030490	46	0.123255	0.450953	processing of 20S pre-rRNA	P
GO:0004672	53	0.120997	0.451847	protein kinase activity	F
GO:0006827	5	0.119258	0.452535	high affinity iron ion transport	P
GO:0006916	1	0.119012	0.452633	anti-apoptosis	P
GO:0008173	2	0.113555	0.454795	RNA methyltransferase activity	F
GO:0016811	2	0.11251	0.455209	hydrolase activity, acting on carbon-nitrogen (but not peptide) bonds, in linear amides	F
GO:0008574	1	0.111254	0.455708	plus-end-directed microtubule motor activity	F
GO:0030050	1	0.111254	0.455708	vesicle transport along actin filament	P
GO:0005937	6	0.11058	0.455975	mating projection	C
GO:0004428	3	0.109936	0.45623	inositol or phosphatidylinositol kinase activity	F
GO:0006784	4	0.107283	0.457282	heme a biosynthesis	P
GO:0000922	5	0.10699	0.457399	spindle pole	C
GO:0005955	4	0.106633	0.45754	calcineurin complex	C
GO:0006883	3	0.106324	0.457662	sodium ion homeostasis	P
GO:0003838	1	0.103584	0.45875	sterol 24-C-methyltransferase activity	F
GO:0008495	1	0.103584	0.45875	protoheme IX farnesyltransferase activity	F
GO:0015233	1	0.103584	0.45875	pantothenate transporter activity	F
GO:0015887	1	0.103584	0.45875	pantothenate transport	P
GO:0006998	7	0.1031	0.458942	nuclear membrane organization and biogenesis	P
GO:0008028	5	0.102236	0.459285	monocarboxylic acid transporter activity	F
GO:0004609	2	0.100867	0.459828	phosphatidylserine decarboxylase activity	F
GO:0030242	3	0.100543	0.459957	peroxisome degradation	P
GO:0045547	2	0.0989168	0.460602	dehydrodolichyl diphosphate synthase activity	F
GO:0003843	3	0.0980478	0.460947	1,3-beta-glucan synthase activity	F
GO:0000019	2	0.096357	0.461619	regulation of mitotic recombination	P
GO:0007097	4	0.0949923	0.46216	nuclear migration	P
GO:0008175	1	0.092243	0.463252	tRNA methyltransferase activity	F
GO:0008312	1	0.092243	0.463252	7S RNA binding	F
GO:0009164	1	0.092243	0.463252	nucleoside catabolism	P
GO:0017111	1	0.092243	0.463252	nucleoside-triphosphatase activity	F
GO:0000506	4	0.0910573	0.463724	glycosylphosphatidylinositol-N-acetylglucosaminyltransferase (GPI-GnT) complex	C
GO:0008194	4	0.0910573	0.463724	UDP-glycosyltransferase activity	F
GO:0004521	4	0.0898367	0.464208	endoribonuclease activity	F
GO:0009409	2	0.0896472	0.464284	response to cold	P
GO:0000350	2	0.0891333	0.464488	formation of catalytic spliceosome for second transesterification step	P
GO:0000386	2	0.0891333	0.464488	second spliceosomal transesterification activity	F
GO:0043130	3	0.0869758	0.465345	ubiquitin binding	F
GO:0004061	1	0.0847863	0.466216	arylformamidase activity	F
GO:0015871	1	0.0847863	0.466216	choline transport	P
GO:0003937	2	0.0844973	0.466331	IMP cyclohydrolase activity	F
GO:0004643	2	0.0844973	0.466331	phosphoribosylaminoimidazolecarboxamide formyltransferase activity	F
GO:0005840	26	0.0841312	0.466476	ribosome	C
GO:0042307	1	0.0810884	0.467686	positive regulation of protein import into nucleus	P
GO:0019781	2	0.0780283	0.468903	NEDD8 activating enzyme activity	F
GO:0004735	1	0.0774102	0.469149	pyrroline-5-carboxylate reductase activity	F
GO:0004862	1	0.0774102	0.469149	cAMP-dependent protein kinase inhibitor activity	F
GO:0005365	2	0.0771752	0.469242	myo-inositol transporter activity	F
GO:0015798	2	0.0771752	0.469242	myo-inositol transport	P
GO:0005793	2	0.0761306	0.469658	ER-Golgi intermediate compartment	C
GO:0000735	4	0.0688506	0.472554	removal of nonhomologous ends	P
GO:0016226	8	0.0685622	0.472669	iron-sulfur cluster assembly	P
GO:0016303	3	0.0681037	0.472852	phosphatidylinositol 3-kinase activity	F
GO:0031422	3	0.0678274	0.472961	RecQ helicase-Topo III complex	C
GO:0019170	1	0.0664917	0.473493	D-lactaldehyde dehydrogenase activity	F
GO:0004806	2	0.0651576	0.474024	triacylglycerol lipase activity	F
GO:0000022	16	0.0639518	0.474504	mitotic spindle elongation	P
GO:0042721	4	0.0633736	0.474735	mitochondrial inner membrane protein insertion complex	C
GO:0004639	1	0.06289	0.474927	phosphoribosylaminoimidazolesuccinocarboxamide synthase activity	F
GO:0015630	1	0.06289	0.474927	microtubule cytoskeleton	C
GO:0003910	2	0.0597494	0.476178	DNA ligase (ATP) activity	F
GO:0008934	2	0.0586673	0.476609	inositol-1(or 4)-monophosphatase activity	F
GO:0046855	2	0.0586673	0.476609	inositol phosphate dephosphorylation	P
GO:0000138	3	0.057768	0.476967	Golgi trans cisterna	C
GO:0005769	3	0.057768	0.476967	early endosome	C
GO:0009228	14	0.0577438	0.476976	thiamin biosynthesis	P
GO:0005543	5	0.0538063	0.478545	phospholipid binding	F
GO:0003891	3	0.0533045	0.478745	delta DNA polymerase activity	F
GO:0005659	3	0.0533045	0.478745	delta DNA polymerase complex	C
GO:0004746	1	0.0521942	0.479187	riboflavin synthase activity	F
GO:0005097	7	0.0497781	0.48015	Rab GTPase activator activity	F
GO:0016846	1	0.0486646	0.480593	carbon-sulfur lyase activity	F
GO:0016274	3	0.0470979	0.481218	protein-arginine N-methyltransferase activity	F
GO:0005852	7	0.0470806	0.481224	eukaryotic translation initiation factor 3 complex	C
GO:0004420	2	0.0469914	0.48126	hydroxymethylglutaryl-CoA reductase (NADPH) activity	F
GO:0004731	1	0.0451524	0.481993	purine-nucleoside phosphorylase activity	F
GO:0006152	1	0.0451524	0.481993	purine nucleoside catabolism	P
GO:0004650	1	0.0416574	0.483386	polygalacturonase activity	F
GO:0045490	1	0.0416574	0.483386	pectin catabolism	P
GO:0000150	3	0.0404082	0.483884	recombinase activity	F
GO:0006772	1	0.0381793	0.484772	thiamin metabolism	P
GO:0009435	7	0.0377918	0.484927	NAD biosynthesis	P
GO:0016538	23	0.0370597	0.485219	cyclin-dependent protein kinase regulator activity	F
GO:0008320	9	0.0354521	0.48586	protein carrier activity	F
GO:0001310	1	0.0347179	0.486152	extrachromosomal rDNA circle accumulation during replicative cell aging	P
GO:0003987	2	0.0345097	0.486235	acetate-CoA ligase activity	F
GO:0006085	2	0.0345097	0.486235	acetyl-CoA biosynthesis	P
GO:0000707	3	0.0296509	0.488173	meiotic DNA recombinase assembly	P
GO:0000730	3	0.0296509	0.488173	DNA recombinase assembly	P
GO:0045910	2	0.0281703	0.488763	negative regulation of DNA recombination	P
GO:0000373	1	0.0278442	0.488893	Group II intron splicing	P
GO:0003954	2	0.0278098	0.488907	NADH dehydrogenase activity	F
GO:0016021	93	0.0258482	0.489689	integral to membrane	C
GO:0006280	7	0.0248917	0.490071	mutagenesis	P
GO:0005083	3	0.0242724	0.490318	small GTPase regulator activity	F
GO:0004399	1	0.0210346	0.491609	histidinol dehydrogenase activity	F
GO:0004635	1	0.0210346	0.491609	phosphoribosyl-AMP cyclohydrolase activity	F
GO:0010009	1	0.0210346	0.491609	external side of endosome membrane	C
GO:0045003	5	0.0187804	0.492508	double-strand break repair via synthesis-dependent strand annealing	P
GO:0048193	1	0.0176533	0.492958	Golgi vesicle transport	P
GO:0000798	6	0.017561	0.492995	nuclear cohesin complex	C
GO:0016075	4	0.0151334	0.493963	rRNA catabolism	P
GO:0016077	4	0.0151334	0.493963	snoRNA catabolism	P
GO:0006488	8	0.014961	0.494032	dolichol-linked oligosaccharide biosynthesis	P
GO:0004697	1	0.0142873	0.4943	protein kinase C activity	F
GO:0004733	1	0.0142873	0.4943	pyridoxamine-phosphate oxidase activity	F
GO:0004520	5	0.0136871	0.49454	endodeoxyribonuclease activity	F
GO:0003905	2	0.012801	0.494893	alkylbase DNA N-glycosylase activity	F
GO:0005657	13	0.0125082	0.49501	replication fork	C
GO:0006449	3	0.0115418	0.495396	regulation of translational termination	P
GO:0007025	3	0.00957378	0.496181	beta-tubulin folding	P
GO:0003716	1	0.00760086	0.496968	RNA polymerase I transcription termination factor activity	F
GO:0006363	1	0.00760086	0.496968	transcription termination from RNA polymerase I promoter	P
GO:0000145	8	0.00727855	0.497096	exocyst	C
GO:0030037	4	0.00599478	0.497608	actin filament reorganization during cell cycle	P
GO:0010142	1	0.00427997	0.498293	farnesyl diphosphate biosynthesis, mevalonate pathway	P
GO:0046907	1	0.00427997	0.498293	intracellular transport	P
GO:0015918	5	0.00278032	0.498891	sterol transport	P
GO:0008143	5	0.00112225	0.499552	poly(A) binding	F
GO:0005093	1	0.000973691	0.499612	Rab GDP-dissociation inhibitor activity	F
GO:0006083	2	0.000314858	0.499874	acetate metabolism	P
GO:0016887	62	-0.000115845	0.500046	ATPase activity	F
GO:0006358	2	-0.00127677	0.500509	regulation of global transcription from RNA polymerase II promoter	P
GO:0007264	20	-0.00731672	0.502919	small GTPase mediated signal transduction	P
GO:0004821	1	-0.00885957	0.503534	histidine-tRNA ligase activity	F
GO:0006427	1	-0.00885957	0.503534	histidyl-tRNA aminoacylation	P
GO:0008080	1	-0.00885957	0.503534	N-acetyltransferase activity	F
GO:0008408	5	-0.0118334	0.504721	3'-5' exonuclease activity	F
GO:0003867	1	-0.0121093	0.504831	4-aminobutyrate transaminase activity	F
GO:0003941	1	-0.0121093	0.504831	L-serine ammonia-lyase activity	F
GO:0009071	1	-0.0121093	0.504831	serine family amino acid catabolism	P
GO:0006266	1	-0.0153454	0.506122	DNA ligation	P
GO:0048205	1	-0.0153454	0.506122	COPI coating of Golgi vesicle	P
GO:0015559	4	-0.0168754	0.506732	multidrug efflux pump activity	F
GO:0004661	2	-0.0184499	0.50736	protein geranylgeranyltransferase activity	F
GO:0005953	2	-0.0184499	0.50736	CAAX-protein geranylgeranyltransferase complex	C
GO:0046540	26	-0.0196074	0.507822	U4/U6 x U5 tri-snRNP complex	C
GO:0004652	3	-0.0216273	0.508627	polynucleotide adenylyltransferase activity	F
GO:0004514	1	-0.0217771	0.508687	nicotinate-nucleotide diphosphorylase (carboxylating) activity	F
GO:0006980	1	-0.0217771	0.508687	redox signal response	P
GO:0045946	1	-0.0217771	0.508687	positive regulation of translation	P
GO:0004802	2	-0.022301	0.508896	transketolase activity	F
GO:0030915	4	-0.023657	0.509437	Smc5-Smc6 complex	C
GO:0007046	17	-0.0238744	0.509524	ribosome biogenesis	P
GO:0017173	1	-0.024973	0.509962	DRAP deaminase activity	F
GO:0019654	1	-0.024973	0.509962	acetate fermentation	P
GO:0006879	26	-0.0259364	0.510346	iron ion homeostasis	P
GO:0007096	15	-0.0278735	0.511118	regulation of exit from mitosis	P
GO:0006536	1	-0.031326	0.512495	glutamate metabolism	P
GO:0019439	1	-0.031326	0.512495	aromatic compound catabolism	P
GO:0000147	15	-0.0320728	0.512793	actin cortical patch assembly	P
GO:0004121	3	-0.03218	0.512836	cystathionine beta-lyase activity	F
GO:0000942	2	-0.0322081	0.512847	outer kinetochore of condensed nuclear chromosome	C
GO:0030188	6	-0.0375267	0.514967	chaperone regulator activity	F
GO:0000155	1	-0.0376281	0.515008	two-component sensor molecule activity	F
GO:0004673	1	-0.0376281	0.515008	protein histidine kinase activity	F
GO:0031110	7	-0.0384404	0.515332	regulation of microtubule polymerization or depolymerization	P
GO:0001400	4	-0.0405971	0.516191	mating projection base	C
GO:0004152	1	-0.0407605	0.516257	dihydroorotate dehydrogenase activity	F
GO:0004363	1	-0.0407605	0.516257	glutathione synthase activity	F
GO:0006635	9	-0.0409139	0.516318	fatty acid beta-oxidation	P
GO:0045821	3	-0.0409726	0.516341	positive regulation of glycolysis	P
GO:0006298	20	-0.0434978	0.517348	mismatch repair	P
GO:0003871	1	-0.0438805	0.5175	5-methyltetrahydropteroyltriglutamate-homocysteine S-methyltransferase activity	F
GO:0006271	8	-0.0468435	0.518681	DNA strand elongation	P
GO:0006343	2	-0.047175	0.518813	establishment of chromatin silencing	P
GO:0016757	7	-0.0478444	0.51908	transferase activity, transferring glycosyl groups	F
GO:0016310	2	-0.0492007	0.51962	phosphorylation	P
GO:0000916	1	-0.0500845	0.519972	cytokinesis, contractile ring contraction	P
GO:0004516	1	-0.0500845	0.519972	nicotinate phosphoribosyltransferase activity	F
GO:0045159	1	-0.0500845	0.519972	myosin II binding	F
GO:0005686	12	-0.0575757	0.522957	snRNP U2	C
GO:0000288	10	-0.0575963	0.522965	mRNA catabolism, deadenylylation-dependent decay	P
GO:0030148	15	-0.058571	0.523353	sphingolipid biosynthesis	P
GO:0005788	6	-0.0605279	0.524132	endoplasmic reticulum lumen	C
GO:0009847	2	-0.0605333	0.524135	spore germination	P
GO:0006499	4	-0.0616307	0.524572	N-terminal protein myristoylation	P
GO:0000247	1	-0.0623514	0.524858	C-8 sterol isomerase activity	F
GO:0042779	1	-0.0623514	0.524858	removal of tRNA 3'-trailer sequence	P
GO:0042781	1	-0.0623514	0.524858	3'-tRNA processing endoribonuclease activity	F
GO:0005856	12	-0.0662629	0.526416	cytoskeleton	C
GO:0000133	5	-0.0678042	0.527029	polarisome	C
GO:0005519	5	-0.0678042	0.527029	cytoskeletal regulatory protein binding	F
GO:0000298	1	-0.0684165	0.527273	endopolyphosphatase activity	F
GO:0012505	1	-0.0684165	0.527273	endomembrane system	C
GO:0030636	1	-0.0684165	0.527273	acetate derivative biosynthesis	P
GO:0045922	1	-0.0684165	0.527273	negative regulation of fatty acid metabolism	P
GO:0005215	34	-0.0695877	0.527739	transporter activity	F
GO:0001320	2	-0.0711233	0.52835	age-dependent response to reactive oxygen species during chronological cell aging	P
GO:0019207	1	-0.0714324	0.528473	kinase regulator activity	F
GO:0019243	3	-0.0725587	0.528921	methylglyoxal catabolism to D-lactate	P
GO:0006621	6	-0.0738362	0.52943	protein retention in ER	P
GO:0007076	8	-0.0754077	0.530055	mitotic chromosome condensation	P
GO:0006740	3	-0.0764547	0.530471	NADPH regeneration	P
GO:0008623	4	-0.077969	0.531074	chromatin accessibility complex	C
GO:0008262	2	-0.078126	0.531136	importin-alpha export receptor activity	F
GO:0006566	5	-0.0790773	0.531514	threonine metabolism	P
GO:0000111	2	-0.0801276	0.531932	nucleotide-excision repair factor 2 complex	C
GO:0019933	4	-0.0806278	0.532131	cAMP-mediated signaling	P
GO:0016074	5	-0.0817444	0.532575	snoRNA metabolism	P
GO:0000018	1	-0.0833883	0.533229	regulation of DNA recombination	P
GO:0015693	3	-0.0846581	0.533733	magnesium ion transport	P
GO:0006631	12	-0.0873062	0.534786	fatty acid metabolism	P
GO:0016602	4	-0.0887189	0.535347	CCAAT-binding factor complex	C
GO:0019563	3	-0.0900216	0.535865	glycerol catabolism	P
GO:0008806	1	-0.0922452	0.536748	carboxymethylenebutenolidase activity	F
GO:0000799	4	-0.0945527	0.537665	nuclear condensin complex	C
GO:0003961	1	-0.0951772	0.537913	O-acetylhomoserine aminocarboxypropyltransferase activity	F
GO:0031490	1	-0.0951772	0.537913	chromatin DNA binding	F
GO:0043085	1	-0.0951772	0.537913	positive regulation of enzyme activity	P
GO:0051598	1	-0.0951772	0.537913	meiotic recombination checkpoint	P
GO:0008289	5	-0.0955339	0.538055	lipid binding	F
GO:0006525	3	-0.0993334	0.539563	arginine metabolism	P
GO:0017171	6	-0.0997796	0.53974	serine hydrolase activity	F
GO:0003999	2	-0.0999499	0.539808	adenine phosphoribosyltransferase activity	F
GO:0005637	6	-0.100593	0.540063	nuclear inner membrane	C
GO:0046685	6	-0.102335	0.540754	response to arsenic	P
GO:0000015	2	-0.102675	0.54089	phosphopyruvate hydratase complex	C
GO:0000309	1	-0.103914	0.541381	nicotinamide-nucleotide adenylyltransferase activity	F
GO:0006272	14	-0.104681	0.541685	leading strand elongation	P
GO:0000209	20	-0.105766	0.542116	protein polyubiquitination	P
GO:0016926	2	-0.108111	0.543046	protein desumoylation	P
GO:0016929	2	-0.108111	0.543046	SUMO-specific protease activity	F
GO:0004306	1	-0.109689	0.543672	ethanolamine-phosphate cytidylyltransferase activity	F
GO:0004582	1	-0.112563	0.544812	dolichyl-phosphate beta-D-mannosyltransferase activity	F
GO:0017004	1	-0.112563	0.544812	cytochrome complex assembly	P
GO:0048255	1	-0.112563	0.544812	mRNA stabilization	P
GO:0005509	4	-0.114332	0.545513	calcium ion binding	F
GO:0004781	1	-0.115427	0.545947	sulfate adenylyltransferase (ATP) activity	F
GO:0008418	1	-0.115427	0.545947	protein N-terminal asparagine amidohydrolase activity	F
GO:0009743	1	-0.115427	0.545947	response to carbohydrate stimulus	P
GO:0006625	11	-0.116431	0.546345	protein targeting to peroxisome	P
GO:0003870	1	-0.118283	0.547078	5-aminolevulinate synthase activity	F
GO:0007232	1	-0.118283	0.547078	osmosensory signaling pathway via Sho1 osmosensor	P
GO:0030246	1	-0.118283	0.547078	carbohydrate binding	F
GO:0000171	9	-0.120133	0.547811	ribonuclease MRP activity	F
GO:0000731	4	-0.120146	0.547816	DNA synthesis during DNA repair	P
GO:0005977	13	-0.12047	0.547945	glycogen metabolism	P
GO:0003746	10	-0.120603	0.547997	translation elongation factor activity	F
GO:0006666	2	-0.121019	0.548162	3-keto-sphinganine metabolism	P
GO:0008097	2	-0.121209	0.548237	5S rRNA binding	F
GO:0004004	26	-0.122607	0.548791	ATP-dependent RNA helicase activity	F
GO:0018063	3	-0.123756	0.549246	cytochrome c-heme linkage	P
GO:0005940	6	-0.123961	0.549327	septin ring	C
GO:0000770	1	-0.123965	0.549329	peptide pheromone export	P
GO:0016651	1	-0.123965	0.549329	oxidoreductase activity, acting on NADH or NADPH	F
GO:0016806	1	-0.126793	0.550448	dipeptidyl-peptidase and tripeptidyl-peptidase activity	F
GO:0004634	3	-0.126943	0.550507	phosphopyruvate hydratase activity	F
GO:0004316	2	-0.12907	0.551349	3-oxoacyl-[acyl-carrier protein] reductase activity	F
GO:0008106	3	-0.133752	0.553201	alcohol dehydrogenase (NADP+) activity	F
GO:0051015	6	-0.134518	0.553504	actin filament binding	F
GO:0004888	5	-0.137339	0.554619	transmembrane receptor activity	F
GO:0030846	10	-0.139811	0.555595	transcription termination from Pol II promoter, RNA polymerase(A) coupled	P
GO:0004458	3	-0.140026	0.55568	D-lactate dehydrogenase (cytochrome) activity	F
GO:0016233	3	-0.144523	0.557456	telomere capping	P
GO:0046982	2	-0.144947	0.557624	protein heterodimerization activity	F
GO:0004247	1	-0.146346	0.558176	saccharolysin activity	F
GO:0005768	43	-0.148243	0.558924	endosome	C
GO:0006387	1	-0.149105	0.559265	snRNA capping	P
GO:0004579	9	-0.151459	0.560193	dolichyl-diphosphooligosaccharide-protein glycotransferase activity	F
GO:0008250	9	-0.151459	0.560193	oligosaccharyl transferase complex	C
GO:0015275	1	-0.1546	0.561431	stretch-activated, cation-selective, calcium channel activity	F
GO:0004590	1	-0.157335	0.56251	orotidine-5'-phosphate decarboxylase activity	F
GO:0019843	5	-0.158463	0.562954	rRNA binding	F
GO:0008157	1	-0.160062	0.563584	protein phosphatase 1 binding	F
GO:0006665	8	-0.162776	0.564652	sphingolipid metabolism	P
GO:0004059	1	-0.162782	0.564655	aralkylamine N-acetyltransferase activity	F
GO:0004145	1	-0.162782	0.564655	diamine N-acetyltransferase activity	F
GO:0004226	1	-0.162782	0.564655	Gly-X carboxypeptidase activity	F
GO:0003887	4	-0.163732	0.565029	DNA-directed DNA polymerase activity	F
GO:0009966	1	-0.165493	0.565722	regulation of signal transduction	P
GO:0005385	3	-0.166394	0.566077	zinc ion transporter activity	F
GO:0004343	1	-0.168197	0.566786	glucosamine 6-phosphate N-acetyltransferase activity	F
GO:0008630	1	-0.168197	0.566786	DNA damage response, signal transduction resulting in induction of apoptosis	P
GO:0016308	1	-0.168197	0.566786	1-phosphatidylinositol-4-phosphate 5-kinase activity	F
GO:0007031	29	-0.168583	0.566938	peroxisome organization and biogenesis	P
GO:0000105	13	-0.16907	0.567129	histidine biosynthesis	P
GO:0015793	4	-0.169958	0.567478	glycerol transport	P
GO:0031118	1	-0.170894	0.567846	rRNA pseudouridine synthesis	P
GO:0006987	1	-0.176264	0.569957	unfolded protein response, activation of signaling protein activity	P
GO:0007533	2	-0.176774	0.570157	mating type switching	P
GO:0004723	3	-0.177006	0.570248	calcium-dependent protein serine/threonine phosphatase activity	F
GO:0006259	12	-0.180498	0.571619	DNA metabolism	P
GO:0042729	9	-0.183274	0.572709	DASH complex	C
GO:0008251	3	-0.183778	0.572906	tRNA specific adenosine deaminase activity	F
GO:0005619	7	-0.186938	0.574146	spore wall (sensu Fungi)	C
GO:0016558	6	-0.187311	0.574291	protein import into peroxisome matrix	P
GO:0000110	3	-0.188066	0.574588	nucleotide-excision repair factor 1 complex	C
GO:0045140	1	-0.189562	0.575174	inositol phosphoceramide synthase activity	F
GO:0031202	47	-0.191454	0.575915	RNA splicing factor activity, transesterification mechanism	F
GO:0007024	2	-0.191517	0.57594	alpha-tubulin folding	P
GO:0043014	2	-0.191517	0.57594	alpha-tubulin binding	F
GO:0000295	1	-0.1922	0.576207	adenine nucleotide transporter activity	F
GO:0046488	1	-0.194831	0.577237	phosphatidylinositol metabolism	P
GO:0008450	1	-0.197456	0.578264	O-sialoglycoprotein endopeptidase activity	F
GO:0030134	1	-0.197456	0.578264	ER to Golgi transport vesicle	C
GO:0000802	1	-0.200073	0.579288	transverse filament	C
GO:0004811	1	-0.200073	0.579288	tRNA isopentenyltransferase activity	F
GO:0004833	1	-0.200073	0.579288	tryptophan 2,3-dioxygenase activity	F
GO:0007190	1	-0.200073	0.579288	adenylate cyclase activation	P
GO:0016032	2	-0.200638	0.579509	viral life cycle	P
GO:0003985	1	-0.202684	0.580309	acetyl-CoA C-acetyltransferase activity	F
GO:0004091	1	-0.202684	0.580309	carboxylesterase activity	F
GO:0031518	4	-0.204489	0.581014	CBF3 complex	C
GO:0004834	1	-0.207885	0.582341	tryptophan synthase activity	F
GO:0006807	8	-0.209256	0.582876	nitrogen compound metabolism	P
GO:0005554	1742	-0.20973	0.583061	molecular function unknown	F
GO:0008272	3	-0.211421	0.58372	sulfate transport	P
GO:0006644	11	-0.211644	0.583807	phospholipid metabolism	P
GO:0015940	8	-0.213162	0.5844	pantothenate biosynthesis	P
GO:0008553	2	-0.213263	0.584439	hydrogen-exporting ATPase activity, phosphorylative mechanism	F
GO:0006561	3	-0.218135	0.586338	proline biosynthesis	P
GO:0046107	1	-0.223333	0.588362	uracil biosynthesis	P
GO:0009749	5	-0.223371	0.588377	response to glucose stimulus	P
GO:0016579	17	-0.224052	0.588641	protein deubiquitination	P
GO:0004861	2	-0.224552	0.588836	cyclin-dependent protein kinase inhibitor activity	F
GO:0003701	10	-0.229603	0.5908	RNA polymerase I transcription factor activity	F
GO:0003885	1	-0.230972	0.591332	D-arabinono-1,4-lactone oxidase activity	F
GO:0045332	3	-0.233154	0.592179	phospholipid translocation	P
GO:0042254	5	-0.234498	0.592701	ribosome biogenesis and assembly	P
GO:0015174	4	-0.234979	0.592888	basic amino acid transporter activity	F
GO:0006405	5	-0.237003	0.593673	RNA export from nucleus	P
GO:0000177	10	-0.238159	0.594121	cytoplasmic exosome (RNase complex)	C
GO:0006875	1	-0.238557	0.594275	metal ion homeostasis	P
GO:0000234	1	-0.241074	0.595251	phosphoethanolamine N-methyltransferase activity	F
GO:0003893	4	-0.241114	0.595267	epsilon DNA polymerase activity	F
GO:0008622	4	-0.241114	0.595267	epsilon DNA polymerase complex	C
GO:0043189	12	-0.24981	0.598633	H4/H2A histone acetyltransferase complex	C
GO:0000132	9	-0.250432	0.598874	establishment of mitotic spindle orientation	P
GO:0005681	28	-0.250753	0.598997	spliceosome complex	C
GO:0030611	1	-0.251082	0.599124	arsenate reductase activity	F
GO:0016514	11	-0.251732	0.599376	SWI/SNF complex	C
GO:0001671	3	-0.255256	0.600737	ATPase stimulator activity	F
GO:0016948	1	-0.256052	0.601045	iron hydrogenase activity	F
GO:0004506	1	-0.258528	0.602	squalene monooxygenase activity	F
GO:0008144	1	-0.258528	0.602	drug binding	F
GO:0005839	2	-0.259968	0.602556	proteasome core complex (sensu Eukaryota)	C
GO:0000347	3	-0.261148	0.603011	THO complex	C
GO:0015992	4	-0.261396	0.603106	proton transport	P
GO:0000116	1	-0.263465	0.603904	G2-specific transcription in mitotic cell cycle	P
GO:0006066	5	-0.266313	0.605001	alcohol metabolism	P
GO:0003919	2	-0.267109	0.605307	FMN adenylyltransferase activity	F
GO:0030138	16	-0.268017	0.605657	COPII-coated vesicle	C
GO:0042555	6	-0.269632	0.606278	MCM complex	C
GO:0004630	1	-0.270831	0.606739	phospholipase D activity	F
GO:0007091	13	-0.27122	0.606889	mitotic metaphase/anaphase transition	P
GO:0042138	7	-0.273018	0.60758	meiotic DNA double-strand break formation	P
GO:0008054	12	-0.274095	0.607994	cyclin catabolism	P
GO:0042174	1	-0.275715	0.608617	negative regulation of sporulation	P
GO:0009651	11	-0.276062	0.60875	response to salt stress	P
GO:0000339	2	-0.276981	0.609103	RNA cap binding	F
GO:0004105	1	-0.278149	0.609551	choline-phosphate cytidylyltransferase activity	F
GO:0006657	1	-0.278149	0.609551	CDP-choline pathway	P
GO:0000156	2	-0.280294	0.610374	two-component response regulator activity	F
GO:0042176	2	-0.283775	0.611709	regulation of protein catabolism	P
GO:0006491	4	-0.283903	0.611758	N-glycan processing	P
GO:0000078	2	-0.284236	0.611885	cell morphogenesis checkpoint	P
GO:0004421	1	-0.285422	0.61234	hydroxymethylglutaryl-CoA synthase activity	F
GO:0008104	5	-0.286382	0.612707	protein localization	P
GO:0006597	2	-0.286649	0.61281	spermine biosynthesis	P
GO:0000816	1	-0.287836	0.613264	nicotinamide riboside kinase activity	F
GO:0008159	1	-0.287836	0.613264	positive transcription elongation factor activity	F
GO:0046495	1	-0.287836	0.613264	nicotinamide riboside metabolism	P
GO:0001402	6	-0.289501	0.613901	signal transduction during filamentous growth	P
GO:0007126	49	-0.29063	0.614333	meiosis	P
GO:0006446	5	-0.29079	0.614394	regulation of translational initiation	P
GO:0006846	1	-0.29265	0.615105	acetate transport	P
GO:0015123	1	-0.29265	0.615105	acetate transporter activity	F
GO:0006694	6	-0.293536	0.615444	steroid biosynthesis	P
GO:0004354	1	-0.29505	0.616022	glutamate dehydrogenase (NADP+) activity	F
GO:0010224	1	-0.29505	0.616022	response to UV-B	P
GO:0010225	1	-0.29505	0.616022	response to UV-C	P
GO:0015198	3	-0.295282	0.616111	oligopeptide transporter activity	F
GO:0003917	2	-0.301174	0.618359	DNA topoisomerase type I activity	F
GO:0009051	3	-0.302022	0.618682	pentose-phosphate shunt, oxidative branch	P
GO:0030674	13	-0.302132	0.618724	protein binding, bridging	F
GO:0004310	1	-0.30222	0.618758	farnesyl-diphosphate farnesyltransferase activity	F
GO:0005288	1	-0.304601	0.619665	arginine permease activity	F
GO:0005293	1	-0.304601	0.619665	lysine permease activity	F
GO:0006279	4	-0.307576	0.620798	premeiotic DNA synthesis	P
GO:0006559	1	-0.309348	0.621472	L-phenylalanine catabolism	P
GO:0050177	1	-0.309348	0.621472	phenylpyruvate decarboxylase activity	F
GO:0043161	4	-0.3098	0.621644	proteasomal ubiquitin-dependent protein catabolism	P
GO:0004416	2	-0.310576	0.621939	hydroxyacylglutathione hydrolase activity	F
GO:0017196	3	-0.310876	0.622053	N-terminal peptidyl-methionine acetylation	P
GO:0004128	2	-0.311051	0.622119	cytochrome-b5 reductase activity	F
GO:0003702	17	-0.311282	0.622207	RNA polymerase II transcription factor activity	F
GO:0015184	1	-0.311715	0.622371	L-cystine transporter activity	F
GO:0015811	1	-0.311715	0.622371	L-cystine transport	P
GO:0030620	1	-0.314077	0.623269	U2 snRNA binding	F
GO:0006401	4	-0.314524	0.623439	RNA catabolism	P
GO:0004450	3	-0.315012	0.623624	isocitrate dehydrogenase (NADP+) activity	F
GO:0006486	18	-0.316111	0.624041	protein amino acid glycosylation	P
GO:0006350	26	-0.316202	0.624075	transcription	P
GO:0004392	1	-0.316435	0.624164	heme oxygenase (decyclizing) activity	F
GO:0004601	1	-0.316435	0.624164	peroxidase activity	F
GO:0042167	1	-0.316435	0.624164	heme catabolism	P
GO:0000813	3	-0.32055	0.625724	ESCRT I complex	C
GO:0006810	47	-0.321825	0.626207	transport	P
GO:0045941	7	-0.322792	0.626574	positive regulation of transcription	P
GO:0031314	1	-0.32816	0.628605	extrinsic to mitochondrial inner membrane	C
GO:0004664	1	-0.330492	0.629486	prephenate dehydratase activity	F
GO:0004671	1	-0.330492	0.629486	protein-S-isoprenylcysteine O-methyltransferase activity	F
GO:0019274	1	-0.330492	0.629486	phenylalanine biosynthesis, prephenate pathway	P
GO:0004793	1	-0.33282	0.630365	threonine aldolase activity	F
GO:0000011	15	-0.333315	0.630552	vacuole inheritance	P
GO:0005655	9	-0.334355	0.630944	nucleolar ribonuclease P complex	C
GO:0015976	1	-0.335143	0.631241	carbon utilization	P
GO:0005545	6	-0.335701	0.631452	phosphatidylinositol binding	F
GO:0005628	14	-0.337419	0.632099	prospore membrane	C
GO:0000060	1	-0.337463	0.632116	protein import into nucleus, translocation	P
GO:0004682	2	-0.338082	0.632349	protein kinase CK2 activity	F
GO:0045045	11	-0.338163	0.63238	secretory pathway	P
GO:0006418	2	-0.339277	0.632799	tRNA aminoacylation for protein translation	P
GO:0015197	1	-0.339778	0.632988	peptide transporter activity	F
GO:0015833	1	-0.339778	0.632988	peptide transport	P
GO:0004693	7	-0.344543	0.634781	cyclin-dependent protein kinase activity	F
GO:0003906	3	-0.344806	0.63488	DNA-(apurinic or apyrimidinic site) lyase activity	F
GO:0040020	11	-0.346886	0.635661	regulation of meiosis	P
GO:0006467	2	-0.347383	0.635848	protein thiol-disulfide exchange	P
GO:0009306	8	-0.349896	0.636792	protein secretion	P
GO:0042273	19	-0.349986	0.636825	ribosomal large subunit biogenesis	P
GO:0030137	12	-0.350327	0.636953	COPI-coated vesicle	C
GO:0019346	1	-0.351295	0.637316	transsulfuration	P
GO:0016906	1	-0.353586	0.638176	sterol 3-beta-glucosyltransferase activity	F
GO:0008451	2	-0.354338	0.638457	X-Pro aminopeptidase activity	F
GO:0043328	3	-0.35584	0.63902	protein targeting to vacuole during ubiquitin-dependent protein catabolism via the MVB pathway	P
GO:0004679	4	-0.359197	0.640276	AMP-activated protein kinase activity	F
GO:0006353	1	-0.360438	0.64074	transcription termination	P
GO:0008538	2	-0.361794	0.641247	proteasome activator activity	F
GO:0015606	2	-0.362006	0.641326	spermidine transporter activity	F
GO:0007117	20	-0.362819	0.64163	budding cell bud growth	P
GO:0008972	3	-0.363126	0.641745	phosphomethylpyrimidine kinase activity	F
GO:0015203	3	-0.363574	0.641912	polyamine transporter activity	F
GO:0048278	2	-0.363916	0.642039	vesicle docking	P
GO:0008608	3	-0.364027	0.642081	attachment of spindle microtubules to kinetochore	P
GO:0005824	6	-0.366047	0.642835	outer plaque of spindle pole body	C
GO:0006970	33	-0.366597	0.64304	response to osmotic stress	P
GO:0008142	5	-0.3696	0.64416	oxysterol binding	F
GO:0006273	16	-0.371425	0.64484	lagging strand elongation	P
GO:0005094	1	-0.371783	0.644973	Rho GDP-dissociation inhibitor activity	F
GO:0000818	4	-0.37307	0.645452	MIND complex	C
GO:0019237	6	-0.376141	0.646594	centromeric DNA binding	F
GO:0004360	1	-0.376295	0.646651	glutamine-fructose-6-phosphate transaminase (isomerizing) activity	F
GO:0007569	3	-0.378426	0.647443	cell aging	P
GO:0045026	3	-0.379907	0.647993	plasma membrane fusion	P
GO:0030150	21	-0.380192	0.648099	protein import into mitochondrial matrix	P
GO:0000172	10	-0.380969	0.648387	ribonuclease MRP complex	C
GO:0003924	56	-0.381531	0.648596	GTPase activity	F
GO:0006874	6	-0.382193	0.648841	calcium ion homeostasis	P
GO:0010043	2	-0.385107	0.649921	response to zinc ion	P
GO:0004081	1	-0.385278	0.649984	bis(5'-nucleosyl)-tetraphosphatase (asymmetrical) activity	F
GO:0000097	2	-0.3855	0.650066	sulfur amino acid biosynthesis	P
GO:0015095	3	-0.385778	0.650169	magnesium ion transporter activity	F
GO:0000210	1	-0.387515	0.650812	NAD+ diphosphatase activity	F
GO:0004131	1	-0.387515	0.650812	cytosine deaminase activity	F
GO:0004435	1	-0.387515	0.650812	phosphoinositide phospholipase C activity	F
GO:0006734	1	-0.387515	0.650812	NADH metabolism	P
GO:0019858	1	-0.387515	0.650812	cytosine metabolism	P
GO:0005849	9	-0.388796	0.651287	mRNA cleavage factor complex	C
GO:0006749	5	-0.389285	0.651467	glutathione metabolism	P
GO:0000349	1	-0.389748	0.651639	formation of catalytic spliceosome for first transesterification step	P
GO:0005983	1	-0.391979	0.652463	starch catabolism	P
GO:0030272	1	-0.394205	0.653285	5-formyltetrahydrofolate cyclo-ligase activity	F
GO:0000921	5	-0.396009	0.653951	septin ring assembly	P
GO:0003689	7	-0.396145	0.654001	DNA clamp loader activity	F
GO:0000316	2	-0.396176	0.654013	sulfite transport	P
GO:0004187	1	-0.398649	0.654924	carboxypeptidase D activity	F
GO:0005821	1	-0.400866	0.655741	intermediate layer of spindle pole body	C
GO:0016763	1	-0.400866	0.655741	transferase activity, transferring pentosyl groups	F
GO:0019988	1	-0.400866	0.655741	charged-tRNA modification	P
GO:0000082	34	-0.404393	0.657038	G1/S transition of mitotic cell cycle	P
GO:0030491	3	-0.406323	0.657747	heteroduplex formation	P
GO:0007131	25	-0.409861	0.659046	meiotic recombination	P
GO:0008793	2	-0.416203	0.661369	aromatic-amino-acid transaminase activity	F
GO:0009072	2	-0.416203	0.661369	aromatic amino acid family metabolism	P
GO:0008536	4	-0.417898	0.661989	Ran GTPase binding	F
GO:0030433	22	-0.417974	0.662017	ER-associated protein catabolism	P
GO:0006268	12	-0.421279	0.663224	DNA unwinding during replication	P
GO:0005680	16	-0.422946	0.663833	anaphase-promoting complex	C
GO:0006892	3	-0.426342	0.665071	post-Golgi transport	P
GO:0005085	12	-0.426755	0.665221	guanyl-nucleotide exchange factor activity	F
GO:0000267	2	-0.428403	0.665821	cell fraction	C
GO:0008601	2	-0.428403	0.665821	protein phosphatase type 2A regulator activity	F
GO:0030870	3	-0.429036	0.666051	Mre11 complex	C
GO:0004748	4	-0.430338	0.666525	ribonucleoside-diphosphate reductase activity	F
GO:0005971	4	-0.430338	0.666525	ribonucleoside-diphosphate reductase complex	C
GO:0019774	7	-0.430682	0.66665	proteasome core complex, beta-subunit complex (sensu Eukaryota)	C
GO:0045015	1	-0.431579	0.666976	HDEL sequence binding	F
GO:0016584	3	-0.431618	0.66699	nucleosome spacing	P
GO:0000083	12	-0.43176	0.667042	G1/S-specific transcription in mitotic cell cycle	P
GO:0000817	4	-0.432041	0.667144	COMA complex	C
GO:0031386	9	-0.434931	0.668194	protein tag	F
GO:0004553	2	-0.436429	0.668737	hydrolase activity, hydrolyzing O-glycosyl compounds	F
GO:0005338	2	-0.443547	0.671315	nucleotide-sugar transporter activity	F
GO:0015780	2	-0.443547	0.671315	nucleotide-sugar transport	P
GO:0000906	1	-0.444565	0.671683	6,7-dimethyl-8-ribityllumazine synthase activity	F
GO:0016363	1	-0.444565	0.671683	nuclear matrix	C
GO:0000814	3	-0.44823	0.673007	ESCRT II complex	C
GO:0045014	3	-0.44823	0.673007	negative regulation of transcription by glucose	P
GO:0006885	3	-0.451077	0.674033	regulation of pH	P
GO:0004581	1	-0.453168	0.674786	dolichyl-phosphate beta-glucosyltransferase activity	F
GO:0043138	1	-0.457454	0.676328	3' to 5' DNA helicase activity	F
GO:0005773	12	-0.457929	0.676498	vacuole	C
GO:0006402	32	-0.458334	0.676644	mRNA catabolism	P
GO:0008415	4	-0.45915	0.676937	acyltransferase activity	F
GO:0000784	8	-0.460418	0.677392	nuclear chromosome, telomeric region	C
GO:0004618	1	-0.461729	0.677862	phosphoglycerate kinase activity	F
GO:0004640	1	-0.461729	0.677862	phosphoribosylanthranilate isomerase activity	F
GO:0019948	2	-0.465743	0.6793	SUMO activating enzyme activity	F
GO:0030476	29	-0.46624	0.679478	spore wall assembly (sensu Fungi)	P
GO:0006896	17	-0.466455	0.679555	Golgi to vacuole transport	P
GO:0006345	1	-0.47025	0.680912	loss of chromatin silencing	P
GO:0043035	1	-0.47025	0.680912	chromatin insulator sequence binding	F
GO:0006284	8	-0.472271	0.681633	base-excision repair	P
GO:0006270	24	-0.474064	0.682273	DNA replication initiation	P
GO:0045009	2	-0.475716	0.682862	chitosome	C
GO:0003724	15	-0.477498	0.683496	RNA helicase activity	F
GO:0018348	4	-0.478556	0.683873	protein amino acid geranylgeranylation	P
GO:0045144	1	-0.478731	0.683935	meiotic sister chromatid segregation	P
GO:0001300	3	-0.47979	0.684312	chronological cell aging	P
GO:0000158	8	-0.480129	0.684432	protein phosphatase type 2A activity	F
GO:0000131	35	-0.481156	0.684797	incipient bud site	C
GO:0004707	4	-0.482876	0.685408	MAP kinase activity	F
GO:0004629	1	-0.482957	0.685437	phospholipase C activity	F
GO:0004799	1	-0.482957	0.685437	thymidylate synthase activity	F
GO:0006231	1	-0.482957	0.685437	dTMP biosynthesis	P
GO:0030149	1	-0.482957	0.685437	sphingolipid catabolism	P
GO:0006555	15	-0.485945	0.686497	methionine metabolism	P
GO:0046459	2	-0.489911	0.687902	short-chain fatty acid metabolism	P
GO:0051228	2	-0.4932	0.689065	mitotic spindle disassembly	P
GO:0008686	1	-0.493483	0.689164	3,4-dihydroxy-2-butanone-4-phosphate synthase activity	F
GO:0003889	4	-0.493621	0.689213	alpha DNA polymerase activity	F
GO:0000196	4	-0.494214	0.689422	MAPKKK cascade during cell wall biogenesis	P
GO:0004142	1	-0.495581	0.689905	diacylglycerol cholinephosphotransferase activity	F
GO:0031310	2	-0.496373	0.690184	intrinsic to vacuolar membrane	C
GO:0006750	2	-0.497295	0.69051	glutathione biosynthesis	P
GO:0045021	4	-0.497921	0.69073	error-free DNA repair	P
GO:0006420	1	-0.499772	0.691382	arginyl-tRNA aminoacylation	P
GO:0000725	1	-0.501863	0.692118	recombinational repair	P
GO:0006012	7	-0.50628	0.69367	galactose metabolism	P
GO:0003682	18	-0.509591	0.694831	chromatin binding	F
GO:0000152	6	-0.510577	0.695176	nuclear ubiquitin ligase complex	C
GO:0000907	1	-0.51437	0.696503	sulfonate dioxygenase activity	F
GO:0009003	2	-0.514607	0.696586	signal peptidase activity	F
GO:0016078	4	-0.51638	0.697205	tRNA catabolism	P
GO:0031499	4	-0.51638	0.697205	TRAMP complex	C
GO:0003841	1	-0.516448	0.697229	1-acylglycerol-3-phosphate O-acyltransferase activity	F
GO:0007017	8	-0.518044	0.697786	microtubule-based process	P
GO:0005337	1	-0.518523	0.697953	nucleoside transporter activity	F
GO:0015858	1	-0.518523	0.697953	nucleoside transport	P
GO:0016575	10	-0.52029	0.698569	histone deacetylation	P
GO:0000176	12	-0.521463	0.698978	nuclear exosome (RNase complex)	C
GO:0005811	29	-0.521747	0.699077	lipid particle	C
GO:0042175	13	-0.52487	0.700163	nuclear envelope-endoplasmic reticulum network	C
GO:0015075	2	-0.529427	0.701745	ion transporter activity	F
GO:0006824	2	-0.530679	0.70218	cobalt ion transport	P
GO:0007051	1	-0.530933	0.702268	spindle organization and biogenesis	P
GO:0016478	4	-0.531495	0.702462	negative regulation of translation	P
GO:0003735	199	-0.532523	0.702818	structural constituent of ribosome	F
GO:0006614	3	-0.533355	0.703106	SRP-dependent cotranslational protein targeting to membrane	P
GO:0000215	1	-0.535055	0.703694	tRNA 2'-phosphotransferase activity	F
GO:0008892	1	-0.537113	0.704405	guanine deaminase activity	F
GO:0046098	1	-0.537113	0.704405	guanine metabolism	P
GO:0046547	1	-0.537113	0.704405	trans-aconitate 3-methyltransferase activity	F
GO:0004338	8	-0.539102	0.705092	glucan 1,3-beta-glucosidase activity	F
GO:0016831	3	-0.539384	0.705189	carboxy-lyase activity	F
GO:0007094	21	-0.539698	0.705297	mitotic spindle checkpoint	P
GO:0004818	2	-0.540297	0.705504	glutamate-tRNA ligase activity	F
GO:0006424	2	-0.540297	0.705504	glutamyl-tRNA aminoacylation	P
GO:0042054	2	-0.540356	0.705524	histone methyltransferase activity	F
GO:0004003	10	-0.543148	0.706486	ATP-dependent DNA helicase activity	F
GO:0003680	3	-0.54438	0.70691	AT DNA binding	F
GO:0006384	11	-0.545101	0.707158	transcription initiation from RNA polymerase III promoter	P
GO:0006676	1	-0.545327	0.707236	mannosyl diphosphorylinositol ceramide metabolism	P
GO:0000113	4	-0.546382	0.707598	nucleotide-excision repair factor 4 complex	C
GO:0004366	2	-0.546711	0.707711	glycerol-3-phosphate O-acyltransferase activity	F
GO:0006320	1	-0.547376	0.70794	Ty1 element transposition	P
GO:0006322	1	-0.547376	0.70794	Ty3 element transposition	P
GO:0008419	1	-0.547376	0.70794	RNA lariat debranching enzyme activity	F
GO:0000747	29	-0.548234	0.708234	conjugation with cellular fusion	P
GO:0045002	6	-0.555292	0.710653	double-strand break repair via single-strand annealing	P
GO:0003855	1	-0.557596	0.71144	3-dehydroquinate dehydratase activity	F
GO:0003856	1	-0.557596	0.71144	3-dehydroquinate synthase activity	F
GO:0003866	1	-0.557596	0.71144	3-phosphoshikimate 1-carboxyvinyltransferase activity	F
GO:0004764	1	-0.557596	0.71144	shikimate 5-dehydrogenase activity	F
GO:0004765	1	-0.557596	0.71144	shikimate kinase activity	F
GO:0005885	7	-0.559148	0.71197	Arp2/3 protein complex	C
GO:0000033	5	-0.562117	0.712982	alpha-1,3-mannosyltransferase activity	F
GO:0004141	1	-0.569805	0.715595	dethiobiotin synthase activity	F
GO:0004743	2	-0.573812	0.716953	pyruvate kinase activity	F
GO:0008889	1	-0.577914	0.718339	glycerophosphodiester phosphodiesterase activity	F
GO:0046475	1	-0.577914	0.718339	glycerophospholipid catabolism	P
GO:0000739	2	-0.5812	0.719447	DNA strand annealing activity	F
GO:0006414	14	-0.582044	0.719731	translational elongation	P
GO:0007010	17	-0.582935	0.720031	cytoskeleton organization and biogenesis	P
GO:0004496	1	-0.583979	0.720383	mevalonate kinase activity	F
GO:0016559	1	-0.585998	0.721062	peroxisome fission	P
GO:0030969	2	-0.586209	0.721133	UFP-specific transcription factor mRNA processing during unfolded protein response	P
GO:0003895	1	-0.59406	0.723764	gamma DNA-directed DNA polymerase activity	F
GO:0006264	1	-0.59406	0.723764	mitochondrial DNA replication	P
GO:0006283	1	-0.596072	0.724436	transcription-coupled nucleotide-excision repair	P
GO:0001558	2	-0.602087	0.726442	regulation of cell growth	P
GO:0008897	3	-0.603602	0.726946	phosphopantetheinyltransferase activity	F
GO:0018065	3	-0.603602	0.726946	protein-cofactor linkage	P
GO:0046655	1	-0.604107	0.727114	folic acid metabolism	P
GO:0016126	4	-0.60474	0.727324	sterol biosynthesis	P
GO:0051087	11	-0.605691	0.72764	chaperone binding	F
GO:0007119	10	-0.607052	0.728092	budding cell isotropic bud growth	P
GO:0007165	36	-0.607451	0.728224	signal transduction	P
GO:0003860	1	-0.608116	0.728445	3-hydroxyisobutyryl-CoA hydrolase activity	F
GO:0000108	4	-0.608707	0.728641	repairosome	C
GO:0051443	1	-0.610119	0.729108	positive regulation of ubiquitin ligase activity	P
GO:0000026	6	-0.610351	0.729185	alpha-1,2-mannosyltransferase activity	F
GO:0000178	1	-0.614121	0.730432	exosome (RNase complex)	C
GO:0017017	1	-0.614121	0.730432	MAP kinase phosphatase activity	F
GO:0009303	2	-0.617031	0.731393	rRNA transcription	P
GO:0018987	2	-0.61876	0.731963	osmoregulation	P
GO:0003980	1	-0.620115	0.732409	UDP-glucose:glycoprotein glucosyltransferase activity	F
GO:0004792	1	-0.622111	0.733065	thiosulfate sulfurtransferase activity	F
GO:0017125	1	-0.622111	0.733065	deoxycytidyl transferase activity	F
GO:0004857	5	-0.625934	0.734321	enzyme inhibitor activity	F
GO:0004146	1	-0.626098	0.734375	dihydrofolate reductase activity	F
GO:0000144	9	-0.627633	0.734878	septin ring (sensu Saccharomyces)	C
GO:0007234	3	-0.628015	0.735003	osmosensory signaling pathway via two-component system	P
GO:0001308	8	-0.633711	0.736865	loss of chromatin silencing during replicative cell aging	P
GO:0005933	25	-0.634012	0.736963	bud	C
GO:0006450	6	-0.636662	0.737828	regulation of translational fidelity	P
GO:0016301	4	-0.640056	0.738932	kinase activity	F
GO:0016072	3	-0.640175	0.73897	rRNA metabolism	P
GO:0015220	2	-0.640228	0.738988	choline transporter activity	F
GO:0019898	20	-0.642473	0.739717	extrinsic to membrane	C
GO:0015157	1	-0.64399	0.740209	oligosaccharide transporter activity	F
GO:0015772	1	-0.64399	0.740209	oligosaccharide transport	P
GO:0000084	5	-0.644994	0.740534	S phase of mitotic cell cycle	P
GO:0016578	1	-0.645972	0.740851	histone deubiquitination	P
GO:0000715	7	-0.646507	0.741024	nucleotide-excision repair, DNA damage recognition	P
GO:0000903	7	-0.647539	0.741359	cellular morphogenesis during vegetative growth	P
GO:0007062	9	-0.647774	0.741435	sister chromatid cohesion	P
GO:0000032	11	-0.647898	0.741474	cell wall mannoprotein biosynthesis	P
GO:0030429	1	-0.647954	0.741493	kynureninase activity	F
GO:0006913	9	-0.648947	0.741814	nucleocytoplasmic transport	P
GO:0003972	1	-0.651915	0.742772	RNA ligase (ATP) activity	F
GO:0004663	2	-0.657636	0.744614	Rab-protein geranylgeranyltransferase activity	F
GO:0005968	2	-0.657636	0.744614	Rab-protein geranylgeranyltransferase complex	C
GO:0004791	2	-0.659601	0.745245	thioredoxin-disulfide reductase activity	F
GO:0001408	1	-0.659825	0.745317	guanine nucleotide transport	P
GO:0001409	1	-0.659825	0.745317	guanine nucleotide transporter activity	F
GO:0004315	1	-0.659825	0.745317	3-oxoacyl-[acyl-carrier protein] synthase activity	F
GO:0007535	1	-0.659825	0.745317	donor selection	P
GO:0004357	1	-0.6618	0.74595	glutamate-cysteine ligase activity	F
GO:0006167	1	-0.6618	0.74595	AMP biosynthesis	P
GO:0006168	1	-0.6618	0.74595	adenine salvage	P
GO:0000031	1	-0.663774	0.746583	mannosylphosphate transferase activity	F
GO:0019949	1	-0.663774	0.746583	SUMO conjugating enzyme activity	F
GO:0017102	3	-0.667243	0.747692	methionyl glutamyl tRNA synthetase complex	C
GO:0004161	1	-0.66772	0.747844	dimethylallyltranstransferase activity	F
GO:0004337	1	-0.66772	0.747844	geranyltranstransferase activity	F
GO:0045337	1	-0.66772	0.747844	farnesyl diphosphate biosynthesis	P
GO:0004020	1	-0.669692	0.748473	adenylylsulfate kinase activity	F
GO:0003934	1	-0.671663	0.749101	GTP cyclohydrolase I activity	F
GO:0005685	17	-0.672204	0.749273	snRNP U1	C
GO:0007118	11	-0.672916	0.7495	budding cell apical bud growth	P
GO:0016667	1	-0.673634	0.749728	oxidoreductase activity, acting on sulfur group of donors	F
GO:0000755	4	-0.675266	0.750246	cytogamy	P
GO:0016772	3	-0.6765	0.750639	transferase activity, transferring phosphorus-containing groups	F
GO:0000074	25	-0.676508	0.750641	regulation of progression through cell cycle	P
GO:0042149	2	-0.677211	0.750864	cellular response to glucose starvation	P
GO:0015239	3	-0.679146	0.751477	multidrug transporter activity	F
GO:0007030	1	-0.67954	0.751602	Golgi organization and biogenesis	P
GO:0019001	1	-0.67954	0.751602	guanyl nucleotide binding	F
GO:0000123	16	-0.67995	0.751732	histone acetyltransferase complex	C
GO:0042124	5	-0.681686	0.752281	1,3-beta-glucanosyltransferase activity	F
GO:0030371	3	-0.682894	0.752663	translation repressor activity	F
GO:0000137	5	-0.684548	0.753185	Golgi cis cisterna	C
GO:0015385	1	-0.687404	0.754086	sodium:hydrogen antiporter activity	F
GO:0006369	5	-0.690034	0.754914	transcription termination from RNA polymerase II promoter	P
GO:0006397	8	-0.690995	0.755216	mRNA processing	P
GO:0004747	1	-0.691331	0.755321	ribokinase activity	F
GO:0006014	1	-0.691331	0.755321	D-ribose metabolism	P
GO:0003881	1	-0.693294	0.755938	CDP-diacylglycerol-inositol 3-phosphatidyltransferase activity	F
GO:0005274	1	-0.693294	0.755938	allantoin permease activity	F
GO:0006661	1	-0.693294	0.755938	phosphatidylinositol biosynthesis	P
GO:0015720	1	-0.693294	0.755938	allantoin transport	P
GO:0006688	3	-0.693672	0.756056	glycosphingolipid biosynthesis	P
GO:0035091	5	-0.694927	0.75645	phosphoinositide binding	F
GO:0005622	44	-0.695436	0.756609	intracellular	C
GO:0004596	8	-0.696714	0.757009	peptide alpha-N-acetyltransferase activity	F
GO:0015093	1	-0.697218	0.757167	ferrous iron transporter activity	F
GO:0003916	2	-0.697877	0.757373	DNA topoisomerase activity	F
GO:0000500	4	-0.699439	0.757861	RNA polymerase I upstream activating factor complex	C
GO:0004577	2	-0.700884	0.758312	N-acetylglucosaminyldiphosphodolichol N-acetylglucosaminyltransferase activity	F
GO:0046686	4	-0.701487	0.7585	response to cadmium ion	P
GO:0030847	8	-0.703146	0.759018	transcription termination from Pol II promoter, RNA polymerase(A)-independent	P
GO:0000794	7	-0.703822	0.759228	condensed nuclear chromosome	C
GO:0006267	13	-0.704592	0.759468	pre-replicative complex formation and maintenance	P
GO:0003951	1	-0.705058	0.759613	NAD+ kinase activity	F
GO:0000243	10	-0.708222	0.760596	commitment complex	C
GO:0006656	7	-0.711421	0.761588	phosphatidylcholine biosynthesis	P
GO:0030472	21	-0.71301	0.76208	mitotic spindle organization and biogenesis in nucleus	P
GO:0008033	16	-0.715799	0.762942	tRNA processing	P
GO:0000095	2	-0.716343	0.76311	S-adenosylmethionine transporter activity	F
GO:0015805	2	-0.716343	0.76311	S-adenosylmethionine transport	P
GO:0017119	8	-0.717263	0.763394	Golgi transport complex	C
GO:0000244	2	-0.719159	0.763978	assembly of spliceosomal tri-snRNP	P
GO:0004176	2	-0.720104	0.76427	ATP-dependent peptidase activity	F
GO:0007049	18	-0.720513	0.764395	cell cycle	P
GO:0004408	2	-0.721364	0.764657	holocytochrome-c synthase activity	F
GO:0006592	4	-0.722611	0.765041	ornithine biosynthesis	P
GO:0007242	4	-0.724489	0.765617	intracellular signaling cascade	P
GO:0000785	2	-0.724722	0.765689	chromatin	C
GO:0045184	2	-0.724854	0.765729	establishment of protein localization	P
GO:0006901	2	-0.726003	0.766082	vesicle coating	P
GO:0003678	14	-0.726171	0.766133	DNA helicase activity	F
GO:0004615	1	-0.726572	0.766256	phosphomannomutase activity	F
GO:0000046	1	-0.728525	0.766854	autophagic vacuole fusion	P
GO:0015410	1	-0.730478	0.767451	manganese-transporting ATPase activity	F
GO:0043144	1	-0.730478	0.767451	snoRNA processing	P
GO:0007114	5	-0.731683	0.767819	cell budding	P
GO:0003684	10	-0.734333	0.768627	damaged DNA binding	F
GO:0015802	6	-0.737202	0.7695	basic amino acid transport	P
GO:0017050	2	-0.738072	0.769765	D-erythro-sphingosine kinase activity	F
GO:0005801	3	-0.739077	0.77007	Golgi cis-face	C
GO:0004365	3	-0.739093	0.770075	glyceraldehyde-3-phosphate dehydrogenase (phosphorylating) activity	F
GO:0000056	1	-0.740234	0.770421	ribosomal small subunit export from nucleus	P
GO:0005789	70	-0.740944	0.770636	endoplasmic reticulum membrane	C
GO:0004467	5	-0.741439	0.770786	long-chain-fatty-acid-CoA ligase activity	F
GO:0031145	13	-0.742018	0.770962	anaphase-promoting complex-dependent proteasomal ubiquitin-dependent protein catabolism	P
GO:0004515	1	-0.744134	0.771602	nicotinate-nucleotide adenylyltransferase activity	F
GO:0019478	1	-0.744134	0.771602	D-amino acid catabolism	P
GO:0046294	2	-0.745969	0.772157	formaldehyde catabolism	P
GO:0000100	1	-0.746084	0.772192	S-methylmethionine transporter activity	F
GO:0012510	1	-0.746084	0.772192	trans-Golgi network transport vesicle membrane	C
GO:0015806	1	-0.746084	0.772192	S-methylmethionine transport	P
GO:0019829	1	-0.746084	0.772192	cation-transporting ATPase activity	F
GO:0019211	1	-0.748033	0.77278	phosphatase activator activity	F
GO:0005656	15	-0.748656	0.772968	pre-replicative complex	C
GO:0006882	10	-0.749585	0.773248	zinc ion homeostasis	P
GO:0015846	9	-0.749817	0.773317	polyamine transport	P
GO:0008534	2	-0.752747	0.774199	purine-specific oxidized base lesion DNA N-glycosylase activity	F
GO:0000334	1	-0.753879	0.774539	3-hydroxyanthranilate 3,4-dioxygenase activity	F
GO:0000220	6	-0.753963	0.774564	hydrogen-transporting ATPase V0 domain	C
GO:0007067	7	-0.755108	0.774908	mitosis	P
GO:0016768	1	-0.755827	0.775124	spermine synthase activity	F
GO:0005658	6	-0.764695	0.777774	alpha DNA polymerase:primase complex	C
GO:0000753	10	-0.7667	0.77837	cellular morphogenesis during conjugation with cellular fusion	P
GO:0004165	2	-0.767358	0.778566	dodecenoyl-CoA delta-isomerase activity	F
GO:0005324	2	-0.770745	0.779571	long-chain fatty acid transporter activity	F
GO:0030427	8	-0.772921	0.780215	site of polarized growth	C
GO:0008409	2	-0.774077	0.780557	5'-3' exonuclease activity	F
GO:0005830	16	-0.775092	0.780857	cytosolic ribosome (sensu Eukaryota)	C
GO:0003862	1	-0.775295	0.780917	3-isopropylmalate dehydrogenase activity	F
GO:0018318	5	-0.775475	0.780971	protein amino acid palmitoylation	P
GO:0019706	5	-0.775475	0.780971	protein-cysteine S-palmitoleyltransferase activity	F
GO:0006096	14	-0.779614	0.782191	glycolysis	P
GO:0048025	1	-0.781132	0.782638	negative regulation of nuclear mRNA splicing, via spliceosome	P
GO:0051382	3	-0.784967	0.783763	kinetochore assembly	P
GO:0050839	3	-0.786608	0.784244	cell adhesion molecule binding	F
GO:0015386	1	-0.786969	0.78435	potassium:hydrogen antiporter activity	F
GO:0004536	1	-0.790859	0.785487	deoxyribonuclease activity	F
GO:0004586	1	-0.790859	0.785487	ornithine decarboxylase activity	F
GO:0009446	1	-0.790859	0.785487	putrescine biosynthesis	P
GO:0007606	3	-0.79219	0.785875	sensory perception of chemical stimulus	P
GO:0016597	3	-0.79219	0.785875	amino acid binding	F
GO:0005784	4	-0.792756	0.78604	translocon complex	C
GO:0020037	3	-0.796198	0.787042	heme binding	F
GO:0031384	4	-0.801189	0.788489	regulation of initiation of mating projection growth	P
GO:0007243	3	-0.802656	0.788913	protein kinase cascade	P
GO:0015071	6	-0.804979	0.789584	protein phosphatase type 2C activity	F
GO:0000075	4	-0.806743	0.790093	cell cycle checkpoint	P
GO:0006275	5	-0.80722	0.79023	regulation of DNA replication	P
GO:0006570	1	-0.810312	0.79112	tyrosine metabolism	P
GO:0008977	1	-0.810312	0.79112	prephenate dehydrogenase activity	F
GO:0007121	32	-0.81044	0.791156	bipolar bud site selection	P
GO:0030337	1	-0.812258	0.791678	DNA polymerase processivity factor activity	F
GO:0006310	18	-0.814702	0.792378	DNA recombination	P
GO:0003712	8	-0.817611	0.79321	transcription cofactor activity	F
GO:0000811	4	-0.819115	0.79364	GINS complex	C
GO:0008047	14	-0.819748	0.79382	enzyme activator activity	F
GO:0005884	5	-0.821603	0.794349	actin filament	C
GO:0006900	1	-0.821987	0.794458	vesicle budding	P
GO:0003942	1	-0.823933	0.795011	N-acetyl-gamma-glutamyl-phosphate reductase activity	F
GO:0003991	1	-0.823933	0.795011	acetylglutamate kinase activity	F
GO:0019789	3	-0.824494	0.79517	SUMO ligase activity	F
GO:0008643	2	-0.82524	0.795382	carbohydrate transport	P
GO:0015144	2	-0.82524	0.795382	carbohydrate transporter activity	F
GO:0015581	2	-0.82524	0.795382	maltose porter activity	F
GO:0015997	1	-0.82588	0.795564	ubiquinone biosynthesis monooxygenase activity	F
GO:0045053	11	-0.82655	0.795754	protein retention in Golgi	P
GO:0030897	6	-0.831984	0.797291	HOPS complex	C
GO:0004070	1	-0.833668	0.797766	aspartate carbamoyltransferase activity	F
[truncated: 619 more rows]

## Sheet: ReporterGO_rs_grr1_UP
GO ID	Number of neighbors	Z-score	P-value	GO category description	Process/Function/Component
GO:0015986	16	7.53967	7.4829e-14	ATP synthesis coupled proton transport	P
GO:0009060	55	6.87528	9.85323e-12	aerobic respiration	P
GO:0046933	11	6.11119	1.5804e-09	hydrogen-transporting ATP synthase activity, rotational mechanism	F
GO:0005762	43	5.7897	1.12893e-08	mitochondrial large ribosomal subunit	C
GO:0005739	393	5.78231	1.17978e-08	mitochondrion	C
GO:0006099	15	5.42444	9.33125e-08	tricarboxylic acid cycle	P
GO:0005763	33	4.62682	6.00413e-06	mitochondrial small ribosomal subunit	C
GO:0000276	5	4.41048	1.67221e-05	proton-transporting ATP synthase complex, coupling factor F(o) (sensu Eukaryota)	C
GO:0006123	7	3.89893	4.83095e-05	mitochondrial electron transport, cytochrome c to oxygen	P
GO:0004129	9	4.07895	7.3697e-05	cytochrome-c oxidase activity	F
GO:0005751	9	4.07895	7.3697e-05	respiratory chain complex IV (sensu Eukaryota)	C
GO:0005753	3	3.76876	8.20307e-05	proton-transporting ATP synthase complex (sensu Eukaryota)	C
GO:0005749	4	3.70717	0.000104793	respiratory chain complex II (sensu Eukaryota)	C
GO:0006121	4	3.70717	0.000104793	mitochondrial electron transport, succinate to ubiquinone	P
GO:0008177	4	3.70717	0.000104793	succinate dehydrogenase (ubiquinone) activity	F
GO:0000274	3	3.55562	0.000188545	proton-transporting ATP synthase, stator stalk (sensu Eukaryota)	C
GO:0005750	9	3.41766	0.000315814	respiratory chain complex III (sensu Eukaryota)	C
GO:0006094	7	3.36487	0.000382905	gluconeogenesis	P
GO:0005759	37	3.27018	0.000537395	mitochondrial matrix	C
GO:0008121	8	3.2444	0.000588501	ubiquinol-cytochrome-c reductase activity	F
GO:0006122	8	3.18049	0.000735139	mitochondrial electron transport, ubiquinol to cytochrome c	P
GO:0005758	21	3.12439	0.000890879	mitochondrial intermembrane space	C
GO:0005756	3	3.06074	0.00110397	proton-transporting ATP synthase, central stalk (sensu Eukaryota)	C
GO:0005978	5	3.03552	0.0012006	glycogen biosynthesis	P
GO:0005353	3	2.83237	0.00231023	fructose transporter activity	F
GO:0008645	3	2.83237	0.00231023	hexose transport	P
GO:0015578	3	2.83237	0.00231023	mannose transporter activity	F
GO:0001682	1	2.76516	0.00284476	tRNA 5'-leader removal	P
GO:0006412	155	2.7488	0.00299072	protein biosynthesis	P
GO:0009353	3	2.74193	0.00305395	oxoglutarate dehydrogenase complex (sensu Eukaryota)	C
GO:0000266	3	2.65599	0.00395376	mitochondrial fission	P
GO:0005761	3	2.64061	0.00413789	mitochondrial ribosome	C
GO:0006108	3	2.61536	0.00445669	malate metabolism	P
GO:0030060	3	2.61536	0.00445669	L-malate dehydrogenase activity	F
GO:0006103	2	2.5863	0.00485067	2-oxoglutarate metabolism	P
GO:0006097	3	2.58323	0.00489398	glyoxylate cycle	P
GO:0007584	1	2.56876	0.00510322	response to nutrient	P
GO:0043037	1	2.51888	0.00588647	translation	P
GO:0006116	2	2.51754	0.00590894	NADH oxidation	P
GO:0005355	5	2.46318	0.00688559	glucose transporter activity	F
GO:0004775	2	2.46085	0.00693037	succinate-CoA ligase (ADP-forming) activity	F
GO:0006104	2	2.46085	0.00693037	succinyl-CoA metabolism	P
GO:0004866	3	2.43158	0.00751658	endopeptidase inhibitor activity	F
GO:0008379	7	2.42715	0.00760907	thioredoxin peroxidase activity	F
GO:0000017	2	2.40511	0.00808386	alpha-glucoside transport	P
GO:0005352	2	2.40511	0.00808386	alpha-glucoside:hydrogen symporter activity	F
GO:0005741	19	2.3594	0.00915223	mitochondrial outer membrane	C
GO:0005743	80	2.31981	0.0101756	mitochondrial inner membrane	C
GO:0003993	1	2.2917	0.0109614	acid phosphatase activity	F
GO:0016036	1	2.2917	0.0109614	cellular response to phosphate starvation	P
GO:0004460	1	2.28382	0.0111911	L-lactate dehydrogenase (cytochrome) activity	F
GO:0030503	8	2.27832	0.0113538	regulation of cell redox homeostasis	P
GO:0006501	4	2.23357	0.0127557	C-terminal protein lipidation	P
GO:0006164	2	2.22072	0.013185	purine nucleotide biosynthesis	P
GO:0016531	2	2.1884	0.0143204	copper chaperone activity	F
GO:0042132	1	2.16549	0.0151752	fructose-bisphosphatase activity	F
GO:0015978	1	2.08054	0.0187381	carbon utilization by utilization of organic compounds	P
GO:0004602	4	2.05577	0.0199025	glutathione peroxidase activity	F
GO:0004364	3	2.05261	0.0200552	glutathione transferase activity	F
GO:0004591	2	2.04181	0.0205853	oxoglutarate dehydrogenase (succinyl-transferring) activity	F
GO:0015891	3	2.03188	0.0210827	siderophore transport	P
GO:0004033	5	2.0062	0.0224174	aldo-keto reductase activity	F
GO:0006461	24	2.00036	0.0227309	protein complex assembly	P
GO:0030162	2	1.96647	0.024622	regulation of proteolysis	P
GO:0003735	123	1.95901	0.0250559	structural constituent of ribosome	F
GO:0004108	2	1.95281	0.025421	citrate (Si)-synthase activity	F
GO:0004373	2	1.95182	0.0254796	glycogen (starch) synthase activity	F
GO:0007039	9	1.93133	0.0267211	vacuolar protein catabolism	P
GO:0000025	1	1.9304	0.0267786	maltose catabolism	P
GO:0006839	4	1.92071	0.0273841	mitochondrial transport	P
GO:0010038	1	1.91071	0.0280208	response to metal ion	P
GO:0019655	3	1.90886	0.0281398	ethanol fermentation	P
GO:0019568	4	1.89433	0.0290905	arabinose catabolism	P
GO:0042843	4	1.89433	0.0290905	D-xylose catabolism	P
GO:0004550	1	1.89008	0.0293739	nucleoside diphosphate kinase activity	F
GO:0006165	1	1.89008	0.0293739	nucleoside diphosphate phosphorylation	P
GO:0009142	1	1.89008	0.0293739	nucleoside triphosphate biosynthesis	P
GO:0004149	1	1.86536	0.0310653	dihydrolipoyllysine-residue succinyltransferase activity	F
GO:0004559	1	1.84854	0.0322618	alpha-mannosidase activity	F
GO:0009313	1	1.84854	0.0322618	oligosaccharide catabolism	P
GO:0005975	10	1.84464	0.0325452	carbohydrate metabolism	P
GO:0005777	16	1.84442	0.0325606	peroxisome	C
GO:0051085	1	1.84427	0.0325716	chaperone cofactor dependent protein folding	P
GO:0008315	1	1.81935	0.0344293	meiotic G2/MI transition	P
GO:0004396	1	1.80833	0.0352776	hexokinase activity	F
GO:0005782	13	1.79869	0.0360338	peroxisomal matrix	C
GO:0000048	3	1.79334	0.0364596	peptidyltransferase activity	F
GO:0004368	1	1.79278	0.0365039	glycerol-3-phosphate dehydrogenase activity	F
GO:0006464	7	1.78796	0.036891	protein modification	P
GO:0004032	4	1.77072	0.0383036	aldehyde reductase activity	F
GO:0003954	1	1.7706	0.0383139	NADH dehydrogenase activity	F
GO:0006118	5	1.77023	0.0383447	electron transport	P
GO:0005364	1	1.76686	0.0386258	maltose:hydrogen symporter activity	F
GO:0015574	1	1.76686	0.0386258	trehalose transporter activity	F
GO:0015771	1	1.76686	0.0386258	trehalose transport	P
GO:0016291	1	1.76319	0.0389346	acyl-CoA thioesterase activity	F
GO:0019395	1	1.76319	0.0389346	fatty acid oxidation	P
GO:0006735	1	1.76173	0.0390573	NADH regeneration	P
GO:0004092	2	1.75543	0.0395925	carnitine O-acetyltransferase activity	F
GO:0009437	2	1.75543	0.0395925	carnitine metabolism	P
GO:0004474	1	1.75182	0.0399024	malate synthase activity	F
GO:0019238	1	1.75044	0.0400213	cyclohydrolase activity	F
GO:0006796	3	1.74389	0.0405893	phosphate metabolism	P
GO:0006826	3	1.71506	0.0431674	iron ion transport	P
GO:0008466	2	1.71396	0.0432679	glycogenin glucosyltransferase activity	F
GO:0004322	2	1.70557	0.0440439	ferroxidase activity	F
GO:0015908	1	1.70287	0.0442958	fatty acid transport	P
GO:0000328	4	1.70245	0.0443353	vacuolar lumen (sensu Fungi)	C
GO:0003959	2	1.69284	0.0452429	NADPH dehydrogenase activity	F
GO:0042645	19	1.69096	0.0454218	mitochondrial nucleoid	C
GO:0005315	2	1.68171	0.0463121	inorganic phosphate transporter activity	F
GO:0008453	1	1.68162	0.046321	alanine-glyoxylate transaminase activity	F
GO:0005471	2	1.66975	0.0474842	ATP:ADP antiporter activity	F
GO:0006950	45	1.66281	0.0481757	response to stress	P
GO:0005754	2	1.6614	0.0483166	proton-transporting ATP synthase, catalytic core (sensu Eukaryota)	C
GO:0001302	17	1.6532	0.0491454	replicative cell aging	P
GO:0007047	67	1.64196	0.0502993	cell wall organization and biogenesis	P
GO:0005980	2	1.62565	0.0520126	glycogen catabolism	P
GO:0009055	2	1.61664	0.052978	electron carrier activity	F
GO:0042719	4	1.61264	0.0534113	mitochondrial intermembrane space protein transporter complex	C
GO:0003844	1	1.61208	0.0534722	1,4-alpha-glucan branching enzyme activity	F
GO:0004250	1	1.60541	0.0542015	aminopeptidase I activity	F
GO:0006396	3	1.59674	0.0551616	RNA processing	P
GO:0006537	9	1.59302	0.0555775	glutamate biosynthesis	P
GO:0005740	11	1.58029	0.0570198	mitochondrial membrane	C
GO:0007007	4	1.57667	0.0574362	inner mitochondrial membrane organization and biogenesis	P
GO:0008135	1	1.57367	0.0577817	translation factor activity, nucleic acid binding	F
GO:0007026	1	1.5652	0.0587683	negative regulation of microtubule depolymerization	P
GO:0008936	1	1.5652	0.0587683	nicotinamidase activity	F
GO:0030869	2	1.55551	0.0599127	RENT complex	C
GO:0004512	1	1.54939	0.0606444	inositol-3-phosphate synthase activity	F
GO:0008079	1	1.54481	0.061196	translation termination factor activity	F
GO:0008898	1	1.54368	0.0613329	homocysteine S-methyltransferase activity	F
GO:0004614	1	1.53455	0.0624473	phosphoglucomutase activity	F
GO:0006008	1	1.53455	0.0624473	glucose 1-phosphate utilization	P
GO:0006010	1	1.53455	0.0624473	glucose 6-phosphate utilization	P
GO:0003873	2	1.5334	0.0625888	6-phosphofructo-2-kinase activity	F
GO:0006067	2	1.53237	0.0627161	ethanol metabolism	P
GO:0004725	5	1.53207	0.0627524	protein tyrosine phosphatase activity	F
GO:0016208	1	1.53024	0.0629783	AMP binding	F
GO:0016462	1	1.52706	0.0633727	pyrophosphatase activity	F
GO:0019777	1	1.51499	0.0648874	APG12 conjugating enzyme activity	F
GO:0000262	2	1.50981	0.0655463	mitochondrial chromosome	C
GO:0004407	4	1.50863	0.0656972	histone deacetylase activity	F
GO:0008535	9	1.50404	0.0662857	cytochrome c oxidase complex assembly	P
GO:0007130	2	1.49859	0.0669905	synaptonemal complex formation	P
GO:0004186	2	1.49624	0.0672952	carboxypeptidase C activity	F
GO:0004558	3	1.49396	0.0675936	alpha-glucosidase activity	F
GO:0009269	7	1.4842	0.0688784	response to desiccation	P
GO:0004825	1	1.46259	0.0717896	methionine-tRNA ligase activity	F
GO:0006431	1	1.46259	0.0717896	methionyl-tRNA aminoacylation	P
GO:0009408	12	1.45439	0.0729188	response to heat	P
GO:0004365	1	1.45071	0.0734299	glyceraldehyde-3-phosphate dehydrogenase (phosphorylating) activity	F
GO:0042623	2	1.44712	0.0739314	ATPase activity, coupled	F
GO:0004805	3	1.44665	0.0739971	trehalose-phosphatase activity	F
GO:0019778	1	1.4357	0.0755437	APG12 activating enzyme activity	F
GO:0019779	1	1.4357	0.0755437	APG8 activating enzyme activity	F
GO:0015892	3	1.43373	0.0758248	iron-siderophore transport	P
GO:0016023	3	1.4311	0.0762001	cytoplasmic membrane-bound vesicle	C
GO:0006119	2	1.43075	0.0762509	oxidative phosphorylation	P
GO:0016070	5	1.42002	0.0778008	RNA metabolism	P
GO:0016631	1	1.41981	0.0778311	enoyl-[acyl-carrier protein] reductase activity	F
GO:0005875	2	1.4149	0.0785483	microtubule associated complex	C
GO:0008017	2	1.4149	0.0785483	microtubule binding	F
GO:0016407	4	1.41142	0.0790602	acetyltransferase activity	F
GO:0006811	1	1.40811	0.0795497	ion transport	P
GO:0008308	1	1.40811	0.0795497	voltage-gated ion-selective channel activity	F
GO:0015450	1	1.40811	0.0795497	protein translocase activity	F
GO:0050821	1	1.40811	0.0795497	protein stabilization	P
GO:0000277	1	1.40325	0.0802713	[cytochrome c]-lysine N-methyltransferase activity	F
GO:0004029	1	1.40325	0.0802713	aldehyde dehydrogenase (NAD) activity	F
GO:0006986	4	1.39807	0.0810459	response to unfolded protein	P
GO:0004352	2	1.39653	0.0812781	glutamate dehydrogenase activity	F
GO:0016337	1	1.39073	0.082154	cell-cell adhesion	P
GO:0005089	3	1.38695	0.082729	Rho guanyl-nucleotide exchange factor activity	F
GO:0004612	1	1.3832	0.0833018	phosphoenolpyruvate carboxykinase (ATP) activity	F
GO:0000164	7	1.37734	0.0842029	protein phosphatase type 1 complex	C
GO:0006120	1	1.36737	0.0857547	mitochondrial electron transport, NADH to ubiquinone	P
GO:0016655	1	1.36737	0.0857547	oxidoreductase activity, acting on NADH or NADPH, quinone or similar compound as acceptor	F
GO:0006000	2	1.36208	0.0865861	fructose metabolism	P
GO:0030414	1	1.36048	0.0868389	protease inhibitor activity	F
GO:0004340	1	1.35643	0.0874807	glucokinase activity	F
GO:0004243	1	1.35245	0.0881162	mitochondrial intermediate peptidase activity	F
GO:0006006	10	1.35035	0.0884514	glucose metabolism	P
GO:0003986	1	1.34722	0.088954	acetyl-CoA hydrolase activity	F
GO:0006084	1	1.34722	0.088954	acetyl-CoA metabolism	P
GO:0001522	2	1.3449	0.0893293	pseudouridine synthesis	P
GO:0004826	1	1.34337	0.0895754	phenylalanine-tRNA ligase activity	F
GO:0004313	1	1.3421	0.0897813	[acyl-carrier protein] S-acetyltransferase activity	F
GO:0004314	1	1.3421	0.0897813	[acyl-carrier protein] S-malonyltransferase activity	F
GO:0004317	1	1.3421	0.0897813	3-hydroxypalmitoyl-[acyl-carrier protein] dehydratase activity	F
GO:0004318	1	1.3421	0.0897813	enoyl-[acyl-carrier protein] reductase (NADH) activity	F
GO:0004333	1	1.34084	0.0899865	fumarate hydratase activity	F
GO:0006106	1	1.34084	0.0899865	fumarate metabolism	P
GO:0007005	26	1.33766	0.0905037	mitochondrion organization and biogenesis	P
GO:0000268	3	1.33459	0.0910053	peroxisome targeting sequence binding	F
GO:0046029	1	1.33215	0.0914054	mannitol dehydrogenase activity	F
GO:0016966	1	1.32256	0.0929913	nitric oxide reductase activity	F
GO:0015129	1	1.31905	0.0935766	lactate transporter activity	F
GO:0015727	1	1.31905	0.0935766	lactate transport	P
GO:0004829	1	1.31444	0.0943493	threonine-tRNA ligase activity	F
GO:0006435	1	1.31444	0.0943493	threonyl-tRNA aminoacylation	P
GO:0006627	5	1.2954	0.0975906	mitochondrial protein processing	P
GO:0030497	1	1.29357	0.0979073	fatty acid elongation	P
GO:0045703	1	1.29357	0.0979073	ketoreductase activity	F
GO:0004555	3	1.29017	0.0984967	alpha,alpha-trehalase activity	F
GO:0005993	3	1.29017	0.0984967	trehalose catabolism	P
GO:0003774	4	1.2889	0.0987162	motor activity	F
GO:0001321	1	1.28219	0.0998887	age-dependent general metabolic decline during replicative cell aging	P
GO:0017062	1	1.28117	0.100066	cytochrome bc(1) complex assembly	P
GO:0030125	4	1.27725	0.100757	clathrin vesicle coat	C
GO:0006979	25	1.27381	0.101366	response to oxidative stress	P
GO:0005946	4	1.26752	0.102485	alpha,alpha-trehalose-phosphate synthase complex (UDP-forming)	C
GO:0005992	4	1.26752	0.102485	trehalose biosynthesis	P
GO:0000170	1	1.26453	0.103019	sphingosine hydroxylase activity	F
GO:0006605	6	1.26078	0.103693	protein targeting	P
GO:0000278	1	1.25889	0.104034	mitotic cell cycle	P
GO:0007127	1	1.25889	0.104034	meiosis I	P
GO:0005198	30	1.25805	0.104187	structural molecule activity	F
GO:0000310	1	1.25337	0.105036	xanthine phosphoribosyltransferase activity	F
GO:0016818	1	1.25155	0.105367	hydrolase activity, acting on acid anhydrides, in phosphorus-containing anhydrides	F
GO:0005802	3	1.23845	0.107774	Golgi trans face	C
GO:0030295	1	1.22812	0.109701	protein kinase activator activity	F
GO:0004427	1	1.22646	0.110013	inorganic diphosphatase activity	F
GO:0004651	1	1.22564	0.110168	polynucleotide 5'-phosphatase activity	F
GO:0005313	1	1.21992	0.111247	L-glutamate transporter activity	F
GO:0015183	1	1.21992	0.111247	L-aspartate transporter activity	F
GO:0015810	1	1.21992	0.111247	L-aspartate transport	P
GO:0015813	1	1.21992	0.111247	L-glutamate transport	P
GO:0004861	1	1.21831	0.111553	cyclin-dependent protein kinase inhibitor activity	F
GO:0009061	2	1.21057	0.113031	anaerobic respiration	P
GO:0005868	3	1.21029	0.113084	cytoplasmic dynein complex	C
GO:0045722	1	1.19966	0.115135	positive regulation of gluconeogenesis	P
GO:0004713	1	1.19817	0.115426	protein-tyrosine kinase activity	F
GO:0004632	1	1.19445	0.116151	phosphopantothenate-cysteine ligase activity	F
GO:0004449	2	1.19381	0.116275	isocitrate dehydrogenase (NAD+) activity	F
GO:0031072	1	1.19371	0.116295	heat shock protein binding	F
GO:0017057	2	1.1934	0.116357	6-phosphogluconolactonase activity	F
GO:0004040	1	1.18359	0.118287	amidase activity	F
GO:0004331	1	1.18218	0.118568	fructose-2,6-bisphosphate 2-phosphatase activity	F
GO:0000751	6	1.17193	0.120612	cell cycle arrest in response to pheromone	P
GO:0004518	2	1.17183	0.120633	nuclease activity	F
GO:0046982	1	1.15911	0.123206	protein heterodimerization activity	F
GO:0045041	5	1.15802	0.123428	protein import into mitochondrial intermembrane space	P
GO:0008184	1	1.1533	0.124393	glycogen phosphorylase activity	F
GO:0004037	1	1.15013	0.125046	allantoicase activity	F
GO:0008156	1	1.15013	0.125046	negative regulation of DNA replication	P
GO:0008283	2	1.14978	0.125117	cell proliferation	P
GO:0030915	2	1.14978	0.125117	Smc5-Smc6 complex	C
GO:0004134	1	1.14824	0.125436	4-alpha-glucanotransferase activity	F
GO:0004135	1	1.14824	0.125436	amylo-alpha-1,6-glucosidase activity	F
GO:0005384	2	1.14356	0.126404	manganese ion transporter activity	F
GO:0006020	3	1.13971	0.127204	myo-inositol metabolism	P
GO:0004736	1	1.13595	0.12799	pyruvate carboxylase activity	F
GO:0000285	1	1.13415	0.128367	1-phosphatidylinositol-3-phosphate 5-kinase activity	F
GO:0000721	1	1.1294	0.129364	(R,R)-butanediol dehydrogenase activity	F
GO:0019650	1	1.1294	0.129364	butanediol fermentation	P
GO:0045861	2	1.11311	0.13283	negative regulation of proteolysis	P
GO:0042392	1	1.11116	0.13325	sphingosine-1-phosphate phosphatase activity	F
GO:0008614	3	1.10739	0.134064	pyridoxine metabolism	P
GO:0003908	1	1.0966	0.136409	methylated-DNA-[protein]-cysteine S-methyltransferase activity	F
GO:0004395	1	1.09607	0.136524	hexaprenyldihydroxybenzoate methyltransferase activity	F
GO:0004148	1	1.09502	0.136753	dihydrolipoyl dehydrogenase activity	F
GO:0004375	1	1.09502	0.136753	glycine dehydrogenase (decarboxylating) activity	F
GO:0005960	1	1.09502	0.136753	glycine cleavage complex	C
GO:0006546	1	1.09502	0.136753	glycine catabolism	P
GO:0006550	1	1.09502	0.136753	isoleucine catabolism	P
GO:0006552	1	1.09502	0.136753	leucine catabolism	P
GO:0006564	1	1.09502	0.136753	L-serine biosynthesis	P
GO:0006574	1	1.09502	0.136753	valine catabolism	P
GO:0006747	1	1.08983	0.137893	FAD biosynthesis	P
GO:0003880	1	1.08881	0.13812	C-terminal protein carboxyl methyltransferase activity	F
GO:0006481	1	1.08881	0.13812	C-terminal protein amino acid methylation	P
GO:0004737	2	1.08825	0.138243	pyruvate decarboxylase activity	F
GO:0016620	1	1.08625	0.138683	oxidoreductase activity, acting on the aldehyde or oxo group of donors, NAD or NADP as acceptor	F
GO:0004856	1	1.08473	0.13902	xylulokinase activity	F
GO:0005998	1	1.08473	0.13902	xylulose catabolism	P
GO:0006413	11	1.08394	0.139196	translational initiation	P
GO:0019888	1	1.08222	0.139578	protein phosphatase regulator activity	F
GO:0005746	1	1.08072	0.139912	mitochondrial electron transport chain	C
GO:0045153	1	1.08072	0.139912	electron transporter, transferring electrons within CoQH2-cytochrome c reductase complex activity	F
GO:0000324	60	1.07913	0.140266	vacuole (sensu Fungi)	C
GO:0005576	11	1.07619	0.140921	extracellular region	C
GO:0000922	2	1.06968	0.142382	spindle pole	C
GO:0015077	1	1.06946	0.142432	monovalent inorganic cation transporter activity	F
GO:0000082	15	1.06351	0.143776	G1/S transition of mitotic cell cycle	P
GO:0004564	1	1.06327	0.143829	beta-fructofuranosidase activity	F
GO:0005987	1	1.06327	0.143829	sucrose catabolism	P
GO:0015846	2	1.06325	0.143834	polyamine transport	P
GO:0007000	1	1.05218	0.146358	nucleolus organization and biogenesis	P
GO:0003688	1	1.04545	0.147908	DNA replication origin binding	F
GO:0005537	1	1.04545	0.147908	mannose binding	F
GO:0005664	1	1.04545	0.147908	nuclear origin of replication recognition complex	C
GO:0006101	3	1.04057	0.149038	citrate metabolism	P
GO:0019776	1	1.03713	0.149837	APG8 conjugating enzyme activity	F
GO:0016616	3	1.0363	0.150032	oxidoreductase activity, acting on the CH-OH group of donors, NAD or NADP as acceptor	F
GO:0006369	2	1.0357	0.150171	transcription termination from RNA polymerase II promoter	P
GO:0004730	3	1.03338	0.150714	pseudouridylate synthase activity	F
GO:0030287	5	1.03131	0.151198	periplasmic space (sensu Fungi)	C
GO:0043130	1	1.02819	0.15193	ubiquitin binding	F
GO:0030469	1	1.02032	0.153788	maintenance of cell polarity (sensu Fungi)	P
GO:0030122	4	1.02009	0.153844	AP-2 adaptor complex	C
GO:0004696	2	1.01951	0.153981	glycogen synthase kinase 3 activity	F
GO:0000096	3	1.01826	0.154276	sulfur amino acid metabolism	P
GO:0005677	3	1.0174	0.154482	chromatin silencing complex	C
GO:0042393	3	1.0174	0.154482	histone binding	F
GO:0008383	1	1.01345	0.155423	manganese superoxide dismutase activity	F
GO:0019358	2	1.01006	0.156234	nicotinate nucleotide salvage	P
GO:0015344	1	1.00987	0.156279	siderophore-iron (ferrioxamine) uptake transporter activity	F
GO:0006808	4	1.00944	0.156383	regulation of nitrogen utilization	P
GO:0005199	8	1.00858	0.156589	structural constituent of cell wall	F
GO:0006895	8	1.00797	0.156735	Golgi to endosome transport	P
GO:0015680	3	1.00794	0.156742	intracellular copper ion transport	P
GO:0045892	1	1.0079	0.156751	negative regulation of transcription, DNA-dependent	P
GO:0004815	1	1.00438	0.157597	aspartate-tRNA ligase activity	F
GO:0004178	1	1.004	0.15769	leucyl aminopeptidase activity	F
GO:0006518	1	1.004	0.15769	peptide metabolism	P
GO:0000783	4	1.00195	0.158184	nuclear telomere cap complex	C
GO:0006744	2	0.999257	0.158835	ubiquinone biosynthesis	P
GO:0030508	7	0.999212	0.158846	thiol-disulfide exchange intermediate activity	F
GO:0016538	16	0.989887	0.161115	cyclin-dependent protein kinase regulator activity	F
GO:0006003	1	0.988851	0.161368	fructose 2,6-bisphosphate metabolism	P
GO:0006110	1	0.988851	0.161368	regulation of glycolysis	P
GO:0004605	1	0.985542	0.162179	phosphatidate cytidylyltransferase activity	F
GO:0006655	1	0.985542	0.162179	phosphatidylglycerol biosynthesis	P
GO:0006658	1	0.985542	0.162179	phosphatidylserine metabolism	P
GO:0004222	10	0.98389	0.162585	metalloendopeptidase activity	F
GO:0004674	28	0.979473	0.163673	protein serine/threonine kinase activity	F
GO:0019898	13	0.97458	0.164884	extrinsic to membrane	C
GO:0004240	2	0.973453	0.165164	mitochondrial processing peptidase activity	F
GO:0017087	2	0.973453	0.165164	mitochondrial processing peptidase complex	C
GO:0008234	4	0.969292	0.1662	cysteine-type peptidase activity	F
GO:0000140	1	0.968113	0.166494	acylglycerone-phosphate reductase activity	F
GO:0006654	1	0.968113	0.166494	phosphatidic acid biosynthesis	P
GO:0004089	1	0.967767	0.16658	carbonate dehydratase activity	F
GO:0005838	4	0.967691	0.166599	proteasome regulatory particle (sensu Eukaryota)	C
GO:0000151	4	0.967637	0.166613	ubiquitin ligase complex	C
GO:0004451	1	0.967076	0.166753	isocitrate lyase activity	F
GO:0004831	1	0.967076	0.166753	tyrosine-tRNA ligase activity	F
GO:0006437	1	0.967076	0.166753	tyrosyl-tRNA aminoacylation	P
GO:0008487	1	0.967076	0.166753	prenyl-dependent CAAX protease activity	F
GO:0003883	1	0.964671	0.167355	CTP synthase activity	F
GO:0019856	1	0.964671	0.167355	pyrimidine base biosynthesis	P
GO:0006538	2	0.963609	0.167621	glutamate catabolism	P
GO:0004197	3	0.960722	0.168346	cysteine-type endopeptidase activity	F
GO:0005874	2	0.960644	0.168366	microtubule	C
GO:0006075	4	0.959068	0.168762	beta-1,3 glucan biosynthesis	P
GO:0004370	1	0.957561	0.169142	glycerol kinase activity	F
GO:0008237	4	0.953528	0.170161	metallopeptidase activity	F
GO:0009013	1	0.952249	0.170485	succinate-semialdehyde dehydrogenase [NAD(P)+] activity	F
GO:0006825	3	0.950584	0.170908	copper ion transport	P
GO:0007155	3	0.944598	0.172432	cell adhesion	P
GO:0005296	1	0.943159	0.1728	L-proline permease activity	F
GO:0005742	7	0.941632	0.17319	mitochondrial outer membrane translocase complex	C
GO:0006626	3	0.940206	0.173556	protein targeting to mitochondrion	P
GO:0004930	1	0.924201	0.177691	G-protein coupled receptor activity	F
GO:0007186	1	0.924201	0.177691	G-protein coupled receptor protein signaling pathway	P
GO:0005386	2	0.924182	0.177696	carrier activity	F
GO:0006109	8	0.917331	0.179485	regulation of carbohydrate metabolism	P
GO:0046688	3	0.91511	0.180067	response to copper ion	P
GO:0017112	2	0.915024	0.18009	Rab guanyl-nucleotide exchange factor activity	F
GO:0015677	4	0.914181	0.180311	copper ion import	P
GO:0008451	1	0.913804	0.18041	X-Pro aminopeptidase activity	F
GO:0006086	2	0.910331	0.181324	acetyl-CoA biosynthesis from pyruvate	P
GO:0005469	1	0.904295	0.18292	succinate:fumarate antiporter activity	F
GO:0015741	1	0.904295	0.18292	fumarate transport	P
GO:0015744	1	0.904295	0.18292	succinate transport	P
GO:0003850	1	0.898663	0.184416	2-deoxyglucose-6-phosphatase activity	F
GO:0015124	1	0.898663	0.184416	allantoate transporter activity	F
GO:0015719	1	0.898663	0.184416	allantoate transport	P
GO:0008599	8	0.897911	0.184616	protein phosphatase type 1 regulator activity	F
GO:0006545	2	0.895704	0.185205	glycine biosynthesis	P
GO:0000293	4	0.890098	0.186707	ferric-chelate reductase activity	F
GO:0000148	3	0.885919	0.187831	1,3-beta-glucan synthase complex	C
GO:0004529	1	0.884989	0.188081	exodeoxyribonuclease activity	F
GO:0004540	1	0.884989	0.188081	ribonuclease activity	F
GO:0006308	1	0.884989	0.188081	DNA catabolism	P
GO:0007023	2	0.882936	0.188635	post-chaperonin tubulin folding pathway	P
GO:0048487	2	0.882936	0.188635	beta-tubulin binding	F
GO:0000004	688	0.880532	0.189286	biological process unknown	P
GO:0015937	3	0.879827	0.189476	coenzyme A biosynthesis	P
GO:0004768	1	0.879673	0.189518	stearoyl-CoA 9-desaturase activity	F
GO:0006636	1	0.879673	0.189518	fatty acid desaturation	P
GO:0000372	5	0.878466	0.189845	Group I intron splicing	P
GO:0015758	2	0.873474	0.191202	glucose transport	P
GO:0045040	1	0.869289	0.192344	protein import into mitochondrial outer membrane	P
GO:0030004	2	0.868707	0.192504	monovalent inorganic cation homeostasis	P
GO:0016789	2	0.865207	0.193462	carboxylic ester hydrolase activity	F
GO:0004526	5	0.862091	0.194319	ribonuclease P activity	F
GO:0000920	1	0.859217	0.19511	cell separation during cytokinesis	P
GO:0008360	2	0.857164	0.195677	regulation of cell shape	P
GO:0004933	1	0.856746	0.195793	mating-type a-factor pheromone receptor activity	F
GO:0004100	2	0.849605	0.197772	chitin synthase activity	F
GO:0019318	1	0.849438	0.197819	hexose metabolism	P
GO:0006270	8	0.844961	0.199066	DNA replication initiation	P
GO:0042989	1	0.842283	0.199815	sequestering of actin monomers	P
GO:0006445	3	0.842102	0.199865	regulation of translation	P
GO:0005525	4	0.841345	0.200077	GTP binding	F
GO:0019740	2	0.831481	0.202851	nitrogen utilization	P
GO:0004521	3	0.826647	0.204219	endoribonuclease activity	F
GO:0005342	1	0.821678	0.20563	organic acid transporter activity	F
GO:0003977	1	0.819463	0.206261	UDP-N-acetylglucosamine diphosphorylase activity	F
GO:0043022	1	0.810742	0.208757	ribosome binding	F
GO:0030472	10	0.808171	0.209496	mitotic spindle organization and biogenesis in nucleus	P
GO:0008154	3	0.806853	0.209875	actin polymerization and/or depolymerization	P
GO:0009277	50	0.80662	0.209943	cell wall (sensu Fungi)	C
GO:0007188	2	0.805264	0.210334	G-protein signaling, coupled to cAMP nucleotide second messenger	P
GO:0042775	1	0.800141	0.211815	ATP synthesis coupled electron transport (sensu Eukaryota)	P
GO:0005839	1	0.795989	0.213019	proteasome core complex (sensu Eukaryota)	C
GO:0008134	1	0.795989	0.213019	transcription factor binding	F
GO:0003706	1	0.793931	0.213618	ligand-regulated transcription factor activity	F
GO:0015343	1	0.791885	0.214214	siderophore-iron transporter activity	F
GO:0005776	1	0.789851	0.214807	autophagic vacuole	C
GO:0009117	4	0.788141	0.215307	nucleotide metabolism	P
GO:0009031	1	0.787829	0.215398	thiol peroxidase activity	F
GO:0009097	1	0.785819	0.215987	isoleucine biosynthesis	P
GO:0046403	1	0.78382	0.216573	polynucleotide 3'-phosphatase activity	F
GO:0000318	1	0.779855	0.217738	protein-methionine-R-oxide reductase activity	F
GO:0000121	1	0.777889	0.218317	glycerol-1-phosphatase activity	F
GO:0006114	1	0.777889	0.218317	glycerol biosynthesis	P
GO:0007109	2	0.777471	0.21844	cytokinesis, completion of separation	P
GO:0004099	1	0.775934	0.218894	chitin deacetylase activity	F
GO:0005631	1	0.775934	0.218894	chitosan layer of spore wall	C
GO:0007008	1	0.770133	0.22061	outer mitochondrial membrane organization and biogenesis	P
GO:0016972	2	0.767668	0.221342	thiol oxidase activity	F
GO:0006307	2	0.767513	0.221388	DNA dealkylation	P
GO:0009302	1	0.766318	0.221744	snoRNA transcription	P
GO:0042578	1	0.766318	0.221744	phosphoric ester hydrolase activity	F
GO:0006515	1	0.764425	0.222307	misfolded or incompletely synthesized protein catabolism	P
GO:0015926	5	0.762565	0.222862	glucosidase activity	F
GO:0004655	1	0.762543	0.222868	porphobilinogen synthase activity	F
GO:0045039	8	0.7561	0.224795	protein import into mitochondrial inner membrane	P
GO:0000767	2	0.755724	0.224907	cellular morphogenesis during conjugation	P
GO:0005375	1	0.753276	0.225642	copper ion transporter activity	F
GO:0017120	1	0.753276	0.225642	polyphosphoinositide phosphatase activity	F
GO:0008053	3	0.752596	0.225846	mitochondrial fusion	P
GO:0006997	3	0.751993	0.226028	nuclear organization and biogenesis	P
GO:0005625	20	0.74479	0.228199	soluble fraction	C
GO:0015079	1	0.744242	0.228365	potassium ion transporter activity	F
GO:0008380	2	0.743934	0.228458	RNA splicing	P
GO:0006096	2	0.740617	0.229463	glycolysis	P
GO:0004012	5	0.738301	0.230166	phospholipid-translocating ATPase activity	F
GO:0005057	1	0.737174	0.230508	receptor signaling protein activity	F
GO:0008277	1	0.737174	0.230508	regulation of G-protein coupled receptor protein signaling pathway	P
GO:0043008	1	0.737174	0.230508	ATP-dependent protein binding	F
GO:0019722	5	0.732334	0.231983	calcium-mediated signaling	P
GO:0000163	1	0.731962	0.232096	protein phosphatase type 1 activity	F
GO:0016049	1	0.730241	0.232621	cell growth	P
GO:0007532	3	0.730145	0.232651	regulation of transcription, mating-type specific	P
GO:0004802	1	0.725127	0.234187	transketolase activity	F
GO:0030007	2	0.719722	0.235848	potassium ion homeostasis	P
GO:0007006	2	0.719715	0.23585	mitochondrial membrane organization and biogenesis	P
GO:0018283	1	0.716758	0.236762	iron incorporation into metallo-sulfur cluster	P
GO:0000139	11	0.71638	0.236878	Golgi membrane	C
GO:0006812	3	0.712095	0.238203	cation transport	P
GO:0008152	8	0.710427	0.23872	metabolism	P
GO:0005886	88	0.705461	0.240262	plasma membrane	C
GO:0000183	6	0.705101	0.240374	chromatin silencing at rDNA	P
GO:0005656	3	0.70397	0.240726	pre-replicative complex	C
GO:0006267	3	0.70397	0.240726	pre-replicative complex formation and maintenance	P
GO:0003857	1	0.702159	0.24129	3-hydroxyacyl-CoA dehydrogenase activity	F
GO:0004300	1	0.702159	0.24129	enoyl-CoA hydratase activity	F
GO:0016926	1	0.700571	0.241785	protein desumoylation	P
GO:0016929	1	0.700571	0.241785	SUMO-specific protease activity	F
GO:0045290	1	0.700571	0.241785	D-arabinose 1-dehydrogenase [NAD(P)+] activity	F
GO:0030234	11	0.698713	0.242366	enzyme regulator activity	F
GO:0051233	3	0.698697	0.242371	spindle midzone	C
GO:0042493	9	0.698538	0.24242	response to drug	P
GO:0030473	7	0.695633	0.243329	nuclear migration, microtubule-mediated	P
GO:0004828	2	0.692938	0.244174	serine-tRNA ligase activity	F
GO:0006434	2	0.692938	0.244174	seryl-tRNA aminoacylation	P
GO:0005778	11	0.691732	0.244553	peroxisomal membrane	C
GO:0000709	1	0.685061	0.246653	meiotic joint molecule formation	P
GO:0006828	5	0.68492	0.246697	manganese ion transport	P
GO:0005507	3	0.683539	0.247133	copper ion binding	F
GO:0004748	1	0.679032	0.248559	ribonucleoside-diphosphate reductase activity	F
GO:0005971	1	0.679032	0.248559	ribonucleoside-diphosphate reductase complex	C
GO:0006864	1	0.679032	0.248559	pyrimidine nucleotide transport	P
GO:0015218	1	0.679032	0.248559	pyrimidine nucleotide transporter activity	F
GO:0016757	2	0.677756	0.248963	transferase activity, transferring glycosyl groups	F
GO:0006800	3	0.671693	0.25089	oxygen and reactive oxygen species metabolism	P
GO:0017056	1	0.671629	0.25091	structural constituent of nuclear pore	F
GO:0031110	5	0.669019	0.251742	regulation of microtubule polymerization or depolymerization	P
GO:0042729	5	0.669019	0.251742	DASH complex	C
GO:0008333	1	0.664368	0.253227	endosome to lysosome transport	P
GO:0048250	1	0.664368	0.253227	mitochondrial iron ion transport	P
GO:0030435	9	0.661331	0.2542	sporulation	P
GO:0008301	4	0.656861	0.255635	DNA bending activity	F
GO:0005851	1	0.654431	0.256417	eukaryotic translation initiation factor 2B complex	C
GO:0008538	1	0.654431	0.256417	proteasome activator activity	F
GO:0015191	1	0.654431	0.256417	L-methionine transporter activity	F
GO:0009249	1	0.653032	0.256868	protein-lipoylation	P
GO:0016874	1	0.653032	0.256868	ligase activity	F
GO:0004694	1	0.651638	0.257317	eukaryotic translation initiation factor 2alpha kinase activity	F
GO:0004109	1	0.65025	0.257766	coproporphyrinogen oxidase activity	F
GO:0008559	2	0.648371	0.258373	xenobiotic-transporting ATPase activity	F
GO:0007052	1	0.646114	0.259103	mitotic spindle organization and biogenesis	P
GO:0000001	18	0.645157	0.259413	mitochondrion inheritance	P
GO:0004659	1	0.644745	0.259546	prenyltransferase activity	F
GO:0019840	1	0.644745	0.259546	isoprenoid binding	F
GO:0016722	1	0.642021	0.26043	oxidoreductase activity, oxidizing metal ions	F
GO:0006390	3	0.641213	0.260692	transcription from mitochondrial promoter	P
GO:0003786	1	0.640667	0.26087	actin lateral binding	F
GO:0004402	10	0.640257	0.261003	histone acetyltransferase activity	F
GO:0005053	1	0.639317	0.261308	peroxisome targeting signal-2 binding	F
GO:0008193	1	0.636632	0.262182	tRNA guanylyltransferase activity	F
GO:0046324	1	0.635296	0.262618	regulation of glucose import	P
GO:0015840	2	0.634055	0.263023	urea transport	P
GO:0051082	32	0.633773	0.263115	unfolded protein binding	F
GO:0009267	3	0.633458	0.263217	cellular response to starvation	P
GO:0000818	1	0.632639	0.263485	MIND complex	C
GO:0004196	1	0.632639	0.263485	saccharopepsin activity	F
GO:0015248	1	0.632639	0.263485	sterol transporter activity	F
GO:0005967	5	0.630349	0.264233	pyruvate dehydrogenase complex (sensu Eukaryota)	C
GO:0004588	2	0.626669	0.265438	orotate phosphoribosyltransferase activity	F
GO:0004367	1	0.626073	0.265634	glycerol-3-phosphate dehydrogenase (NAD+) activity	F
GO:0006973	1	0.626073	0.265634	intracellular accumulation of glycerol	P
GO:0015234	1	0.626073	0.265634	thiamin transporter activity	F
GO:0015888	1	0.626073	0.265634	thiamin transport	P
GO:0006090	7	0.624789	0.266055	pyruvate metabolism	P
GO:0016491	4	0.624133	0.26627	oxidoreductase activity	F
GO:0006665	5	0.623811	0.266376	sphingolipid metabolism	P
GO:0000304	1	0.623477	0.266486	response to singlet oxygen	P
GO:0004739	3	0.623276	0.266552	pyruvate dehydrogenase (acetyl-transferring) activity	F
GO:0015116	2	0.62281	0.266705	sulfate transporter activity	F
GO:0005856	3	0.621256	0.267215	cytoskeleton	C
GO:0045332	2	0.619879	0.267669	phospholipid translocation	P
GO:0006281	34	0.619319	0.267853	DNA repair	P
GO:0009074	1	0.617062	0.268597	aromatic amino acid family catabolism	P
GO:0000147	11	0.616178	0.268888	actin cortical patch assembly	P
GO:0004684	1	0.613263	0.269851	calmodulin-dependent protein kinase I activity	F
GO:0005847	10	0.613174	0.269881	mRNA cleavage and polyadenylation specificity factor complex	C
GO:0006827	4	0.612652	0.270053	high affinity iron ion transport	P
GO:0000002	21	0.612634	0.270059	mitochondrial genome maintenance	P
GO:0051131	1	0.6095	0.271096	chaperone-mediated protein complex assembly	P
GO:0006207	3	0.608734	0.27135	'de novo' pyrimidine base biosynthesis	P
GO:0045011	4	0.607483	0.271765	actin cable formation	P
GO:0043248	2	0.60612	0.272218	proteasome assembly	P
GO:0007096	10	0.602404	0.273453	regulation of exit from mitosis	P
GO:0000245	5	0.600116	0.274214	spliceosome assembly	P
GO:0003952	1	0.599638	0.274374	NAD+ synthase (glutamine-hydrolyzing) activity	F
GO:0016811	1	0.599638	0.274374	hydrolase activity, acting on carbon-nitrogen (but not peptide) bonds, in linear amides	F
GO:0005819	10	0.59889	0.274623	spindle	C
GO:0031087	1	0.584117	0.279571	deadenylylation-independent decapping	P
GO:0006378	11	0.582081	0.280256	mRNA polyadenylylation	P
GO:0007093	1	0.578303	0.28153	mitotic checkpoint	P
GO:0003989	2	0.576053	0.28229	acetyl-CoA carboxylase activity	F
GO:0000010	1	0.576001	0.282307	trans-hexaprenyltranstransferase activity	F
GO:0000009	1	0.573713	0.283081	alpha-1,6-mannosyltransferase activity	F
GO:0005476	1	0.573713	0.283081	carnitine:acyl carnitine antiporter activity	F
GO:0004827	1	0.572573	0.283467	proline-tRNA ligase activity	F
GO:0015175	2	0.570388	0.284207	neutral amino acid transporter activity	F
GO:0015804	2	0.570388	0.284207	neutral amino acid transport	P
GO:0015204	1	0.570303	0.284236	urea transporter activity	F
GO:0001406	1	0.566922	0.285383	glycerophosphodiester transporter activity	F
GO:0001407	1	0.566922	0.285383	glycerophosphodiester transport	P
GO:0008408	1	0.566922	0.285383	3'-5' exonuclease activity	F
GO:0008752	1	0.564684	0.286144	FMN reductase activity	F
GO:0030437	29	0.564123	0.286335	sporulation (sensu Fungi)	P
GO:0004722	5	0.562356	0.286937	protein serine/threonine phosphatase activity	F
GO:0009268	2	0.561552	0.287211	response to pH	P
GO:0016032	1	0.560244	0.287656	viral life cycle	P
GO:0001324	4	0.55977	0.287818	age-dependent response to oxidative stress during chronological cell aging	P
GO:0004608	1	0.553673	0.289901	phosphatidylethanolamine N-methyltransferase activity	F
GO:0007029	2	0.552654	0.29025	ER organization and biogenesis	P
GO:0006672	2	0.551711	0.290573	ceramide metabolism	P
GO:0017040	2	0.551711	0.290573	ceramidase activity	F
GO:0005737	668	0.551021	0.29081	cytoplasm	C
GO:0003876	1	0.550427	0.291013	AMP deaminase activity	F
GO:0006163	1	0.550427	0.291013	purine nucleotide metabolism	P
GO:0007089	1	0.550427	0.291013	traversing start control point of mitotic cell cycle	P
GO:0016050	8	0.546509	0.292358	vesicle organization and biogenesis	P
GO:0006914	17	0.5438	0.29329	autophagy	P
GO:0030623	1	0.542951	0.293582	U5 snRNA binding	F
GO:0042720	3	0.539295	0.294842	mitochondrial inner membrane peptidase complex	C
GO:0003785	2	0.536898	0.295669	actin monomer binding	F
GO:0004075	1	0.531469	0.297547	biotin carboxylase activity	F
GO:0006525	1	0.530441	0.297903	arginine metabolism	P
GO:0018456	4	0.527124	0.299054	aryl-alcohol dehydrogenase activity	F
GO:0003747	1	0.518295	0.302126	translation release factor activity	F
GO:0006415	1	0.518295	0.302126	translational termination	P
GO:0007323	3	0.517652	0.302351	peptide pheromone maturation	P
GO:0006562	3	0.515561	0.303081	proline catabolism	P
GO:0003825	3	0.511491	0.304504	alpha,alpha-trehalose-phosphate synthase (UDP-forming) activity	F
GO:0006995	2	0.511211	0.304602	cellular response to nitrogen starvation	P
GO:0000154	3	0.510764	0.304758	rRNA modification	P
GO:0006743	7	0.508247	0.30564	ubiquinone metabolism	P
GO:0006873	5	0.507641	0.305853	cell ion homeostasis	P
GO:0003755	9	0.507538	0.305889	peptidyl-prolyl cis-trans isomerase activity	F
GO:0043328	2	0.504683	0.306891	protein targeting to vacuole during ubiquitin-dependent protein catabolism via the MVB pathway	P
GO:0005477	1	0.501668	0.307951	pyruvate carrier activity	F
GO:0006850	1	0.501668	0.307951	mitochondrial pyruvate transport	P
GO:0006901	1	0.50071	0.308288	vesicle coating	P
GO:0016303	2	0.495387	0.310164	phosphatidylinositol 3-kinase activity	F
GO:0006508	21	0.493878	0.310696	proteolysis	P
GO:0000126	1	0.490311	0.311957	transcription factor TFIIIB complex	C
GO:0006379	10	0.490136	0.312019	mRNA cleavage	P
GO:0004414	1	0.486592	0.313274	homoserine O-acetyltransferase activity	F
GO:0009086	1	0.486592	0.313274	methionine biosynthesis	P
GO:0009092	1	0.486592	0.313274	homoserine metabolism	P
GO:0030042	2	0.477446	0.316522	actin filament depolymerization	P
GO:0006644	7	0.477147	0.316629	phospholipid metabolism	P
GO:0018063	2	0.477041	0.316666	cytochrome c-heme linkage	P
GO:0043334	1	0.47472	0.317493	2-hexaprenyl-6-methoxy-1,4-benzoquinone methyltransferase activity	F
GO:0006972	2	0.473906	0.317783	hyperosmotic response	P
GO:0007569	1	0.47382	0.317814	cell aging	P
GO:0042149	1	0.47382	0.317814	cellular response to glucose starvation	P
GO:0005745	2	0.473486	0.317933	m-AAA complex	C
GO:0009651	5	0.47263	0.318239	response to salt stress	P
GO:0006998	4	0.470113	0.319137	nuclear membrane organization and biogenesis	P
GO:0004221	1	0.469348	0.31941	ubiquitin thiolesterase activity	F
GO:0006783	5	0.469266	0.31944	heme biosynthesis	P
GO:0006625	9	0.466421	0.320457	protein targeting to peroxisome	P
GO:0042626	8	0.465645	0.320735	ATPase activity, coupled to transmembrane movement of substances	F
GO:0004843	13	0.462094	0.322007	ubiquitin-specific protease activity	F
GO:0005621	1	0.459669	0.322877	bud scar	C
GO:0006633	7	0.459012	0.323113	fatty acid biosynthesis	P
GO:0005688	7	0.458742	0.32321	snRNP U6	C
GO:0016281	2	0.455934	0.324219	eukaryotic translation initiation factor 4F complex	C
GO:0019541	3	0.45439	0.324774	propionate metabolism	P
GO:0045182	4	0.453891	0.324954	translation regulator activity	F
GO:0006505	1	0.453619	0.325051	GPI anchor metabolism	P
GO:0004816	1	0.452762	0.32536	asparagine-tRNA ligase activity	F
GO:0015999	1	0.450199	0.326283	eta DNA polymerase activity	F
GO:0019985	1	0.450199	0.326283	bypass DNA synthesis	P
GO:0004124	2	0.446958	0.327453	cysteine synthase activity	F
GO:0005097	6	0.444862	0.32821	Rab GTPase activator activity	F
GO:0005084	1	0.444277	0.328421	Rab escort protein activity	F
GO:0051268	1	0.443437	0.328725	alpha-keto amide reductase activity	F
GO:0051269	1	0.443437	0.328725	alpha-keto ester reductase activity	F
GO:0015085	1	0.441763	0.32933	calcium ion transporter activity	F
GO:0015369	1	0.441763	0.32933	calcium:hydrogen antiporter activity	F
GO:0000083	5	0.441617	0.329383	G1/S-specific transcription in mitotic cell cycle	P
GO:0042255	2	0.440685	0.32972	ribosome assembly	P
GO:0000092	2	0.440496	0.329789	mitotic anaphase B	P
GO:0000813	1	0.440095	0.329934	ESCRT I complex	C
GO:0031307	1	0.440095	0.329934	integral to mitochondrial outer membrane	C
GO:0005083	2	0.439961	0.329983	small GTPase regulator activity	F
GO:0000173	4	0.435373	0.331646	inactivation of MAPK activity during osmolarity sensing	P
GO:0005779	4	0.434977	0.331789	integral to peroxisomal membrane	C
GO:0030527	2	0.43473	0.331879	structural constituent of chromatin	F
GO:0030866	1	0.431029	0.333224	cortical actin cytoskeleton organization and biogenesis	P
GO:0046872	4	0.429991	0.333601	metal ion binding	F
GO:0005536	2	0.428719	0.334064	glucose binding	F
GO:0005835	2	0.428293	0.334219	fatty acid synthase complex	C
GO:0005388	3	0.427066	0.334666	calcium-transporting ATPase activity	F
GO:0005724	4	0.426551	0.334853	nuclear telomeric heterochromatin	C
GO:0004528	1	0.426161	0.334995	phosphodiesterase I activity	F
GO:0008311	1	0.426161	0.334995	double-stranded DNA specific 3'-5' exodeoxyribonuclease activity	F
GO:0006113	2	0.426025	0.335045	fermentation	P
GO:0008597	1	0.425354	0.335289	calcium-dependent protein serine/threonine phosphatase regulator activity	F
GO:0005933	18	0.424543	0.335585	bud	C
GO:0007116	1	0.423746	0.335876	regulation of cell budding	P
GO:0000750	10	0.423257	0.336054	signal transduction during conjugation with cellular fusion	P
GO:0000086	11	0.422569	0.336305	G2/M transition of mitotic cell cycle	P
GO:0009435	2	0.421384	0.336737	NAD biosynthesis	P
GO:0004822	1	0.420546	0.337043	isoleucine-tRNA ligase activity	F
GO:0006428	1	0.420546	0.337043	isoleucyl-tRNA aminoacylation	P
GO:0005543	2	0.420153	0.337187	phospholipid binding	F
GO:0042762	1	0.418162	0.337914	regulation of sulfur metabolism	P
GO:0005052	1	0.417369	0.338204	peroxisome targeting signal-1 binding	F
GO:0031518	1	0.417369	0.338204	CBF3 complex	C
GO:0016740	1	0.414215	0.339358	transferase activity	F
GO:0004252	1	0.413429	0.339646	serine-type endopeptidase activity	F
GO:0004351	1	0.412645	0.339933	glutamate decarboxylase activity	F
GO:0000142	11	0.411472	0.340363	contractile ring (sensu Saccharomyces)	C
GO:0007033	8	0.405666	0.342494	vacuole organization and biogenesis	P
GO:0016485	8	0.405016	0.342733	protein processing	P
GO:0006048	2	0.40081	0.34428	UDP-N-acetylglucosamine biosynthesis	P
GO:0005876	5	0.399793	0.344654	spindle microtubule	C
GO:0006102	5	0.398171	0.345252	isocitrate metabolism	P
GO:0005788	1	0.398	0.345315	endoplasmic reticulum lumen	C
GO:0008623	2	0.395384	0.34628	chromatin accessibility complex	C
GO:0046020	2	0.395384	0.34628	negative regulation of transcription from RNA polymerase II promoter by pheromones	P
GO:0042787	2	0.391922	0.347558	protein ubiquitination during ubiquitin-dependent protein catabolism	P
GO:0000225	1	0.391223	0.347816	N-acetylglucosaminylphosphatidylinositol deacetylase activity	F
GO:0000067	2	0.387176	0.349313	DNA replication and chromosome cycle	P
GO:0000773	1	0.386759	0.349467	phosphatidyl-N-methylethanolamine N-methyltransferase activity	F
GO:0006675	1	0.386759	0.349467	mannose inositol phosphoceramide metabolism	P
GO:0015082	3	0.385526	0.349924	di-, tri-valent inorganic cation transporter activity	F
GO:0000795	1	0.385281	0.350015	synaptonemal complex	C
GO:0003918	1	0.385281	0.350015	DNA topoisomerase (ATP-hydrolyzing) activity	F
GO:0008444	1	0.385281	0.350015	CDP-diacylglycerol-glycerol-3-phosphate 3-phosphatidyltransferase activity	F
GO:0005034	2	0.385065	0.350095	osmosensor activity	F
GO:0003988	1	0.384543	0.350288	acetyl-CoA C-acyltransferase activity	F
GO:0016197	2	0.383796	0.350565	endosome transport	P
GO:0005686	7	0.382033	0.351218	snRNP U2	C
GO:0048306	1	0.379413	0.35219	calcium-dependent protein binding	F
GO:0004520	3	0.376456	0.353289	endodeoxyribonuclease activity	F
GO:0006077	1	0.375784	0.353539	beta-1,6 glucan metabolism	P
GO:0008654	7	0.373322	0.354454	phospholipid biosynthesis	P
GO:0016564	5	0.371	0.355319	transcriptional repressor activity	F
GO:0016409	1	0.365767	0.35727	palmitoyltransferase activity	F
GO:0006468	55	0.365071	0.357529	protein amino acid phosphorylation	P
GO:0000501	2	0.362343	0.358548	flocculation (sensu Saccharomyces)	P
GO:0004810	1	0.359438	0.359634	tRNA adenylyltransferase activity	F
GO:0005478	2	0.358715	0.359904	intracellular transporter activity	F
GO:0005887	9	0.355462	0.361122	integral to plasma membrane	C
GO:0051228	1	0.355265	0.361195	mitotic spindle disassembly	P
GO:0008195	2	0.354326	0.361547	phosphatidate phosphatase activity	F
GO:0000062	1	0.349758	0.36326	acyl-CoA binding	F
GO:0005324	1	0.349758	0.36326	long-chain fatty acid transporter activity	F
GO:0015909	1	0.349758	0.36326	long-chain fatty acid transport	P
GO:0043332	16	0.343545	0.365594	mating projection tip	C
GO:0005885	5	0.341898	0.366214	Arp2/3 protein complex	C
GO:0006886	14	0.340985	0.366557	intracellular protein transport	P
GO:0019887	1	0.340942	0.366574	protein kinase regulator activity	F
GO:0000213	1	0.34027	0.366827	tRNA-intron endonuclease activity	F
GO:0000214	1	0.34027	0.366827	tRNA-intron endonuclease complex	C
GO:0005637	1	0.34027	0.366827	nuclear inner membrane	C
GO:0008415	3	0.339567	0.367091	acyltransferase activity	F
GO:0004691	2	0.335981	0.368443	cAMP-dependent protein kinase activity	F
GO:0005952	2	0.335981	0.368443	cAMP-dependent protein kinase complex	C
GO:0030140	2	0.334911	0.368846	trans-Golgi network transport vesicle	C
GO:0006816	5	0.332347	0.369814	calcium ion transport	P
GO:0001100	3	0.331227	0.370237	negative regulation of exit from mitosis	P
GO:0006887	13	0.330215	0.370619	exocytosis	P
GO:0000358	2	0.330155	0.370641	formation of catalytic U2-type spliceosome for second transesterification step	P
GO:0005832	4	0.328428	0.371294	chaperonin-containing T-complex	C
GO:0015824	1	0.328339	0.371328	L-proline transport	P
GO:0016247	1	0.328339	0.371328	channel regulator activity	F
GO:0006401	3	0.326617	0.371979	RNA catabolism	P
GO:0030847	4	0.325779	0.372296	transcription termination from Pol II promoter, RNA polymerase(A)-independent	P
GO:0015095	2	0.3257	0.372326	magnesium ion transporter activity	F
GO:0045016	2	0.3257	0.372326	mitochondrial magnesium ion transport	P
GO:0008092	6	0.317294	0.37551	cytoskeletal protein binding	F
GO:0030029	3	0.316189	0.37593	actin filament-based process	P
GO:0000810	1	0.315416	0.376223	diacylglycerol pyrophosphate phosphatase activity	F
GO:0000719	1	0.314779	0.376465	photoreactive repair	P
GO:0003904	1	0.314779	0.376465	deoxyribodipyrimidine photo-lyase activity	F
GO:0008610	1	0.312872	0.377189	lipid biosynthesis	P
GO:0008808	1	0.312872	0.377189	cardiolipin synthase activity	F
GO:0008859	1	0.308451	0.37887	exoribonuclease II activity	F
GO:0006467	1	0.307823	0.379109	protein thiol-disulfide exchange	P
GO:0005096	2	0.302822	0.381013	GTPase activator activity	F
GO:0006397	4	0.298921	0.3825	mRNA processing	P
GO:0015793	2	0.298401	0.382699	glycerol transport	P
GO:0016579	13	0.295027	0.383987	protein deubiquitination	P
GO:0000731	3	0.290772	0.385613	DNA synthesis during DNA repair	P
GO:0006071	2	0.289821	0.385977	glycerol metabolism	P
GO:0010044	1	0.285714	0.387549	response to aluminum ion	P
GO:0042994	1	0.285714	0.387549	cytoplasmic sequestering of transcription factor	P
GO:0051219	1	0.285714	0.387549	phosphoprotein binding	F
GO:0004366	1	0.285114	0.387779	glycerol-3-phosphate O-acyltransferase activity	F
GO:0016530	1	0.283316	0.388467	metallochaperone activity	F
GO:0004860	3	0.283003	0.388587	protein kinase inhibitor activity	F
GO:0008670	1	0.278555	0.390293	2,4-dienoyl-CoA reductase (NADPH) activity	F
GO:0009062	1	0.278555	0.390293	fatty acid catabolism	P
GO:0016478	2	0.276745	0.390988	negative regulation of translation	P
GO:0006813	1	0.275602	0.391427	potassium ion transport	P
GO:0005849	6	0.274158	0.391982	mRNA cleavage factor complex	C
GO:0005823	3	0.270754	0.39329	central plaque of spindle pole body	C
GO:0000396	1	0.269746	0.393678	U2-type spliceosome conformational change to release U4 and U1	P
GO:0000321	3	0.268313	0.394229	re-entry into mitotic cell cycle after pheromone arrest	P
GO:0000026	3	0.267467	0.394555	alpha-1,2-mannosyltransferase activity	F
GO:0000036	1	0.262807	0.39635	acyl carrier activity	F
GO:0004014	1	0.259943	0.397454	adenosylmethionine decarboxylase activity	F
GO:0008295	1	0.259943	0.397454	spermidine biosynthesis	P
GO:0008519	3	0.257908	0.398239	ammonium transporter activity	F
GO:0015696	3	0.257908	0.398239	ammonium transport	P
GO:0005682	8	0.257875	0.398252	snRNP U5	C
GO:0000938	3	0.257417	0.398428	GARP complex	C
GO:0051014	1	0.256527	0.398772	actin filament severing	P
GO:0015631	4	0.256212	0.398893	tubulin binding	F
GO:0015125	1	0.255393	0.39921	bile acid transporter activity	F
GO:0015721	1	0.255393	0.39921	bile acid transport	P
GO:0000079	9	0.249085	0.401647	regulation of cyclin dependent protein kinase activity	P
GO:0030482	4	0.249024	0.401671	actin cable	C
GO:0006904	8	0.244363	0.403475	vesicle docking during exocytosis	P
GO:0016233	1	0.24419	0.403542	telomere capping	P
GO:0001308	6	0.244021	0.403607	loss of chromatin silencing during replicative cell aging	P
GO:0009231	6	0.241147	0.404721	riboflavin biosynthesis	P
GO:0007031	20	0.237088	0.406294	peroxisome organization and biogenesis	P
GO:0004168	1	0.229975	0.409056	dolichol kinase activity	F
GO:0015078	1	0.228359	0.409683	hydrogen ion transporter activity	F
GO:0048280	1	0.226748	0.41031	vesicle fusion with Golgi apparatus	P
GO:0006896	11	0.224979	0.410998	Golgi to vacuole transport	P
GO:0004462	1	0.223008	0.411765	lactoylglutathione lyase activity	F
GO:0006172	1	0.221944	0.412179	ADP biosynthesis	P
GO:0003889	2	0.218968	0.413337	alpha DNA polymerase activity	F
GO:0004301	1	0.216657	0.414238	epoxide hydrolase activity	F
GO:0004463	1	0.216657	0.414238	leukotriene-A4 hydrolase activity	F
GO:0016514	4	0.21363	0.415418	SWI/SNF complex	C
GO:0007117	12	0.211971	0.416065	budding cell bud growth	P
GO:0016020	44	0.211733	0.416158	membrane	C
GO:0000300	8	0.208937	0.417249	peripheral to membrane of membrane fraction	C
GO:0005485	11	0.206746	0.418104	v-SNARE activity	F
GO:0005955	3	0.205091	0.41875	calcineurin complex	C
GO:0000159	4	0.204444	0.419003	protein phosphatase type 2A complex	C
GO:0004820	2	0.204042	0.41916	glycine-tRNA ligase activity	F
GO:0006426	2	0.204042	0.41916	glycyl-tRNA aminoacylation	P
GO:0004830	1	0.202635	0.41971	tryptophan-tRNA ligase activity	F
GO:0006436	1	0.202635	0.41971	tryptophanyl-tRNA aminoacylation	P
GO:0045941	2	0.201036	0.420335	positive regulation of transcription	P
GO:0006817	4	0.199502	0.420935	phosphate transport	P
GO:0007346	1	0.199058	0.421109	regulation of progression through mitotic cell cycle	P
GO:0003893	1	0.196011	0.422301	epsilon DNA polymerase activity	F
GO:0008622	1	0.196011	0.422301	epsilon DNA polymerase complex	C
GO:0006259	10	0.193065	0.423454	DNA metabolism	P
GO:0004636	1	0.191974	0.423881	phosphoribosyl-ATP diphosphatase activity	F
GO:0006139	4	0.191822	0.423941	nucleobase, nucleoside, nucleotide and nucleic acid metabolism	P
GO:0008320	2	0.190508	0.424456	protein carrier activity	F
GO:0005937	3	0.190435	0.424484	mating projection	C
GO:0004016	1	0.185974	0.426233	adenylate cyclase activity	F
GO:0008650	1	0.185477	0.426428	rRNA (uridine-2'-O-)-methyltransferase activity	F
GO:0015629	2	0.180719	0.428294	actin cytoskeleton	C
GO:0005852	2	0.176178	0.430077	eukaryotic translation initiation factor 3 complex	C
GO:0015088	3	0.175547	0.430325	copper uptake transporter activity	F
GO:0007266	9	0.175527	0.430333	Rho protein signal transduction	P
GO:0003894	1	0.173678	0.431059	zeta DNA polymerase activity	F
GO:0016035	1	0.173678	0.431059	zeta DNA polymerase complex	C
GO:0004140	1	0.172706	0.431441	dephospho-CoA kinase activity	F
GO:0004144	1	0.170283	0.432394	diacylglycerol O-acyltransferase activity	F
GO:0004749	1	0.170283	0.432394	ribose phosphate diphosphokinase activity	F
GO:0006166	1	0.170283	0.432394	purine ribonucleoside salvage	P
GO:0006189	1	0.170283	0.432394	'de novo' IMP biosynthesis	P
GO:0019432	1	0.170283	0.432394	triacylglycerol biosynthesis	P
GO:0019915	1	0.170283	0.432394	sequestering of lipid	P
GO:0004888	4	0.169492	0.432705	transmembrane receptor activity	F
GO:0006784	3	0.16881	0.432973	heme a biosynthesis	P
GO:0004823	1	0.168353	0.433153	leucine-tRNA ligase activity	F
GO:0006429	1	0.168353	0.433153	leucyl-tRNA aminoacylation	P
GO:0006269	4	0.164599	0.43463	DNA replication, synthesis of RNA primer	P
GO:0016226	4	0.163804	0.434943	iron-sulfur cluster assembly	P
GO:0004633	1	0.161171	0.435979	phosphopantothenoylcysteine decarboxylase activity	F
GO:0005834	2	0.157318	0.437497	heterotrimeric G-protein complex	C
GO:0010032	2	0.155713	0.438129	meiotic chromosome condensation	P
GO:0000301	4	0.154646	0.43855	retrograde transport, vesicle recycling within Golgi	P
GO:0019878	1	0.153141	0.439144	lysine biosynthesis via aminoadipic acid	P
GO:0004620	2	0.150497	0.440186	phospholipase activity	F
GO:0003997	1	0.149867	0.440435	acyl-CoA oxidase activity	F
GO:0015672	2	0.147153	0.441506	monovalent inorganic cation transport	P
GO:0003842	1	0.147075	0.441536	1-pyrroline-5-carboxylate dehydrogenase activity	F
GO:0010133	1	0.147075	0.441536	proline catabolism to glutamate	P
GO:0031371	2	0.146165	0.441895	ubiquitin conjugating enzyme complex	C
GO:0004579	4	0.146076	0.441931	dolichyl-diphosphooligosaccharide-protein glycotransferase activity	F
GO:0008250	4	0.146076	0.441931	oligosaccharyl transferase complex	C
GO:0005981	4	0.140538	0.444117	regulation of glycogen catabolism	P
GO:0004742	1	0.140155	0.444269	dihydrolipoyllysine-residue acetyltransferase activity	F
GO:0015039	1	0.139697	0.44445	NADPH-adrenodoxin reductase activity	F
GO:0016653	1	0.139697	0.44445	oxidoreductase activity, acting on NADH or NADPH, heme protein as acceptor	F
GO:0003962	1	0.139239	0.444631	cystathionine gamma-synthase activity	F
GO:0019933	3	0.134759	0.446401	cAMP-mediated signaling	P
GO:0005979	6	0.13292	0.447128	regulation of glycogen biosynthesis	P
GO:0000145	7	0.131964	0.447506	exocyst	C
GO:0019236	1	0.131959	0.447508	response to pheromone	P
GO:0045721	7	0.131543	0.447673	negative regulation of gluconeogenesis	P
GO:0006631	8	0.131419	0.447722	fatty acid metabolism	P
GO:0007119	5	0.130215	0.448198	budding cell isotropic bud growth	P
GO:0004482	1	0.129253	0.448579	mRNA (guanine-N7-)-methyltransferase activity	F
GO:0006370	1	0.129253	0.448579	mRNA capping	P
GO:0016591	1	0.129253	0.448579	DNA-directed RNA polymerase II, holoenzyme	C
GO:0003676	1	0.124769	0.450353	nucleic acid binding	F
GO:0046677	1	0.124769	0.450353	response to antibiotic	P
GO:0042555	2	0.124754	0.450359	MCM complex	C
GO:0006078	4	0.124008	0.450654	beta-1,6 glucan biosynthesis	P
GO:0004244	2	0.122984	0.45106	mitochondrial inner membrane peptidase activity	F
GO:0006400	8	0.121271	0.451738	tRNA modification	P
GO:0003882	1	0.120764	0.451939	CDP-diacylglycerol-serine O-phosphatidyltransferase activity	F
GO:0006659	1	0.120764	0.451939	phosphatidylserine biosynthesis	P
GO:0003939	1	0.12032	0.452115	L-iditol 2-dehydrogenase activity	F
GO:0006013	1	0.12032	0.452115	mannose metabolism	P
GO:0005882	1	0.118992	0.452641	intermediate filament	C
GO:0045103	1	0.118992	0.452641	intermediate filament-based process	P
GO:0006857	1	0.118108	0.452991	oligopeptide transport	P
GO:0015440	1	0.118108	0.452991	peptide-transporting ATPase activity	F
GO:0008652	2	0.115754	0.453924	amino acid biosynthesis	P
GO:0005829	79	0.110781	0.455895	cytosol	C
GO:0004326	1	0.110648	0.455948	tetrahydrofolylpolyglutamate synthase activity	F
GO:0004017	2	0.110084	0.456171	adenylate kinase activity	F
GO:0006279	3	0.106216	0.457705	premeiotic DNA synthesis	P
GO:0004798	1	0.105006	0.458185	thymidylate kinase activity	F
GO:0006227	1	0.105006	0.458185	dUDP biosynthesis	P
GO:0006233	1	0.105006	0.458185	dTDP biosynthesis	P
GO:0006235	1	0.105006	0.458185	dTTP biosynthesis	P
GO:0009041	1	0.105006	0.458185	uridylate kinase activity	F
GO:0045026	1	0.096429	0.46159	plasma membrane fusion	P
GO:0004418	1	0.0921855	0.463275	hydroxymethylbilane synthase activity	F
GO:0006660	1	0.0921855	0.463275	phosphatidylserine catabolism	P
GO:0030384	1	0.0921855	0.463275	phosphoinositide metabolism	P
GO:0004115	2	0.0921704	0.463281	cAMP-specific phosphodiesterase activity	F
GO:0004042	2	0.0908445	0.463808	amino-acid N-acetyltransferase activity	F
GO:0006474	2	0.0908445	0.463808	N-terminal protein amino acid acetylation	P
GO:0008835	1	0.0879716	0.46495	diaminohydroxyphosphoribosylaminopyrimidine deaminase activity	F
GO:0019210	1	0.0879716	0.46495	kinase inhibitor activity	F
GO:0006620	1	0.0837866	0.466613	posttranslational protein targeting to membrane	P
GO:0018987	1	0.0837866	0.466613	osmoregulation	P
GO:0031204	1	0.0837866	0.466613	posttranslational protein targeting to membrane, translocation	P
GO:0031206	1	0.0837866	0.466613	Sec complex-associated translocon complex	C
GO:0004679	3	0.0809991	0.467721	AMP-activated protein kinase activity	F
GO:0006081	5	0.0778406	0.468977	aldehyde metabolism	P
GO:0018279	1	0.0755014	0.469908	protein amino acid N-linked glycosylation via asparagine	P
GO:0030189	1	0.0755014	0.469908	chaperone activator activity	F
GO:0007067	5	0.0740418	0.470489	mitosis	P
GO:0004672	40	0.0717273	0.471409	protein kinase activity	F
GO:0000022	10	0.0706734	0.471829	mitotic spindle elongation	P
GO:0000135	4	0.07022	0.472009	septin checkpoint	P
GO:0000307	8	0.0698733	0.472147	cyclin-dependent protein kinase holoenzyme complex	C
GO:0004028	2	0.0694536	0.472314	aldehyde dehydrogenase activity	F
GO:0006598	2	0.0694536	0.472314	polyamine catabolism	P
GO:0019483	2	0.0694536	0.472314	beta-alanine biosynthesis	P
GO:0005088	2	0.0690567	0.472472	Ras guanyl-nucleotide exchange factor activity	F
GO:0005811	17	0.0633637	0.474738	lipid particle	C
GO:0005846	2	0.057958	0.476891	snRNA cap binding complex	C
GO:0006376	2	0.0571575	0.47721	mRNA splice site selection	P
GO:0008117	1	0.0552602	0.477966	sphinganine-1-phosphate aldolase activity	F
GO:0019209	1	0.0552602	0.477966	kinase activator activity	F
GO:0000391	1	0.0473431	0.48112	U2-type spliceosome disassembly	P
GO:0005483	1	0.0473431	0.48112	soluble NSF attachment protein activity	F
GO:0015086	1	0.0473431	0.48112	cadmium ion transporter activity	F
GO:0015127	1	0.0473431	0.48112	bilirubin transporter activity	F
GO:0015691	1	0.0473431	0.48112	cadmium ion transport	P
GO:0015723	1	0.0473431	0.48112	bilirubin transport	P
GO:0030133	3	0.0446972	0.482174	transport vesicle	C
GO:0007015	35	0.0439055	0.48249	actin filament organization	P
GO:0000117	1	0.0434212	0.482683	G2/M-specific transcription in mitotic cell cycle	P
GO:0004497	1	0.0434212	0.482683	monooxygenase activity	F
GO:0006449	1	0.0434212	0.482683	regulation of translational termination	P
GO:0005881	6	0.040407	0.483884	cytoplasmic microtubule	C
GO:0000080	1	0.0395232	0.484237	G1 phase of mitotic cell cycle	P
GO:0006273	8	0.0372936	0.485125	lagging strand elongation	P
GO:0005099	3	0.0350208	0.486032	Ras GTPase activator activity	F
GO:0030100	3	0.0333479	0.486699	regulation of endocytosis	P
GO:0000196	2	0.0283374	0.488697	MAPKKK cascade during cell wall biogenesis	P
GO:0008372	309	0.0283075	0.488708	cellular component unknown	C
GO:0001400	3	0.0281992	0.488752	mating projection base	C
GO:0030050	1	0.0241629	0.490361	vesicle transport along actin filament	P
GO:0031422	2	0.017893	0.492862	RecQ helicase-Topo III complex	C
GO:0006892	1	0.0166166	0.493371	post-Golgi transport	P
GO:0008495	1	0.0166166	0.493371	protoheme IX farnesyltransferase activity	F
GO:0008233	3	0.0164368	0.493443	peptidase activity	F
GO:0006807	3	0.0163089	0.493494	nitrogen compound metabolism	P
GO:0005662	2	0.015491	0.49382	DNA replication factor A complex	C
GO:0008290	2	0.0116828	0.495339	F-actin capping protein complex	C
GO:0051016	2	0.0116828	0.495339	barbed-end actin filament capping	P
GO:0046540	19	0.0113259	0.495482	U4/U6 x U5 tri-snRNP complex	C
GO:0005554	1031	0.00944803	0.496231	molecular function unknown	F
GO:0007092	2	0.00592659	0.497636	anaphase-promoting complex activation during mitotic cell cycle	P
GO:0007131	15	0.00590533	0.497644	meiotic recombination	P
GO:0009164	1	0.00545676	0.497823	nucleoside catabolism	P
GO:0017111	1	0.00545676	0.497823	nucleoside-triphosphatase activity	F
GO:0030188	2	0.00310687	0.498761	chaperone regulator activity	F
GO:0000110	2	0.00116731	0.499534	nucleotide-excision repair factor 1 complex	C
GO:0000736	2	0.00116731	0.499534	double-strand break repair via single-strand annealing, removal of nonhomologous ends	P
GO:0006296	2	0.00116731	0.499534	nucleotide-excision repair, DNA incision, 5'-to lesion	P
GO:0000138	1	-0.00188056	0.50075	Golgi trans cisterna	C
GO:0004061	1	-0.00188056	0.50075	arylformamidase activity	F
GO:0005769	1	-0.00188056	0.50075	early endosome	C
GO:0042307	1	-0.00551932	0.502202	positive regulation of protein import into nucleus	P
GO:0003905	1	-0.0091386	0.503646	alkylbase DNA N-glycosylase activity	F
GO:0004862	1	-0.0091386	0.503646	cAMP-dependent protein kinase inhibitor activity	F
GO:0000133	3	-0.00923127	0.503683	polarisome	C
GO:0005519	3	-0.00923127	0.503683	cytoskeletal regulatory protein binding	F
GO:0006271	4	-0.00926972	0.503698	DNA strand elongation	P
GO:0008608	2	-0.0121778	0.504858	attachment of spindle microtubules to kinetochore	P
GO:0045184	1	-0.0127387	0.505082	establishment of protein localization	P
GO:0000084	2	-0.015029	0.505995	S phase of mitotic cell cycle	P
GO:0045009	1	-0.0163198	0.50651	chitosome	C
GO:0000131	25	-0.0190984	0.507619	incipient bud site	C
GO:0000297	1	-0.0198823	0.507931	spermine transporter activity	F
GO:0015606	1	-0.0198823	0.507931	spermidine transporter activity	F
GO:0019170	1	-0.0198823	0.507931	D-lactaldehyde dehydrogenase activity	F
GO:0004609	2	-0.022589	0.509011	phosphatidylserine decarboxylase activity	F
GO:0015630	1	-0.0234264	0.509345	microtubule cytoskeleton	C
GO:0003712	4	-0.0255819	0.510205	transcription cofactor activity	F
GO:0001558	1	-0.0269523	0.510751	regulation of cell growth	P
GO:0000019	2	-0.0270202	0.510778	regulation of mitotic recombination	P
GO:0016071	4	-0.0292271	0.511658	mRNA metabolism	P
GO:0004408	1	-0.0304604	0.51215	holocytochrome-c synthase activity	F
GO:0009409	2	-0.0336134	0.513407	response to cold	P
GO:0004746	1	-0.0339509	0.513542	riboflavin synthase activity	F
GO:0000350	2	-0.0341183	0.513609	formation of catalytic spliceosome for second transesterification step	P
GO:0000386	2	-0.0341183	0.513609	second spliceosomal transesterification activity	F
GO:0005828	3	-0.0359201	0.514327	kinetochore microtubule	C
GO:0042144	10	-0.0373126	0.514882	vacuole fusion, non-autophagic	P
GO:0000267	1	-0.0374239	0.514927	cell fraction	C
GO:0008601	1	-0.0374239	0.514927	protein phosphatase type 2A regulator activity	F
GO:0006268	5	-0.0393502	0.515694	DNA unwinding during replication	P
GO:0007118	6	-0.041513	0.516557	budding cell apical bud growth	P
GO:0004428	3	-0.0416812	0.516624	inositol or phosphatidylinositol kinase activity	F
GO:0016575	6	-0.0428065	0.517072	histone deacetylation	P
GO:0006883	3	-0.0452274	0.518037	sodium ion homeostasis	P
GO:0007046	5	-0.0452659	0.518052	ribosome biogenesis	P
GO:0005365	2	-0.0458685	0.518292	myo-inositol transporter activity	F
GO:0015798	2	-0.0458685	0.518292	myo-inositol transport	P
GO:0004723	2	-0.0480972	0.519181	calcium-dependent protein serine/threonine phosphatase activity	F
GO:0030478	12	-0.0498159	0.519865	actin cap	C
GO:0001310	1	-0.0511474	0.520396	extrachromosomal rDNA circle accumulation during replicative cell aging	P
GO:0003843	3	-0.0533535	0.521275	1,3-beta-glucan synthase activity	F
GO:0007231	4	-0.0557324	0.522223	osmosensory signaling pathway	P
GO:0004806	2	-0.0576771	0.522997	triacylglycerol lipase activity	F
GO:0000373	1	-0.0579111	0.52309	Group II intron splicing	P
GO:0005869	1	-0.0579111	0.52309	dynactin complex	C
GO:0010009	1	-0.0646117	0.525758	external side of endosome membrane	C
GO:0003777	5	-0.0649109	0.525878	microtubule motor activity	F
GO:0005635	20	-0.0676161	0.526954	nuclear membrane	C
GO:0048193	1	-0.0679389	0.527083	Golgi vesicle transport	P
GO:0004733	1	-0.0712509	0.528401	pyridoxamine-phosphate oxidase activity	F
GO:0010142	1	-0.0810981	0.532318	farnesyl diphosphate biosynthesis, mevalonate pathway	P
GO:0046907	1	-0.0810981	0.532318	intracellular transport	P
GO:0007020	9	-0.0830727	0.533103	microtubule nucleation	P
GO:0005093	1	-0.0843514	0.533611	Rab GDP-dissociation inhibitor activity	F
GO:0030371	1	-0.0875906	0.534899	translation repressor activity	F
GO:0019774	5	-0.0914118	0.536417	proteasome core complex, beta-subunit complex (sensu Eukaryota)	C
GO:0005262	2	-0.0916589	0.536515	calcium channel activity	F
GO:0045910	2	-0.0940212	0.537454	negative regulation of DNA recombination	P
GO:0008080	1	-0.0940272	0.537456	N-acetyltransferase activity	F
GO:0003867	1	-0.097225	0.538726	4-aminobutyrate transaminase activity	F
GO:0045547	1	-0.100409	0.53999	dehydrodolichyl diphosphate synthase activity	F
GO:0015646	1	-0.10358	0.541249	permease activity	F
GO:0000735	4	-0.105588	0.542045	removal of nonhomologous ends	P
GO:0005845	1	-0.106738	0.542502	mRNA cap complex	C
GO:0006980	1	-0.106738	0.542502	redox signal response	P
GO:0045946	1	-0.106738	0.542502	positive regulation of translation	P
GO:0000778	20	-0.107045	0.542623	condensed nuclear chromosome kinetochore	C
GO:0003987	1	-0.109883	0.543749	acetate-CoA ligase activity	F
GO:0006085	1	-0.109883	0.543749	acetyl-CoA biosynthesis	P
GO:0017173	1	-0.109883	0.543749	DRAP deaminase activity	F
GO:0019654	1	-0.109883	0.543749	acetate fermentation	P
GO:0007265	10	-0.113422	0.545152	Ras protein signal transduction	P
GO:0040020	5	-0.117271	0.546677	regulation of meiosis	P
GO:0000103	3	-0.11951	0.547564	sulfate assimilation	P
GO:0006874	4	-0.121237	0.548248	calcium ion homeostasis	P
GO:0030148	9	-0.121379	0.548304	sphingolipid biosynthesis	P
GO:0006083	2	-0.121392	0.54831	acetate metabolism	P
GO:0000155	1	-0.122335	0.548683	two-component sensor molecule activity	F
GO:0004535	1	-0.122335	0.548683	poly(A)-specific ribonuclease activity	F
GO:0004673	1	-0.122335	0.548683	protein histidine kinase activity	F
GO:0008536	1	-0.122335	0.548683	Ran GTPase binding	F
GO:0031251	1	-0.122335	0.548683	PAN complex	C
GO:0007129	2	-0.125326	0.549867	synapsis	P
GO:0004363	1	-0.125417	0.549903	glutathione synthase activity	F
GO:0006750	1	-0.125417	0.549903	glutathione biosynthesis	P
GO:0008143	1	-0.125417	0.549903	poly(A) binding	F
GO:0019237	2	-0.129931	0.55169	centromeric DNA binding	F
GO:0006666	1	-0.131546	0.552328	3-keto-sphinganine metabolism	P
GO:0005200	25	-0.132436	0.55268	structural constituent of cytoskeleton	F
GO:0000916	1	-0.134592	0.553533	cytokinesis, contractile ring contraction	P
GO:0004516	1	-0.134592	0.553533	nicotinate phosphoribosyltransferase activity	F
GO:0045159	1	-0.134592	0.553533	myosin II binding	F
GO:0007034	6	-0.137062	0.554509	vacuolar transport	P
GO:0005871	3	-0.137503	0.554683	kinesin complex	C
GO:0008541	10	-0.139413	0.555438	proteasome regulatory particle, lid subcomplex (sensu Eukaryota)	C
GO:0003743	7	-0.139429	0.555445	translation initiation factor activity	F
GO:0007025	3	-0.140218	0.555756	beta-tubulin folding	P
GO:0016126	1	-0.14065	0.555927	sterol biosynthesis	P
GO:0000290	4	-0.141959	0.556444	deadenylylation-dependent decapping	P
GO:0000794	3	-0.144001	0.55725	condensed nuclear chromosome	C
GO:0030163	6	-0.147066	0.55846	protein catabolism	P
GO:0045132	3	-0.147266	0.558539	meiotic chromosome segregation	P
GO:0006312	2	-0.148967	0.55921	mitotic recombination	P
GO:0005100	5	-0.150612	0.559859	Rho GTPase activator activity	F
GO:0030173	12	-0.15122	0.560099	integral to Golgi membrane	C
GO:0000298	1	-0.152631	0.560655	endopolyphosphatase activity	F
GO:0004026	1	-0.152631	0.560655	alcohol O-acetyltransferase activity	F
GO:0006797	1	-0.152631	0.560655	polyphosphate metabolism	P
GO:0012505	1	-0.152631	0.560655	endomembrane system	C
GO:0015075	1	-0.152631	0.560655	ion transporter activity	F
GO:0030636	1	-0.152631	0.560655	acetate derivative biosynthesis	P
GO:0000942	2	-0.15335	0.560939	outer kinetochore of condensed nuclear chromosome	C
GO:0019207	1	-0.155598	0.561825	kinase regulator activity	F
GO:0017050	1	-0.161502	0.564151	D-erythro-sphingosine kinase activity	F
GO:0016310	2	-0.170047	0.567513	phosphorylation	P
GO:0043254	1	-0.173183	0.568746	regulation of protein complex assembly	P
GO:0043291	1	-0.173183	0.568746	RAVE complex	C
GO:0017196	2	-0.175941	0.56983	N-terminal peptidyl-methionine acetylation	P
GO:0005286	1	-0.176078	0.569884	basic amino acid permease activity	F
GO:0015802	1	-0.176078	0.569884	basic amino acid transport	P
GO:0003729	16	-0.176515	0.570055	mRNA binding	F
GO:0006623	41	-0.1766	0.570089	protein targeting to vacuole	P
GO:0046854	2	-0.178083	0.570671	phosphoinositide phosphorylation	P
GO:0003961	1	-0.178963	0.571017	O-acetylhomoserine aminocarboxypropyltransferase activity	F
GO:0019344	1	-0.178963	0.571017	cysteine biosynthesis	P
GO:0006098	2	-0.180369	0.571568	pentose-phosphate shunt	P
GO:0009847	2	-0.181182	0.571888	spore germination	P
GO:0017150	1	-0.190406	0.575504	tRNA dihydrouridine synthase activity	F
GO:0001320	2	-0.191588	0.575968	age-dependent response to reactive oxygen species during chronological cell aging	P
GO:0000817	3	-0.192407	0.576288	COMA complex	C
GO:0004306	1	-0.193243	0.576616	ethanolamine-phosphate cytidylyltransferase activity	F
GO:0017004	1	-0.196071	0.577723	cytochrome complex assembly	P
GO:0048255	1	-0.196071	0.577723	mRNA stabilization	P
GO:0004519	3	-0.196913	0.578052	endonuclease activity	F
GO:0004781	1	-0.198889	0.578825	sulfate adenylyltransferase (ATP) activity	F
GO:0008418	1	-0.198889	0.578825	protein N-terminal asparagine amidohydrolase activity	F
GO:0009743	1	-0.198889	0.578825	response to carbohydrate stimulus	P
GO:0003870	1	-0.201698	0.579924	5-aminolevulinate synthase activity	F
GO:0016787	4	-0.202529	0.580248	hydrolase activity	F
GO:0005545	3	-0.203674	0.580696	phosphatidylinositol binding	F
GO:0006829	2	-0.206537	0.581814	zinc ion transport	P
GO:0016806	1	-0.210073	0.583195	dipeptidyl-peptidase and tripeptidyl-peptidase activity	F
GO:0000784	4	-0.210841	0.583494	nuclear chromosome, telomeric region	C
GO:0000742	3	-0.211142	0.583612	karyogamy during conjugation with cellular fusion	P
GO:0030037	3	-0.212597	0.58418	actin filament reorganization during cell cycle	P
GO:0000137	3	-0.214878	0.585069	Golgi cis cisterna	C
GO:0006879	16	-0.21871	0.586562	iron ion homeostasis	P
GO:0003999	2	-0.219913	0.587031	adenine phosphoribosyltransferase activity	F
GO:0019243	3	-0.220856	0.587398	methylglyoxal catabolism to D-lactate	P
GO:0006635	8	-0.22159	0.587683	fatty acid beta-oxidation	P
GO:0030468	25	-0.221816	0.587772	establishment of cell polarity (sensu Fungi)	P
GO:0000074	18	-0.223993	0.588619	regulation of progression through cell cycle	P
GO:0016301	2	-0.22649	0.58959	kinase activity	F
GO:0004247	1	-0.229312	0.590687	saccharolysin activity	F
GO:0000753	7	-0.231515	0.591543	cellular morphogenesis during conjugation with cellular fusion	P
GO:0006089	1	-0.232027	0.591742	lactate metabolism	P
GO:0016887	33	-0.237308	0.593791	ATPase activity	F
GO:0015275	1	-0.237434	0.59384	stretch-activated, cation-selective, calcium channel activity	F
GO:0000798	5	-0.237801	0.593982	nuclear cohesin complex	C
GO:0004406	3	-0.241802	0.595533	H3/H4 histone acetyltransferase activity	F
GO:0008157	1	-0.242809	0.595923	protein phosphatase 1 binding	F
GO:0004059	1	-0.245485	0.59696	aralkylamine N-acetyltransferase activity	F
GO:0004145	1	-0.245485	0.59696	diamine N-acetyltransferase activity	F
GO:0004226	1	-0.245485	0.59696	Gly-X carboxypeptidase activity	F
GO:0004325	1	-0.245485	0.59696	ferrochelatase activity	F
GO:0008054	6	-0.247906	0.597896	cyclin catabolism	P
GO:0009966	1	-0.248153	0.597992	regulation of signal transduction	P
GO:0005381	3	-0.250514	0.598905	iron ion transporter activity	F
GO:0004343	1	-0.250814	0.599021	glucosamine 6-phosphate N-acetyltransferase activity	F
GO:0016308	1	-0.250814	0.599021	1-phosphatidylinositol-4-phosphate 5-kinase activity	F
GO:0006611	14	-0.257698	0.60168	protein export from nucleus	P
GO:0042721	3	-0.257834	0.601733	mitochondrial inner membrane protein insertion complex	C
GO:0006987	1	-0.258752	0.602087	unfolded protein response, activation of signaling protein activity	P
GO:0030969	1	-0.258752	0.602087	UFP-specific transcription factor mRNA processing during unfolded protein response	P
GO:0016602	4	-0.2602	0.602645	CCAAT-binding factor complex	C
GO:0030846	5	-0.260379	0.602714	transcription termination from Pol II promoter, RNA polymerase(A) coupled	P
GO:0046685	5	-0.261935	0.603314	response to arsenic	P
GO:0000162	2	-0.262194	0.603414	tryptophan biosynthesis	P
GO:0004067	1	-0.264007	0.604113	asparaginase activity	F
GO:0006530	1	-0.264007	0.604113	asparagine catabolism	P
GO:0006694	3	-0.264445	0.604281	steroid biosynthesis	P
GO:0008142	3	-0.264445	0.604281	oxysterol binding	F
GO:0043189	10	-0.265653	0.604747	H4/H2A histone acetyltransferase complex	C
GO:0000799	4	-0.265924	0.604851	nuclear condensin complex	C
GO:0000113	3	-0.266656	0.605133	nucleotide-excision repair factor 4 complex	C
GO:0006491	3	-0.271882	0.607144	N-glycan processing	P
GO:0007091	7	-0.272983	0.607567	mitotic metaphase/anaphase transition	P
GO:0000209	16	-0.273247	0.607668	protein polyubiquitination	P
GO:0006974	6	-0.274463	0.608135	response to DNA damage stimulus	P
GO:0003723	51	-0.2749	0.608304	RNA binding	F
GO:0017171	5	-0.274963	0.608328	serine hydrolase activity	F
GO:0006749	3	-0.276713	0.609	glutathione metabolism	P
GO:0006302	6	-0.280891	0.610603	double-strand break repair	P
GO:0006301	7	-0.281244	0.610738	postreplication repair	P
GO:0000226	7	-0.281286	0.610754	microtubule cytoskeleton organization and biogenesis	P
GO:0007001	1	-0.282179	0.611097	chromosome organization and biogenesis (sensu Eukaryota)	P
GO:0006280	4	-0.284489	0.611982	mutagenesis	P
GO:0003985	1	-0.284748	0.612082	acetyl-CoA C-acetyltransferase activity	F
GO:0004091	1	-0.284748	0.612082	carboxylesterase activity	F
GO:0046294	1	-0.284748	0.612082	formaldehyde catabolism	P
GO:0005509	4	-0.285333	0.612305	calcium ion binding	F
GO:0008289	5	-0.287571	0.613163	lipid binding	F
GO:0008757	6	-0.291733	0.614755	S-adenosylmethionine-dependent methyltransferase activity	F
GO:0030026	2	-0.291887	0.614814	manganese ion homeostasis	P
GO:0001401	2	-0.292323	0.61498	mitochondrial sorting and assembly machinery complex	C
GO:0004707	1	-0.294959	0.615987	MAP kinase activity	F
GO:0016566	5	-0.300879	0.618247	specific transcriptional repressor activity	F
GO:0046107	1	-0.305067	0.619842	uracil biosynthesis	P
GO:0006343	1	-0.307579	0.620799	establishment of chromatin silencing	P
GO:0031384	2	-0.312364	0.622618	regulation of initiation of mating projection growth	P
GO:0031385	2	-0.312364	0.622618	regulation of termination of mating projection growth	P
GO:0030476	15	-0.31543	0.623783	spore wall assembly (sensu Fungi)	P
GO:0005824	3	-0.31674	0.62428	outer plaque of spindle pole body	C
GO:0007076	7	-0.317897	0.624718	mitotic chromosome condensation	P
GO:0003709	3	-0.318189	0.624829	RNA polymerase III transcription factor activity	F
GO:0006384	3	-0.318189	0.624829	transcription initiation from RNA polymerase III promoter	P
GO:0000234	1	-0.322524	0.626472	phosphoethanolamine N-methyltransferase activity	F
GO:0005657	7	-0.329299	0.629035	replication fork	C
GO:0030611	1	-0.332371	0.630196	arsenate reductase activity	F
GO:0042175	6	-0.332756	0.630341	nuclear envelope-endoplasmic reticulum network	C
GO:0000338	2	-0.333279	0.630538	protein deneddylation	P
GO:0008180	2	-0.333279	0.630538	signalosome complex	C
GO:0030427	4	-0.336085	0.631597	site of polarized growth	C
GO:0030242	2	-0.336521	0.631761	peroxisome degradation	P
GO:0007097	2	-0.340276	0.633175	nuclear migration	P
GO:0006275	4	-0.342959	0.634185	regulation of DNA replication	P
GO:0000116	1	-0.344557	0.634786	G2-specific transcription in mitotic cell cycle	P
GO:0004630	1	-0.351805	0.637508	phospholipase D activity	F
GO:0000165	2	-0.353882	0.638286	MAPKKK cascade	P
GO:0005784	2	-0.35415	0.638387	translocon complex	C
GO:0030261	1	-0.356611	0.639308	chromosome condensation	P
GO:0042174	1	-0.356611	0.639308	negative regulation of sporulation	P
GO:0008272	3	-0.357191	0.639526	sulfate transport	P
GO:0000146	5	-0.361462	0.641123	microfilament motor activity	F
GO:0004003	4	-0.364399	0.64222	ATP-dependent DNA helicase activity	F
GO:0006276	2	-0.365048	0.642462	plasmid maintenance	P
GO:0005658	4	-0.366441	0.642982	alpha DNA polymerase:primase complex	C
GO:0016584	2	-0.36664	0.643056	nucleosome spacing	P
GO:0003682	5	-0.366901	0.643154	chromatin binding	F
GO:0008159	1	-0.368538	0.643764	positive transcription elongation factor activity	F
GO:0003916	1	-0.373274	0.645528	DNA topoisomerase activity	F
GO:0030491	1	-0.373274	0.645528	heteroduplex formation	P
GO:0045003	1	-0.373274	0.645528	double-strand break repair via synthesis-dependent strand annealing	P
GO:0004467	3	-0.373964	0.645784	long-chain-fatty-acid-CoA ligase activity	F
GO:0006499	3	-0.373964	0.645784	N-terminal protein myristoylation	P
GO:0004354	1	-0.375636	0.646406	glutamate dehydrogenase (NADP+) activity	F
GO:0015918	3	-0.381563	0.648607	sterol transport	P
GO:0006970	23	-0.383607	0.649365	response to osmotic stress	P
GO:0003919	2	-0.384165	0.649572	FMN adenylyltransferase activity	F
GO:0003924	37	-0.386255	0.650346	GTPase activity	F
GO:0005085	8	-0.38741	0.650773	guanyl-nucleotide exchange factor activity	F
GO:0004177	3	-0.387881	0.650948	aminopeptidase activity	F
GO:0003711	2	-0.388565	0.651201	transcriptional elongation regulator activity	F
GO:0006833	1	-0.392034	0.652484	water transport	P
GO:0015184	1	-0.392034	0.652484	L-cystine transporter activity	F
GO:0015250	1	-0.392034	0.652484	water channel activity	F
GO:0015811	1	-0.392034	0.652484	L-cystine transport	P
GO:0030137	5	-0.392696	0.652728	COPI-coated vesicle	C
GO:0043161	3	-0.393052	0.652859	proteasomal ubiquitin-dependent protein catabolism	P
GO:0006740	2	-0.393272	0.652941	NADPH regeneration	P
GO:0000339	2	-0.393866	0.65316	RNA cap binding	F
GO:0030620	1	-0.394359	0.653342	U2 snRNA binding	F
GO:0016558	6	-0.396253	0.654041	protein import into peroxisome matrix	P
GO:0004392	1	-0.396679	0.654198	heme oxygenase (decyclizing) activity	F
GO:0004601	1	-0.396679	0.654198	peroxidase activity	F
GO:0042167	1	-0.396679	0.654198	heme catabolism	P
GO:0042176	2	-0.400542	0.655621	regulation of protein catabolism	P
GO:0000078	2	-0.400995	0.655788	cell morphogenesis checkpoint	P
GO:0000015	1	-0.401307	0.655903	phosphopyruvate hydratase complex	C
GO:0004634	1	-0.401307	0.655903	phosphopyruvate hydratase activity	F
GO:0006597	2	-0.403366	0.656661	spermine biosynthesis	P
GO:0000152	2	-0.404294	0.657002	nuclear ubiquitin ligase complex	C
GO:0031314	1	-0.408216	0.658442	extrinsic to mitochondrial inner membrane	C
GO:0000256	3	-0.410422	0.659252	allantoin catabolism	P
GO:0004664	1	-0.41051	0.659284	prephenate dehydratase activity	F
GO:0019274	1	-0.41051	0.659284	phenylalanine biosynthesis, prephenate pathway	P
GO:0030897	4	-0.41053	0.659291	HOPS complex	C
GO:0051015	5	-0.412041	0.659845	actin filament binding	F
GO:0004793	1	-0.412801	0.660124	threonine aldolase activity	F
GO:0006567	1	-0.412801	0.660124	threonine catabolism	P
GO:0009749	5	-0.412953	0.660179	response to glucose stimulus	P
GO:0006688	2	-0.414069	0.660588	glycosphingolipid biosynthesis	P
GO:0005628	9	-0.41474	0.660834	prospore membrane	C
GO:0000171	4	-0.416439	0.661455	ribonuclease MRP activity	F
GO:0005655	4	-0.416439	0.661455	nucleolar ribonuclease P complex	C
GO:0000060	1	-0.41737	0.661796	protein import into nucleus, translocation	P
GO:0000182	2	-0.417502	0.661845	rDNA binding	F
GO:0000903	6	-0.417852	0.661972	cellular morphogenesis during vegetative growth	P
GO:0015197	1	-0.419648	0.662629	peptide transporter activity	F
GO:0015833	1	-0.419648	0.662629	peptide transport	P
GO:0006402	14	-0.420269	0.662856	mRNA catabolism	P
GO:0000398	43	-0.420502	0.662941	nuclear mRNA splicing, via spliceosome	P
GO:0003917	1	-0.421922	0.663459	DNA topoisomerase type I activity	F
GO:0004693	3	-0.422547	0.663687	cyclin-dependent protein kinase activity	F
GO:0004416	2	-0.426877	0.665266	hydroxyacylglutathione hydrolase activity	F
GO:0004128	2	-0.427344	0.665436	cytochrome-b5 reductase activity	F
GO:0000781	3	-0.430137	0.666452	chromosome, telomeric region	C
GO:0004652	1	-0.43098	0.666759	polynucleotide adenylyltransferase activity	F
GO:0004842	19	-0.432488	0.667307	ubiquitin-protein ligase activity	F
GO:0016906	1	-0.433235	0.667578	sterol 3-beta-glucosyltransferase activity	F
GO:0007242	3	-0.438342	0.669431	intracellular signaling cascade	P
GO:0006353	1	-0.439977	0.670023	transcription termination	P
GO:0008060	1	-0.444453	0.671643	ARF GTPase activator activity	F
GO:0045010	2	-0.447277	0.672663	actin nucleation	P
GO:0007264	14	-0.450532	0.673837	small GTPase mediated signal transduction	P
GO:0005094	1	-0.45114	0.674056	Rho GDP-dissociation inhibitor activity	F
GO:0007234	2	-0.454081	0.675115	osmosensory signaling pathway via two-component system	P
GO:0003720	1	-0.45558	0.675654	telomerase activity	F
GO:0005697	1	-0.45558	0.675654	telomerase holoenzyme complex	C
GO:0035091	4	-0.455822	0.675741	phosphoinositide binding	F
GO:0004450	3	-0.458897	0.676846	isocitrate dehydrogenase (NADP+) activity	F
GO:0000120	2	-0.460578	0.677449	RNA polymerase I transcription factor complex	C
GO:0031386	6	-0.462825	0.678255	protein tag	F
GO:0004081	1	-0.464419	0.678826	bis(5'-nucleosyl)-tetraphosphatase (asymmetrical) activity	F
GO:0008796	1	-0.464419	0.678826	bis(5'-nucleosyl)-tetraphosphatase activity	F
GO:0000210	1	-0.46662	0.679614	NAD+ diphosphatase activity	F
GO:0004435	1	-0.46662	0.679614	phosphoinositide phospholipase C activity	F
GO:0006734	1	-0.46662	0.679614	NADH metabolism	P
GO:0006629	12	-0.468142	0.680159	lipid metabolism	P
GO:0000055	3	-0.469643	0.680695	ribosomal large subunit export from nucleus	P
GO:0030272	1	-0.473204	0.681966	5-formyltetrahydrofolate cyclo-ligase activity	F
GO:0000715	4	-0.473739	0.682157	nucleotide-excision repair, DNA damage recognition	P
GO:0006066	2	-0.478518	0.683859	alcohol metabolism	P
GO:0016763	1	-0.479758	0.6843	transferase activity, transferring pentosyl groups	F
GO:0019988	1	-0.479758	0.6843	charged-tRNA modification	P
GO:0007094	11	-0.481681	0.684984	mitotic spindle checkpoint	P
GO:0000111	1	-0.484112	0.685847	nucleotide-excision repair factor 2 complex	C
GO:0003702	8	-0.487521	0.687055	RNA polymerase II transcription factor activity	F
GO:0000244	1	-0.490619	0.688152	assembly of spliceosomal tri-snRNP	P
GO:0030674	10	-0.498877	0.691067	protein binding, bridging	F
GO:0010043	2	-0.500112	0.691502	response to zinc ion	P
GO:0000097	2	-0.500498	0.691638	sulfur amino acid biosynthesis	P
GO:0000132	4	-0.503434	0.69267	establishment of mitotic spindle orientation	P
GO:0045552	1	-0.505697	0.693465	dihydrokaempferol 4-reductase activity	F
GO:0045015	1	-0.509979	0.694967	HDEL sequence binding	F
GO:0000076	3	-0.511356	0.695449	DNA replication checkpoint	P
GO:0000288	8	-0.513215	0.696099	mRNA catabolism, deadenylylation-dependent decay	P
GO:0005768	30	-0.513979	0.696367	endosome	C
GO:0000243	7	-0.515319	0.696835	commitment complex	C
GO:0000755	3	-0.520103	0.698504	cytogamy	P
GO:0009051	2	-0.52124	0.6989	pentose-phosphate shunt, oxidative branch	P
GO:0000906	1	-0.522758	0.699429	6,7-dimethyl-8-ribityllumazine synthase activity	F
GO:0008033	7	-0.523931	0.699837	tRNA processing	P
GO:0016481	4	-0.528463	0.701411	negative regulation of transcription	P
GO:0005489	1	-0.531223	0.702368	electron transporter activity	F
GO:0006265	3	-0.531285	0.702389	DNA topological change	P
GO:0043138	1	-0.53544	0.703827	3' to 5' DNA helicase activity	F
GO:0007059	19	-0.538685	0.704948	chromosome segregation	P
GO:0004640	1	-0.539647	0.70528	phosphoribosylanthranilate isomerase activity	F
GO:0006520	1	-0.539647	0.70528	amino acid metabolism	P
GO:0003704	21	-0.544089	0.70681	specific RNA polymerase II transcription factor activity	F
GO:0006696	4	-0.546744	0.707723	ergosterol biosynthesis	P
GO:0000158	5	-0.54714	0.707859	protein phosphatase type 2A activity	F
GO:0030126	4	-0.550427	0.708987	COPI vesicle coat	C
GO:0004553	2	-0.550541	0.709026	hydrolase activity, hydrolyzing O-glycosyl compounds	F
GO:0004871	15	-0.553058	0.709888	signal transducer activity	F
GO:0006310	9	-0.554148	0.710261	DNA recombination	P
GO:0045144	1	-0.556376	0.711023	meiotic sister chromatid segregation	P
GO:0004791	1	-0.558457	0.711734	thioredoxin-disulfide reductase activity	F
GO:0006882	6	-0.56046	0.712417	zinc ion homeostasis	P
GO:0004799	1	-0.560535	0.712443	thymidylate synthase activity	F
GO:0006231	1	-0.560535	0.712443	dTMP biosynthesis	P
GO:0004096	1	-0.562611	0.71315	catalase activity	F
GO:0016563	22	-0.564293	0.713723	transcriptional activator activity	F
GO:0046686	3	-0.568812	0.715258	response to cadmium ion	P
GO:0004824	1	-0.568825	0.715263	lysine-tRNA ligase activity	F
GO:0006430	1	-0.568825	0.715263	lysyl-tRNA aminoacylation	P
GO:0008686	1	-0.570892	0.715964	3,4-dihydroxy-2-butanone-4-phosphate synthase activity	F
GO:0004142	1	-0.572957	0.716663	diacylglycerol cholinephosphotransferase activity	F
GO:0006621	5	-0.573309	0.716782	protein retention in ER	P
GO:0006414	5	-0.574188	0.71708	translational elongation	P
GO:0005770	8	-0.574209	0.717087	late endosome	C
GO:0004814	1	-0.57708	0.718057	arginine-tRNA ligase activity	F
GO:0006420	1	-0.57708	0.718057	arginyl-tRNA aminoacylation	P
GO:0004663	1	-0.579138	0.718752	Rab-protein geranylgeranyltransferase activity	F
GO:0005968	1	-0.579138	0.718752	Rab-protein geranylgeranyltransferase complex	C
GO:0018348	1	-0.579138	0.718752	protein amino acid geranylgeranylation	P
GO:0046513	1	-0.579138	0.718752	ceramide biosynthesis	P
GO:0050291	1	-0.579138	0.718752	sphingosine N-acyltransferase activity	F
GO:0000123	11	-0.579346	0.718822	histone acetyltransferase complex	C
GO:0019948	2	-0.579346	0.718822	SUMO activating enzyme activity	F
GO:0006487	10	-0.581283	0.719475	protein amino acid N-linked glycosylation	P
GO:0030150	19	-0.581859	0.719669	protein import into mitochondrial matrix	P
GO:0006613	1	-0.583249	0.720137	cotranslational protein targeting to membrane	P
GO:0009306	8	-0.588717	0.721975	protein secretion	P
GO:0000907	1	-0.591445	0.722889	sulfonate dioxygenase activity	F
GO:0003841	1	-0.593489	0.723573	1-acylglycerol-3-phosphate O-acyltransferase activity	F
GO:0007121	25	-0.594919	0.724051	bipolar bud site selection	P
GO:0003891	2	-0.596766	0.724668	delta DNA polymerase activity	F
GO:0005659	2	-0.596766	0.724668	delta DNA polymerase complex	C
GO:0006511	40	-0.598617	0.725286	ubiquitin-dependent protein catabolism	P
GO:0005940	5	-0.599385	0.725542	septin ring	C
GO:0000780	1	-0.599609	0.725617	condensed nuclear chromosome, pericentric region	C
GO:0017119	7	-0.600977	0.726072	Golgi transport complex	C
GO:0003678	7	-0.608972	0.728729	DNA helicase activity	F
GO:0031310	2	-0.609443	0.728884	intrinsic to vacuolar membrane	C
GO:0009228	8	-0.610438	0.729214	thiamin biosynthesis	P
GO:0007114	4	-0.611675	0.729624	cell budding	P
GO:0000215	1	-0.611799	0.729665	tRNA 2'-phosphotransferase activity	F
GO:0046547	1	-0.613824	0.730334	trans-aconitate 3-methyltransferase activity	F
GO:0030532	1	-0.615847	0.731002	small nuclear ribonucleoprotein complex	C
GO:0008106	2	-0.619903	0.732339	alcohol dehydrogenase (NADP+) activity	F
GO:0001300	3	-0.620677	0.732594	chronological cell aging	P
GO:0006676	1	-0.621906	0.732998	mannosyl diphosphorylinositol ceramide metabolism	P
GO:0005774	18	-0.621936	0.733008	vacuolar membrane	C
GO:0006320	1	-0.623923	0.733661	Ty1 element transposition	P
GO:0006322	1	-0.623923	0.733661	Ty3 element transposition	P
GO:0008419	1	-0.623923	0.733661	RNA lariat debranching enzyme activity	F
GO:0009003	2	-0.62736	0.734788	signal peptidase activity	F
GO:0005624	33	-0.634006	0.736962	membrane fraction	C
GO:0030136	4	-0.638214	0.738333	clathrin-coated vesicle	C
GO:0016237	5	-0.641777	0.739491	microautophagy	P
GO:0000228	9	-0.644405	0.740343	nuclear chromosome	C
GO:0006350	15	-0.645785	0.740791	transcription	P
GO:0004141	1	-0.645993	0.740858	dethiobiotin synthase activity	F
GO:0009102	1	-0.645993	0.740858	biotin biosynthesis	P
GO:0004596	5	-0.647682	0.741405	peptide alpha-N-acetyltransferase activity	F
GO:0001402	4	-0.649697	0.742056	signal transduction during filamentous growth	P
GO:0006446	2	-0.651039	0.742489	regulation of translational initiation	P
GO:0004818	2	-0.652603	0.742994	glutamate-tRNA ligase activity	F
GO:0006424	2	-0.652603	0.742994	glutamyl-tRNA aminoacylation	P
GO:0008889	1	-0.653971	0.743435	glycerophosphodiester phosphodiesterase activity	F
GO:0046475	1	-0.653971	0.743435	glycerophospholipid catabolism	P
GO:0006408	10	-0.654526	0.743613	snRNA export from nucleus	P
GO:0006607	10	-0.654526	0.743613	NLS-bearing substrate import into nucleus	P
GO:0006608	10	-0.654526	0.743613	snRNP protein import into nucleus	P
GO:0006609	10	-0.654526	0.743613	mRNA-binding (hnRNP) protein import into nucleus	P
GO:0006610	10	-0.654526	0.743613	ribosomal protein import into nucleus	P
GO:0010008	2	-0.660666	0.745587	endosome membrane	C
GO:0007010	10	-0.661804	0.745952	cytoskeleton organization and biogenesis	P
GO:0006272	5	-0.662098	0.746046	leading strand elongation	P
GO:0006457	28	-0.663167	0.746388	protein folding	P
GO:0000118	7	-0.669632	0.748454	histone deacetylase complex	C
GO:0003895	1	-0.669859	0.748526	gamma DNA-directed DNA polymerase activity	F
GO:0006264	1	-0.669859	0.748526	mitochondrial DNA replication	P
GO:0006283	1	-0.671839	0.749157	transcription-coupled nucleotide-excision repair	P
GO:0046655	1	-0.679745	0.751667	folic acid metabolism	P
GO:0000177	1	-0.68369	0.752915	cytoplasmic exosome (RNase complex)	C
GO:0003860	1	-0.68369	0.752915	3-hydroxyisobutyryl-CoA hydrolase activity	F
GO:0000747	15	-0.685711	0.753552	conjugation with cellular fusion	P
GO:0000178	1	-0.689599	0.754777	exosome (RNase complex)	C
GO:0008565	30	-0.691264	0.7553	protein transporter activity	F
GO:0000011	14	-0.694896	0.75644	vacuole inheritance	P
GO:0003980	1	-0.695497	0.756628	UDP-glucose:glycoprotein glucosyltransferase activity	F
GO:0009410	3	-0.696584	0.756968	response to xenobiotic stimulus	P
GO:0003887	1	-0.697461	0.757243	DNA-directed DNA polymerase activity	F
GO:0017125	1	-0.697461	0.757243	deoxycytidyl transferase activity	F
GO:0003684	6	-0.697794	0.757347	damaged DNA binding	F
GO:0006388	5	-0.703209	0.759037	tRNA splicing	P
GO:0006878	5	-0.703724	0.759198	copper ion homeostasis	P
GO:0005619	3	-0.704994	0.759593	spore wall (sensu Fungi)	C
GO:0005789	41	-0.705733	0.759823	endoplasmic reticulum membrane	C
GO:0030276	6	-0.705739	0.759825	clathrin binding	F
GO:0000717	2	-0.706206	0.75997	nucleotide-excision repair, DNA duplex unwinding	P
GO:0005675	2	-0.706206	0.75997	transcription factor TFIIH complex	C
GO:0007070	2	-0.706206	0.75997	negative regulation of transcription from RNA polymerase II promoter, mitotic	P
GO:0008534	1	-0.709219	0.760906	purine-specific oxidized base lesion DNA N-glycosylase activity	F
GO:0004712	1	-0.71313	0.762117	protein threonine/tyrosine kinase activity	F
GO:0015071	4	-0.715536	0.762861	protein phosphatase type 2C activity	F
GO:0003724	6	-0.716077	0.763028	RNA helicase activity	F
GO:0015031	7	-0.716771	0.763242	protein transport	P
GO:0015157	1	-0.718989	0.763926	oligosaccharide transporter activity	F
GO:0015772	1	-0.718989	0.763926	oligosaccharide transport	P
GO:0030138	12	-0.719875	0.764199	COPII-coated vesicle	C
GO:0005685	10	-0.720141	0.764281	snRNP U1	C
GO:0006405	2	-0.720839	0.764496	RNA export from nucleus	P
GO:0000506	1	-0.72094	0.764527	glycosylphosphatidylinositol-N-acetylglucosaminyltransferase (GPI-GnT) complex	C
GO:0008194	1	-0.72094	0.764527	UDP-glycosyltransferase activity	F
GO:0007049	10	-0.722228	0.764923	cell cycle	P
GO:0004315	1	-0.734571	0.7687	3-oxoacyl-[acyl-carrier protein] synthase activity	F
GO:0004316	1	-0.734571	0.7687	3-oxoacyl-[acyl-carrier protein] reductase activity	F
GO:0007535	1	-0.734571	0.7687	donor selection	P
GO:0000127	2	-0.735048	0.768845	transcription factor TFIIIC complex	C
GO:0006167	1	-0.736515	0.769291	AMP biosynthesis	P
GO:0006168	1	-0.736515	0.769291	adenine salvage	P
GO:0019949	1	-0.738457	0.769882	SUMO conjugating enzyme activity	F
GO:0003934	1	-0.74622	0.772233	GTP cyclohydrolase I activity	F
GO:0007030	1	-0.75397	0.774566	Golgi organization and biogenesis	P
GO:0019001	1	-0.75397	0.774566	guanyl nucleotide binding	F
GO:0045045	10	-0.760738	0.776593	secretory pathway	P
GO:0000220	4	-0.761975	0.776963	hydrogen-transporting ATPase V0 domain	C
GO:0030466	7	-0.764169	0.777617	chromatin silencing at silent mating-type cassette	P
GO:0006364	18	-0.76518	0.777918	rRNA processing	P
GO:0004747	1	-0.765573	0.778035	ribokinase activity	F
GO:0006014	1	-0.765573	0.778035	D-ribose metabolism	P
GO:0005274	1	-0.767505	0.778609	allantoin permease activity	F
GO:0006624	1	-0.767505	0.778609	vacuolar protein processing or maturation	P
GO:0015720	1	-0.767505	0.778609	allantoin transport	P
GO:0004872	5	-0.770275	0.779431	receptor activity	F
GO:0030488	1	-0.773295	0.780326	tRNA methylation	P
GO:0005977	11	-0.776224	0.781192	glycogen metabolism	P
GO:0000172	5	-0.7814	0.782716	ribonuclease MRP complex	C
GO:0006646	2	-0.783243	0.783258	phosphatidylethanolamine biosynthesis	P
GO:0030447	15	-0.785012	0.783777	filamentous growth	P
GO:0005822	2	-0.798978	0.787849	inner plaque of spindle pole body	C
GO:0000046	1	-0.802172	0.788773	autophagic vacuole fusion	P
GO:0048278	1	-0.802172	0.788773	vesicle docking	P
GO:0015410	1	-0.804093	0.789328	manganese-transporting ATPase activity	F
GO:0016180	1	-0.804093	0.789328	snRNA processing	P
GO:0043144	1	-0.804093	0.789328	snoRNA processing	P
GO:0005680	8	-0.804789	0.789529	anaphase-promoting complex	C
GO:0016772	2	-0.807186	0.79022	transferase activity, transferring phosphorus-containing groups	F
GO:0007017	3	-0.811166	0.791365	microtubule-based process	P
GO:0000921	3	-0.811214	0.791379	septin ring assembly	P
GO:0045053	9	-0.811714	0.791522	protein retention in Golgi	P
GO:0004515	1	-0.817531	0.793187	nicotinate-nucleotide adenylyltransferase activity	F
GO:0019674	1	-0.817531	0.793187	NAD metabolism	P
GO:0000100	1	-0.819449	0.793735	S-methylmethionine transporter activity	F
GO:0012510	1	-0.819449	0.793735	trans-Golgi network transport vesicle membrane	C
GO:0015806	1	-0.819449	0.793735	S-methylmethionine transport	P
GO:0015923	1	-0.819449	0.793735	mannosidase activity	F
GO:0019829	1	-0.819449	0.793735	cation-transporting ATPase activity	F
GO:0046658	1	-0.819449	0.793735	anchored to plasma membrane	C
GO:0008104	3	-0.823551	0.794903	protein localization	P
GO:0006298	11	-0.828123	0.7962	mismatch repair	P
GO:0016768	1	-0.829036	0.796458	spermine synthase activity	F
GO:0004176	2	-0.829283	0.796528	ATP-dependent peptidase activity	F
GO:0016788	2	-0.832175	0.797345	hydrolase activity, acting on ester bonds	F
GO:0016585	5	-0.834963	0.798131	chromatin remodeling complex	C
GO:0006897	47	-0.835658	0.798326	endocytosis	P
GO:0000282	14	-0.836747	0.798633	bud site selection	P
GO:0007126	27	-0.843686	0.800578	meiosis	P
GO:0043330	3	-0.844873	0.800909	response to exogenous dsRNA	P
GO:0015992	3	-0.846708	0.801421	proton transport	P
GO:0006893	13	-0.8475	0.801642	Golgi to plasma membrane transport	P
GO:0031202	36	-0.84935	0.802157	RNA splicing factor activity, transesterification mechanism	F
GO:0004175	18	-0.850466	0.802467	endopeptidase activity	F
GO:0048025	1	-0.853937	0.80343	negative regulation of nuclear mRNA splicing, via spliceosome	P
GO:0006656	6	-0.854194	0.803501	phosphatidylcholine biosynthesis	P
GO:0005827	1	-0.855851	0.80396	polar microtubule	C
GO:0005880	1	-0.855851	0.80396	nuclear microtubule	C
GO:0045298	1	-0.855851	0.80396	tubulin	C
GO:0045324	8	-0.85828	0.804631	late endosome to vacuole transport	P
GO:0015386	1	-0.85968	0.805017	potassium:hydrogen antiporter activity	F
GO:0000754	5	-0.862559	0.80581	adaptation to pheromone during conjugation with cellular fusion	P
GO:0009396	2	-0.863031	0.80594	folic acid and derivative biosynthesis	P
GO:0004586	1	-0.863508	0.806071	ornithine decarboxylase activity	F
GO:0009446	1	-0.863508	0.806071	putrescine biosynthesis	P
GO:0003700	26	-0.866801	0.806974	transcription factor activity	F
GO:0007004	2	-0.866983	0.807024	telomerase-dependent telomere maintenance	P
GO:0005773	8	-0.867935	0.807285	vacuole	C
GO:0016973	3	-0.869393	0.807684	poly(A)+ mRNA export from nucleus	P
GO:0005086	4	-0.871879	0.808363	ARF guanyl-nucleotide exchange factor activity	F
GO:0005934	36	-0.873229	0.808731	bud tip	C
GO:0004165	2	-0.875716	0.809408	dodecenoyl-CoA delta-isomerase activity	F
GO:0006289	11	-0.877661	0.809936	nucleotide-excision repair	P
GO:0007165	27	-0.880796	0.810786	signal transduction	P
GO:0008409	2	-0.882317	0.811197	5'-3' exonuclease activity	F
GO:0007021	2	-0.882649	0.811287	tubulin folding	P
GO:0006555	4	-0.887861	0.812692	methionine metabolism	P
GO:0004372	1	-0.894137	0.814376	glycine hydroxymethyltransferase activity	F
GO:0006730	1	-0.894137	0.814376	one-carbon compound metabolism	P
GO:0006900	1	-0.894137	0.814376	vesicle budding	P
GO:0015997	1	-0.897968	0.815399	ubiquinone biosynthesis monooxygenase activity	F
GO:0000280	2	-0.901187	0.816256	nuclear division	P
GO:0048309	1	-0.901799	0.816418	endoplasmic reticulum inheritance	P
GO:0031146	3	-0.904732	0.817196	SCF-dependent proteasomal ubiquitin-dependent protein catabolism	P
GO:0008298	4	-0.906641	0.817702	intracellular mRNA localization	P
GO:0008168	1	-0.907547	0.817941	methyltransferase activity	F
GO:0005654	6	-0.910705	0.818775	nucleoplasm	C
GO:0000027	9	-0.910807	0.818801	ribosomal large subunit assembly and maintenance	P
GO:0004430	1	-0.913298	0.819457	1-phosphatidylinositol 4-kinase activity	F
GO:0005935	57	-0.914388	0.819744	bud neck	C
GO:0000502	7	-0.916465	0.820288	proteasome complex (sensu Eukaryota)	C
GO:0019005	4	-0.925352	0.822609	SCF ubiquitin ligase complex	C
GO:0006383	4	-0.927327	0.823121	transcription from RNA polymerase III promoter	P
GO:0031145	6	-0.931725	0.824261	anaphase-promoting complex-dependent proteasomal ubiquitin-dependent protein catabolism	P
GO:0006342	6	-0.931743	0.824265	chromatin silencing	P
GO:0016075	1	-0.936328	0.825448	rRNA catabolism	P
GO:0016077	1	-0.936328	0.825448	snoRNA catabolism	P
GO:0016078	1	-0.936328	0.825448	tRNA catabolism	P
GO:0031499	1	-0.936328	0.825448	TRAMP complex	C
GO:0005385	1	-0.947865	0.828401	zinc ion transporter activity	F
GO:0006824	1	-0.947865	0.828401	cobalt ion transport	P
GO:0015087	1	-0.947865	0.828401	cobalt ion transporter activity	F
GO:0015662	1	-0.94979	0.82889	ATPase activity, coupled to transmembrane movement of ions, phosphorylative mechanism	F
GO:0006496	1	-0.95364	0.829867	protein amino acid terminal N-glycosylation	P
GO:0031505	1	-0.95364	0.829867	cell wall organization and biogenesis (sensu Fungi)	P
GO:0004743	1	-0.955566	0.830354	pyruvate kinase activity	F
GO:0016565	1	-0.955566	0.830354	general transcriptional repressor activity	F
GO:0003994	1	-0.957493	0.830841	aconitate hydratase activity	F
GO:0006880	1	-0.957493	0.830841	intracellular sequestering of iron ion	P
GO:0008897	2	-0.961328	0.831806	phosphopantetheinyltransferase activity	F
GO:0018065	2	-0.961328	0.831806	protein-cofactor linkage	P
GO:0042145	9	-0.962852	0.832189	homotypic vacuole fusion, non-autophagic	P
GO:0005797	1	-0.963276	0.832296	Golgi medial cisterna	C
GO:0008375	1	-0.963276	0.832296	acetylglucosaminyltransferase activity	F
GO:0016567	14	-0.965188	0.832775	protein ubiquitination	P
GO:0005047	1	-0.965205	0.832779	signal recognition particle binding	F
GO:0005785	1	-0.965205	0.832779	signal recognition particle receptor complex	C
GO:0006614	1	-0.965205	0.832779	SRP-dependent cotranslational protein targeting to membrane	P
GO:0003677	39	-0.965707	0.832905	DNA binding	F
GO:0005673	1	-0.969065	0.833744	transcription factor TFIIE complex	C
GO:0000703	2	-0.973076	0.834742	pyrimidine-specific oxidized base lesion DNA N-glycosylase activity	F
GO:0003906	2	-0.973076	0.834742	DNA-(apurinic or apyrimidinic site) lyase activity	F
GO:0006285	2	-0.973076	0.834742	base-excision repair, AP site formation	P
GO:0015809	1	-0.974859	0.835185	L-arginine transport	P
GO:0015819	1	-0.974859	0.835185	L-lysine transport	P
GO:0000811	4	-0.976889	0.835688	GINS complex	C
GO:0045116	2	-0.977125	0.835746	protein neddylation	P
GO:0004750	1	-0.978725	0.836142	ribulose-phosphate 3-epimerase activity	F
GO:0006314	1	-0.978725	0.836142	intron homing	P
GO:0004857	3	-0.98258	0.837093	enzyme inhibitor activity	F
GO:0004864	2	-0.983434	0.837303	protein phosphatase inhibitor activity	F
GO:0046459	1	-0.98453	0.837573	short-chain fatty acid metabolism	P
GO:0042147	8	-0.986876	0.838148	retrograde transport, endosome to Golgi	P
GO:0045046	1	-0.988403	0.838522	protein import into peroxisome membrane	P
GO:0007120	20	-0.991151	0.839194	axial bud site selection	P
GO:0043224	1	-0.994219	0.839942	nuclear SCF ubiquitin ligase complex	C
GO:0015168	2	-0.996068	0.840391	glycerol transporter activity	F
GO:0000070	23	-0.997691	0.840785	mitotic sister chromatid segregation	P
GO:0005884	5	-0.999692	0.84127	actin filament	C
GO:0031569	1	-1.00004	0.841355	G2/M transition size control checkpoint	P
GO:0030001	2	-1.00192	0.841809	metal ion transport	P
GO:0004840	12	-1.00348	0.842185	ubiquitin conjugating enzyme activity	F
GO:0000108	3	-1.00524	0.84261	repairosome	C
GO:0005816	23	-1.00638	0.842883	spindle pole body	C
GO:0016279	1	-1.00977	0.843696	protein-lysine N-methyltransferase activity	F
GO:0018027	1	-1.00977	0.843696	peptidyl-lysine di-methylation	P
GO:0042054	1	-1.00977	0.843696	histone methyltransferase activity	F
GO:0006891	17	-1.00992	0.843732	intra-Golgi transport	P
GO:0008047	9	-1.01164	0.844146	enzyme activator activity	F
GO:0042221	1	-1.01171	0.844162	response to chemical stimulus	P
GO:0007606	2	-1.01443	0.844811	sensory perception of chemical stimulus	P
GO:0016597	2	-1.01443	0.844811	amino acid binding	F
GO:0000910	30	-1.01782	0.845619	cytokinesis	P
GO:0016480	1	-1.01951	0.84602	negative regulation of transcription from RNA polymerase III promoter	P
GO:0004681	3	-1.01988	0.846107	casein kinase I activity	F
GO:0003992	1	-1.02146	0.846482	acetylornithine transaminase activity	F
GO:0006526	1	-1.02146	0.846482	arginine biosynthesis	P
GO:0006592	1	-1.02146	0.846482	ornithine biosynthesis	P
GO:0006409	12	-1.02588	0.847525	tRNA export from nucleus	P
GO:0007090	1	-1.03124	0.848785	regulation of S phase of mitotic cell cycle	P
GO:0008330	1	-1.03124	0.848785	protein tyrosine/threonine phosphatase activity	F
GO:0005996	1	-1.03516	0.849702	monosaccharide metabolism	P
GO:0046526	1	-1.03516	0.849702	D-xylulose reductase activity	F
GO:0043325	1	-1.03908	0.850616	phosphatidylinositol-3,4-bisphosphate binding	F
GO:0000032	6	-1.04176	0.851238	cell wall mannoprotein biosynthesis	P
GO:0040008	1	-1.04497	0.851981	regulation of growth	P
GO:0048471	1	-1.04497	0.851981	perinuclear region	C
GO:0000329	35	-1.04521	0.852037	vacuolar membrane (sensu Fungi)	C
GO:0004371	1	-1.0489	0.852888	glycerone kinase activity	F
GO:0019563	1	-1.0489	0.852888	glycerol catabolism	P
GO:0000030	8	-1.05067	0.853295	mannosyltransferase activity	F
GO:0003713	6	-1.05089	0.853344	transcription coactivator activity	F
GO:0000176	2	-1.05271	0.853763	nuclear exosome (RNase complex)	C
GO:0016272	3	-1.05334	0.853909	prefoldin complex	C
GO:0003869	1	-1.05481	0.854244	4-nitrophenylphosphatase activity	F
GO:0008179	1	-1.05481	0.854244	adenylate cyclase binding	F
GO:0005732	11	-1.05551	0.854404	small nucleolar ribonucleoprotein complex	C
GO:0004619	1	-1.06271	0.856042	phosphoglycerate mutase activity	F
GO:0004385	1	-1.06468	0.85649	guanylate kinase activity	F
GO:0046037	1	-1.06468	0.85649	GMP metabolism	P
GO:0006333	13	-1.06808	0.857258	chromatin assembly or disassembly	P
GO:0005938	4	-1.07199	0.858138	cell cortex	C
GO:0006470	19	-1.07447	0.858694	protein amino acid dephosphorylation	P
GO:0006260	9	-1.07454	0.858709	DNA replication	P
GO:0016192	31	-1.07455	0.858713	vesicle-mediated transport	P
GO:0008553	1	-1.07657	0.859165	hydrogen-exporting ATPase activity, phosphorylative mechanism	F
GO:0006261	13	-1.07659	0.859169	DNA-dependent DNA replication	P
GO:0005674	2	-1.07954	0.859826	transcription factor TFIIF complex	C
GO:0000217	2	-1.08154	0.860271	DNA secondary structure binding	F
GO:0003680	2	-1.08154	0.860271	AT DNA binding	F
GO:0004113	1	-1.08254	0.860493	2',3'-cyclic-nucleotide 3'-phosphodiesterase activity	F
GO:0005098	1	-1.08254	0.860493	Ran GTPase activator activity	F
GO:0016072	1	-1.08254	0.860493	rRNA metabolism	P
GO:0004527	2	-1.08333	0.860668	exonuclease activity	F
GO:0003746	6	-1.0856	0.861173	translation elongation factor activity	F
GO:0030127	4	-1.09062	0.86228	COPII vesicle coat	C
GO:0004458	2	-1.0941	0.863044	D-lactate dehydrogenase (cytochrome) activity	F
GO:0019843	1	-1.09651	0.863571	rRNA binding	F
GO:0000033	2	-1.10167	0.864698	alpha-1,3-mannosyltransferase activity	F
GO:0030135	1	-1.10251	0.864881	coated vesicle	C
GO:0000095	1	-1.10854	0.866185	S-adenosylmethionine transporter activity	F
GO:0015805	1	-1.10854	0.866185	S-adenosylmethionine transport	P
GO:0006284	4	-1.11071	0.866654	base-excision repair	P
GO:0045821	1	-1.11256	0.867052	positive regulation of glycolysis	P
GO:0006612	3	-1.12176	0.869018	protein targeting to membrane	P
GO:0004489	1	-1.12468	0.869637	methylenetetrahydrofolate reductase (NADPH) activity	F
GO:0000346	3	-1.12557	0.869826	transcription export complex	C
GO:0006810	22	-1.12849	0.870442	transport	P
GO:0006465	7	-1.13208	0.871201	signal peptide processing	P
GO:0019773	4	-1.13588	0.871997	proteasome core complex, alpha-subunit complex (sensu Eukaryota)	C
GO:0017136	3	-1.13883	0.872614	NAD-dependent histone deacetylase activity	F
GO:0045129	3	-1.13883	0.872614	NAD-independent histone deacetylase activity	F
GO:0045835	3	-1.13883	0.872614	negative regulation of meiosis	P
GO:0000299	1	-1.13889	0.872626	integral to membrane of membrane fraction	C
GO:0015171	1	-1.13889	0.872626	amino acid transporter activity	F
GO:0005844	4	-1.14035	0.872931	polysome	C
GO:0006885	2	-1.15532	0.87602	regulation of pH	P
GO:0051087	6	-1.15829	0.876627	chaperone binding	F
GO:0005462	1	-1.16142	0.877264	UDP-N-acetylglucosamine transporter activity	F
GO:0015788	1	-1.16142	0.877264	UDP-N-acetylglucosamine transport	P
GO:0004004	7	-1.16309	0.877603	ATP-dependent RNA helicase activity	F
GO:0005048	1	-1.16761	0.878518	signal sequence binding	F
GO:0007124	27	-1.17157	0.879314	pseudohyphal growth	P
GO:0005622	18	-1.17346	0.879694	intracellular	C
GO:0042292	1	-1.17382	0.879766	URM1 activating enzyme activity	F
GO:0006406	25	-1.17542	0.880087	mRNA export from nucleus	P
GO:0031011	9	-1.18536	0.882062	INO80 complex	C
GO:0000105	2	-1.18993	0.882964	histidine biosynthesis	P
GO:0004035	2	-1.19904	0.884743	alkaline phosphatase activity	F
GO:0016576	2	-1.19904	0.884743	histone dephosphorylation	P
GO:0005794	35	-1.19916	0.884767	Golgi apparatus	C
GO:0005486	8	-1.20132	0.885187	t-SNARE activity	F
GO:0048017	3	-1.20761	0.886401	inositol lipid-mediated signaling	P
GO:0006012	2	-1.20913	0.886694	galactose metabolism	P
GO:0004685	1	-1.21999	0.888766	calcium- and calmodulin-dependent protein kinase activity	F
GO:0008793	1	-1.22212	0.889169	aromatic-amino-acid transaminase activity	F
GO:0009072	1	-1.22212	0.889169	aromatic amino acid family metabolism	P
GO:0045047	3	-1.22628	0.889953	protein targeting to ER	P
GO:0030332	1	-1.22638	0.889973	cyclin binding	F
GO:0030687	1	-1.22852	0.890374	nucleolar preribosome, large subunit precursor	C
GO:0019789	2	-1.22992	0.890637	SUMO ligase activity	F
GO:0045143	2	-1.23128	0.89089	homologous chromosome segregation	P
GO:0030528	7	-1.23229	0.891079	transcription regulator activity	F
GO:0030433	12	-1.2342	0.891436	ER-associated protein catabolism	P
GO:0030121	3	-1.23522	0.891625	AP-1 adaptor complex	C
GO:0016925	6	-1.23744	0.892038	protein sumoylation	P
GO:0000902	14	-1.24145	0.892781	cellular morphogenesis	P
GO:0016573	17	-1.24464	0.893368	histone acetylation	P
GO:0004045	1	-1.24788	0.893963	aminoacyl-tRNA hydrolase activity	F
GO:0030530	1	-1.25656	0.895544	heterogeneous nuclear ribonucleoprotein complex	C
GO:0043021	1	-1.25656	0.895544	ribonucleoprotein binding	F
GO:0004573	1	-1.26092	0.896332	mannosyl-oligosaccharide glucosidase activity	F
GO:0030693	1	-1.2653	0.897117	caspase activity	F
GO:0006348	20	-1.27153	0.89823	chromatin silencing at telomere	P
GO:0030120	2	-1.27334	0.898551	vesicle coat	C
GO:0004362	1	-1.27629	0.899073	glutathione-disulfide reductase activity	F
GO:0000370	3	-1.27722	0.899238	U2-type nuclear mRNA branch site recognition	P
GO:0000045	1	-1.2807	0.899851	autophagic vacuole formation	P
GO:0004785	1	-1.28292	0.90024	copper, zinc superoxide dismutase activity	F
GO:0006801	1	-1.28292	0.90024	superoxide metabolism	P
GO:0006906	23	-1.28349	0.900341	vesicle fusion	P
GO:0005524	6	-1.2847	0.900552	ATP binding	F
GO:0006790	3	-1.28653	0.900872	sulfur metabolism	P
GO:0008540	3	-1.28737	0.901018	proteasome regulatory particle, base subcomplex (sensu Eukaryota)	C
GO:0006334	2	-1.28832	0.901182	nucleosome assembly	P
GO:0000788	8	-1.29659	0.902615	nuclear nucleosome	C
GO:0045002	2	-1.29796	0.902849	double-strand break repair via single-strand annealing	P
GO:0006303	9	-1.29936	0.90309	double-strand break repair via nonhomologous end-joining	P
GO:0016298	3	-1.30025	0.903243	lipase activity	F
GO:0019781	1	-1.30301	0.903715	NEDD8 activating enzyme activity	F
GO:0000289	4	-1.3141	0.905593	poly(A) tail shortening	P
GO:0030015	4	-1.3141	0.905593	CCR4-NOT core complex	C
GO:0005681	16	-1.31419	0.905609	spliceosome complex	C
GO:0004417	1	-1.31431	0.905629	hydroxyethylthiazole kinase activity	F
GO:0004789	1	-1.31431	0.905629	thiamin-phosphate diphosphorylase activity	F
GO:0009272	4	-1.31489	0.905726	cell wall biosynthesis (sensu Fungi)	P
GO:0006865	4	-1.31498	0.905742	amino acid transport	P
GO:0000812	6	-1.32129	0.906798	SWR1 complex	C
GO:0006360	3	-1.32401	0.90725	transcription from RNA polymerase I promoter	P
GO:0006606	10	-1.32555	0.907505	protein import into nucleus	P
GO:0007064	14	-1.33024	0.90828	mitotic sister chromatid cohesion	P
GO:0006999	14	-1.33153	0.908492	nuclear pore organization and biogenesis	P
GO:0000014	5	-1.33247	0.908647	single-stranded DNA specific endodeoxyribonuclease activity	F
GO:0000815	2	-1.33442	0.908967	ESCRT III complex	C
GO:0042124	4	-1.33696	0.909383	1,3-beta-glucanosyltransferase activity	F
GO:0003714	9	-1.34074	0.909997	transcription corepressor activity	F
GO:0006358	1	-1.34414	0.910549	regulation of global transcription from RNA polymerase II promoter	P
GO:0035101	1	-1.34414	0.910549	FACT complex	C
GO:0006869	1	-1.35347	0.912047	lipid transport	P
GO:0005840	8	-1.35495	0.912283	ribosome	C
GO:0000335	3	-1.36139	0.913305	negative regulation of DNA transposition	P
GO:0006506	9	-1.36362	0.913657	GPI anchor biosynthesis	P
GO:0000776	8	-1.36599	0.914028	kinetochore	C
GO:0007035	12	-1.36704	0.914194	vacuolar acidification	P
GO:0045021	2	-1.37033	0.914709	error-free DNA repair	P
GO:0008251	1	-1.37949	0.916129	tRNA specific adenosine deaminase activity	F
GO:0005667	3	-1.38416	0.916845	transcription factor complex	C
GO:0004727	1	-1.3867	0.917233	prenylated protein tyrosine phosphatase activity	F
GO:0005215	19	-1.39244	0.918105	transporter activity	F
GO:0000122	17	-1.3934	0.918251	negative regulation of transcription from RNA polymerase II promoter	P
GO:0007533	1	-1.39394	0.918333	mating type switching	P
GO:0000144	6	-1.3962	0.918673	septin ring (sensu Saccharomyces)	C
GO:0019220	1	-1.40858	0.920521	regulation of phosphate metabolism	P
GO:0042542	2	-1.40934	0.920633	response to hydrogen peroxide	P
GO:0030479	31	-1.40978	0.920697	actin cortical patch	C
GO:0000077	8	-1.40993	0.92072	DNA damage checkpoint	P
GO:0020037	2	-1.41089	0.920861	heme binding	F
GO:0006407	12	-1.42109	0.922355	rRNA export from nucleus	P
GO:0030467	1	-1.42342	0.922693	establishment and/or maintenance of cell polarity (sensu Fungi)	P
GO:0001403	16	-1.42588	0.923049	invasive growth (sensu Saccharomyces)	P
GO:0008902	1	-1.42842	0.923414	hydroxymethylpyrimidine kinase activity	F
GO:0008972	1	-1.42842	0.923414	phosphomethylpyrimidine kinase activity	F
GO:0004077	1	-1.43595	0.924492	biotin-[acetyl-CoA-carboxylase] ligase activity	F
GO:0004078	1	-1.43595	0.924492	biotin-[methylcrotonoyl-CoA-carboxylase] ligase activity	F
GO:0004079	1	-1.43595	0.924492	biotin-[methylmalonyl-CoA-carboxytransferase] ligase activity	F
GO:0004080	1	-1.43595	0.924492	biotin-[propionyl-CoA-carboxylase (ATP-hydrolyzing)] ligase activity	F
GO:0009305	1	-1.43595	0.924492	protein amino acid biotinylation	P
GO:0043162	5	-1.43977	0.925034	ubiquitin-dependent protein catabolism via the multivesicular body pathway	P
GO:0004376	1	-1.44354	0.925566	glycolipid mannosyltransferase activity	F
GO:0030904	5	-1.44661	0.925997	retromer complex	C
GO:0000112	3	-1.44988	0.926454	nucleotide-excision repair factor 3 complex	C
GO:0045142	1	-1.45119	0.926636	triplex DNA binding	F
GO:0003701	4	-1.45711	0.927457	RNA polymerase I transcription factor activity	F
GO:0000706	1	-1.4589	0.927703	meiotic DNA double-strand break processing	P
GO:0004759	1	-1.4589	0.927703	serine esterase activity	F
GO:0030870	1	-1.4589	0.927703	Mre11 complex	C
GO:0042138	1	-1.4589	0.927703	meiotic DNA double-strand break formation	P
GO:0042162	1	-1.4589	0.927703	telomeric DNA binding	F
GO:0046470	1	-1.4589	0.927703	phosphatidylcholine metabolism	P
GO:0000739	1	-1.46148	0.928058	DNA strand annealing activity	F
GO:0008810	1	-1.46148	0.928058	cellulase activity	F
GO:0000249	1	-1.46666	0.928766	C-22 sterol desaturase activity	F
GO:0006890	13	-1.47075	0.92932	retrograde transport, Golgi to ER	P
GO:0045449	5	-1.47282	0.9296	regulation of transcription	P
GO:0000175	5	-1.4816	0.930776	3'-5'-exoribonuclease activity	F
GO:0005095	1	-1.49035	0.931933	GTPase inhibitor activity	F
GO:0017137	2	-1.49363	0.932363	Rab GTPase binding	F
GO:0000227	1	-1.49837	0.932982	oxaloacetate carrier activity	F
GO:0008271	1	-1.49837	0.932982	sulfate porter activity	F
GO:0015729	1	-1.49837	0.932982	oxaloacetate transport	P
GO:0006295	1	-1.51191	0.934722	nucleotide-excision repair, DNA incision, 3'-to lesion	P
GO:0008270	1	-1.51464	0.935069	zinc ion binding	F
GO:0016586	3	-1.51829	0.935529	RSC complex	C
GO:0006355	18	-1.51979	0.935719	regulation of transcription, DNA-dependent	P
GO:0004039	1	-1.52565	0.936452	allophanate hydrolase activity	F
GO:0004847	1	-1.52565	0.936452	urea carboxylase activity	F
GO:0019627	1	-1.52565	0.936452	urea metabolism	P
GO:0007329	2	-1.52659	0.936569	positive regulation of transcription from RNA polymerase II promoter by pheromones	P
GO:0045944	22	-1.53151	0.937178	positive regulation of transcription from RNA polymerase II promoter	P
GO:0031124	3	-1.53777	0.937947	mRNA 3'-end processing	P
GO:0003756	3	-1.53863	0.938053	protein disulfide isomerase activity	F
GO:0016791	3	-1.54946	0.939364	phosphoric monoester hydrolase activity	F
GO:0000932	4	-1.55215	0.939686	cytoplasmic mRNA processing body	C
GO:0030071	1	-1.5538	0.939884	regulation of mitotic metaphase/anaphase transition	P
GO:0005666	2	-1.55515	0.940045	DNA-directed RNA polymerase III complex	C
GO:0015867	1	-1.55954	0.940565	ATP transport	P
GO:0004616	2	-1.56024	0.940648	phosphogluconate dehydrogenase (decarboxylating) activity	F
GO:0042800	6	-1.56277	0.940947	histone lysine N-methyltransferase activity (H3-K4 specific)	F
GO:0048188	6	-1.56277	0.940947	COMPASS complex	C
GO:0000168	1	-1.56532	0.941246	activation of MAPKK activity during osmolarity sensing	P
GO:0005671	3	-1.56606	0.941333	Ada2/Gcn5/Ada3 transcription activator complex	C
GO:0000928	1	-1.58587	0.943616	gamma-tubulin complex (sensu Saccharomyces)	C
GO:0030489	4	-1.5874	0.943789	processing of 27S pre-rRNA	P
GO:0005798	5	-1.58789	0.943845	Golgi vesicle	C
GO:0006513	15	-1.59217	0.944327	protein monoubiquitination	P
GO:0030036	21	-1.59291	0.944409	actin cytoskeleton organization and biogenesis	P
GO:0008486	1	-1.59484	0.944626	diphosphoinositol-polyphosphate diphosphatase activity	F
GO:0015959	1	-1.59484	0.944626	diadenosine polyphosphate metabolism	P
GO:0019187	1	-1.59484	0.944626	beta-1,4-mannosyltransferase activity	F
GO:0016021	60	-1.59519	0.944665	integral to membrane	C
GO:0004386	7	-1.59628	0.944786	helicase activity	F
GO:0017076	1	-1.59785	0.944962	purine nucleotide binding	F
GO:0008361	4	-1.5988	0.945068	regulation of cell size	P
GO:0000743	2	-1.59993	0.945193	nuclear migration during conjugation with cellular fusion	P
GO:0006915	2	-1.6078	0.94606	apoptosis	P
GO:0008023	9	-1.6081	0.946094	transcription elongation factor complex	C
GO:0015940	4	-1.60865	0.946154	pantothenate biosynthesis	P
GO:0006616	4	-1.60937	0.946233	SRP-dependent cotranslational protein targeting to membrane, translocation	P
GO:0004190	4	-1.61021	0.946324	aspartic-type endopeptidase activity	F
GO:0030008	6	-1.6133	0.94666	TRAPP complex	C
GO:0006488	1	-1.61616	0.946971	dolichol-linked oligosaccharide biosynthesis	P
GO:0004523	2	-1.62647	0.948075	ribonuclease H activity	F
GO:0008531	1	-1.63176	0.948635	riboflavin kinase activity	F
GO:0009398	1	-1.63176	0.948635	FMN biosynthesis	P
GO:0000500	1	-1.64127	0.94963	RNA polymerase I upstream activating factor complex	C
GO:0006448	2	-1.65775	0.951316	regulation of translational elongation	P
GO:0000049	2	-1.66051	0.951594	tRNA binding	F
GO:0009266	1	-1.66395	0.951939	response to temperature stimulus	P
GO:0001405	6	-1.68053	0.953573	presequence translocase-associated import motor	C
GO:0007624	1	-1.68059	0.953579	ultradian rhythm	P
GO:0004721	4	-1.68564	0.954067	phosphoprotein phosphatase activity	F
GO:0001671	1	-1.69076	0.954559	ATPase stimulator activity	F
GO:0005672	2	-1.69947	0.955385	transcription factor TFIIA complex	C
GO:0042273	1	-1.70108	0.955536	ribosomal large subunit biogenesis	P
GO:0000184	4	-1.70451	0.955857	mRNA catabolism, nonsense-mediated decay	P
GO:0016593	3	-1.7171	0.95702	Cdc73/Paf1 complex	C
GO:0030515	4	-1.71821	0.95712	snoRNA binding	F
GO:0019538	3	-1.72079	0.957356	protein metabolism	P
GO:0000749	3	-1.72345	0.957597	response to pheromone during conjugation with cellular fusion	P
GO:0031126	1	-1.72576	0.957805	snoRNA 3'-end processing	P
GO:0005825	2	-1.73221	0.958382	half bridge of spindle pole body	C
GO:0000775	3	-1.73244	0.958402	chromosome, pericentric region	C
GO:0003689	2	-1.73273	0.958428	DNA clamp loader activity	F
GO:0004349	1	-1.73298	0.95845	glutamate 5-kinase activity	F
GO:0006561	1	-1.73298	0.95845	proline biosynthesis	P
GO:0017024	1	-1.73298	0.95845	myosin I binding	F
GO:0019897	4	-1.74265	0.959303	extrinsic to plasma membrane	C
GO:0006486	6	-1.74638	0.959627	protein amino acid glycosylation	P
GO:0003697	8	-1.74799	0.959767	single-stranded DNA binding	F
GO:0045121	4	-1.74851	0.959812	lipid raft	C
GO:0005787	4	-1.75861	0.960678	signal peptidase complex	C
GO:0000772	1	-1.76647	0.961341	mating pheromone activity	F
GO:0042254	1	-1.76647	0.961341	ribosome biogenesis and assembly	P
GO:0000722	5	-1.76776	0.961449	telomerase-independent telomere maintenance	P
GO:0004121	1	-1.77415	0.961981	cystathionine beta-lyase activity	F
GO:0008677	1	-1.78192	0.962619	2-dehydropantoate 2-reductase activity	F
GO:0000087	1	-1.78584	0.962938	M phase of mitotic cell cycle	P
GO:0004338	2	-1.78821	0.963129	glucan 1,3-beta-glucosidase activity	F
GO:0006368	11	-1.79366	0.963566	RNA elongation from RNA polymerase II promoter	P
GO:0005665	3	-1.80175	0.964208	DNA-directed RNA polymerase II, core complex	C
GO:0006452	1	-1.80583	0.964527	translational frameshifting	P
GO:0003690	6	-1.8088	0.964759	double-stranded DNA binding	F
GO:0030123	2	-1.81369	0.965137	AP-3 adaptor complex	C
GO:0004808	1	-1.81813	0.965478	tRNA (5-methylaminomethyl-2-thiouridylate)-methyltransferase activity	F
GO:0016574	2	-1.82937	0.966328	histone ubiquitination	P
GO:0005801	1	-1.83069	0.966426	Golgi cis-face	C
GO:0004445	1	-1.8392	0.967057	inositol-polyphosphate 5-phosphatase activity	F
GO:0046856	1	-1.8392	0.967057	phosphoinositide dephosphorylation	P
GO:0004610	1	-1.84784	0.967687	phosphoacetylglucosamine mutase activity	F
GO:0006045	1	-1.84784	0.967687	N-acetylglucosamine biosynthesis	P
GO:0003949	1	-1.85221	0.968002	1-(5-phosphoribosyl)-5-[(5-phosphoribosylamino)methylideneamino]imidazole-4-carboxamide isomerase activity	F
GO:0004345	1	-1.87001	0.969259	glucose-6-phosphate 1-dehydrogenase activity	F
GO:0009105	1	-1.87001	0.969259	lipoic acid biosynthesis	P
GO:0016587	1	-1.87001	0.969259	ISW1 complex	C
GO:0017140	1	-1.87001	0.969259	lipoic acid synthase activity	F
GO:0006357	32	-1.87517	0.969615	regulation of transcription from RNA polymerase II promoter	P
GO:0006325	7	-1.87653	0.969709	establishment and/or maintenance of chromatin architecture	P
GO:0019171	1	-1.87911	0.969886	3-hydroxyacyl-[acyl-carrier protein] dehydratase activity	F
GO:0006338	22	-1.88416	0.970228	chromatin remodeling	P
GO:0003779	4	-1.9081	0.971811	actin binding	F
GO:0006650	2	-1.9136	0.972165	glycerophospholipid metabolism	P
GO:0000114	9	-1.92712	0.973017	G1-specific transcription in mitotic cell cycle	P
GO:0005783	118	-1.9491	0.974358	endoplasmic reticulum	C
GO:0006913	5	-1.95131	0.97449	nucleocytoplasmic transport	P
GO:0017108	2	-1.96307	0.975181	5'-flap endonuclease activity	F
GO:0007088	1	-1.96311	0.975183	regulation of mitosis	P
GO:0030529	1	-1.96311	0.975183	ribonucleoprotein complex	C
GO:0006855	2	-1.97822	0.976048	multidrug transport	P
GO:0006876	1	-1.98491	0.976423	cadmium ion homeostasis	P
GO:0016944	8	-1.98606	0.976486	RNA polymerase II transcription elongation factor activity	F
GO:0000356	1	-1.99051	0.976732	U2-type catalytic spliceosome formation for first transesterification step	P
GO:0004758	1	-2.00188	0.977351	serine C-palmitoyltransferase activity	F
GO:0017059	1	-2.00188	0.977351	serine C-palmitoyltransferase complex	C
GO:0046695	8	-2.00663	0.977605	SLIK (SAGA-like) complex	C
GO:0004123	1	-2.01351	0.97797	cystathionine gamma-lyase activity	F
GO:0004709	2	-2.01587	0.978093	MAP kinase kinase kinase activity	F
GO:0000054	2	-2.01755	0.978181	ribosome export from nucleus	P
GO:0018318	1	-2.03148	0.978897	protein amino acid palmitoylation	P
GO:0019706	1	-2.03148	0.978897	protein-cysteine S-palmitoleyltransferase activity	F
GO:0031211	1	-2.03148	0.978897	palmitoyltransferase complex	C
GO:0006493	8	-2.03197	0.978921	protein amino acid O-linked glycosylation	P
GO:0004622	4	-2.03728	0.979189	lysophospholipase activity	F
GO:0006418	1	-2.03761	0.979205	tRNA aminoacylation for protein translation	P
GO:0007103	5	-2.04914	0.979776	spindle pole body duplication in nuclear envelope	P
GO:0016074	2	-2.06381	0.980482	snoRNA metabolism	P
GO:0000727	2	-2.06529	0.980552	double-strand break repair via break-induced replication	P
GO:0005643	22	-2.06934	0.980743	nuclear pore	C
GO:0005792	8	-2.07442	0.98098	microsome	C
GO:0004455	1	-2.08963	0.981674	ketol-acid reductoisomerase activity	F
GO:0009082	1	-2.08963	0.981674	branched chain family amino acid biosynthesis	P
GO:0030003	3	-2.10406	0.982314	cation homeostasis	P
GO:0005663	5	-2.13737	0.983716	DNA replication factor C complex	C
GO:0006490	2	-2.1487	0.984171	oligosaccharide-lipid intermediate assembly	P
GO:0006367	24	-2.15764	0.984522	transcription initiation from RNA polymerase II promoter	P
GO:0006473	5	-2.1785	0.985315	protein amino acid acetylation	P
GO:0000221	3	-2.19209	0.985813	hydrogen-transporting ATPase V1 domain	C
GO:0008113	1	-2.21503	0.986621	protein-methionine-S-oxide reductase activity	F
GO:0008028	2	-2.23174	0.987184	monocarboxylic acid transporter activity	F
GO:0003983	1	-2.23351	0.987242	UTP-glucose-1-phosphate uridylyltransferase activity	F
GO:0006011	1	-2.23351	0.987242	UDP-glucose metabolism	P
GO:0005515	105	-2.23803	0.98739	protein binding	F
GO:0009063	1	-2.25282	0.987865	amino acid catabolism	P
GO:0046961	6	-2.26485	0.988239	hydrogen-transporting ATPase activity, rotational mechanism	F
GO:0000790	10	-2.26579	0.988268	nuclear chromatin	C
GO:0005744	4	-2.26938	0.988377	mitochondrial inner membrane presequence translocase complex	C
GO:0006365	7	-2.28238	0.988767	35S primary transcript processing	P
GO:0016568	8	-2.29209	0.98905	chromatin modification	P
GO:0000124	6	-2.29853	0.989234	SAGA complex	C
GO:0017102	2	-2.34344	0.990447	methionyl glutamyl tRNA synthetase complex	C
GO:0003899	6	-2.35574	0.990757	DNA-directed RNA polymerase activity	F
GO:0046873	1	-2.36588	0.991006	metal ion transporter activity	F
GO:0004771	2	-2.38032	0.991351	sterol esterase activity	F
GO:0008094	6	-2.38315	0.991417	DNA-dependent ATPase activity	F
GO:0006038	2	-2.42144	0.99227	cell wall chitin biosynthesis	P
GO:0004103	1	-2.42204	0.992283	choline kinase activity	F
GO:0030014	4	-2.45505	0.992957	CCR4-NOT complex	C
GO:0015228	1	-2.52633	0.994237	coenzyme A transporter activity	F
GO:0015880	1	-2.52633	0.994237	coenzyme A transport	P
GO:0016125	5	-2.53269	0.99434	sterol metabolism	P
GO:0005730	35	-2.556	0.994706	nucleolus	C
GO:0005830	8	-2.55705	0.994722	cytosolic ribosome (sensu Eukaryota)	C
GO:0006888	45	-2.57469	0.994983	ER to Golgi transport	P
GO:0005247	1	-2.59279	0.99524	voltage-gated chloride channel activity	F
GO:0005853	2	-2.61079	0.995483	eukaryotic translation elongation factor 1 complex	C
GO:0000774	1	-2.61817	0.99558	adenyl-nucleotide exchange factor activity	F
GO:0000724	4	-2.62699	0.995693	double-strand break repair via homologous recombination	P
GO:0007062	2	-2.63268	0.995764	sister chromatid cohesion	P
GO:0000028	4	-2.6366	0.995813	ribosomal small subunit assembly and maintenance	P
GO:0030176	12	-2.64718	0.995942	integral to endoplasmic reticulum membrane	C
GO:0016571	10	-2.72983	0.996832	histone methylation	P
GO:0030490	9	-2.73958	0.996924	processing of 20S pre-rRNA	P
GO:0005678	2	-2.76256	0.997133	chromatin assembly complex	C
GO:0004169	3	-2.82089	0.997606	dolichyl-phosphate-mannose-protein mannosyltransferase activity	F
GO:0005854	2	-2.8479	0.9978	nascent polypeptide-associated complex	C
GO:0051083	2	-2.8479	0.9978	cotranslational protein folding	P
GO:0005669	8	-2.86752	0.997931	transcription factor TFIID complex	C
GO:0000119	13	-2.86981	0.997946	mediator complex	C
GO:0005310	1	-2.89437	0.9981	dicarboxylic acid transporter activity	F
GO:0006835	1	-2.89437	0.9981	dicarboxylic acid transport	P
GO:0005634	517	-2.92405	0.998272	nucleus	C
GO:0000723	8	-2.94841	0.998403	telomere maintenance	P
GO:0016251	20	-2.95684	0.998446	general RNA polymerase II transcription factor activity	F
GO:0003923	4	-3.09023	0.999	GPI-anchor transamidase activity	F
GO:0016255	4	-3.09023	0.999	attachment of GPI anchor to protein	P
GO:0042765	4	-3.09023	0.999	GPI-anchor transamidase complex	C
GO:0016455	14	-3.20646	0.999328	RNA polymerase II transcription mediator activity	F
GO:0006366	23	-3.31075	0.999535	transcription from RNA polymerase II promoter	P
GO:0005843	18	-4.38925	0.999982	cytosolic small ribosomal subunit (sensu Eukaryota)	C
GO:0005842	28	-5.43815	1	cytosolic large ribosomal subunit (sensu Eukaryota)	C
GO:0000006	0	NC	NC	high affinity zinc uptake transporter activity	F
GO:0000007	0	NC	NC	low-affinity zinc ion transporter activity	F
GO:0000018	0	NC	NC	regulation of DNA recombination	P
GO:0000031	0	NC	NC	mannosylphosphate transferase activity	F
GO:0000034	0	NC	NC	adenine deaminase activity	F
GO:0000038	0	NC	NC	very-long-chain fatty acid metabolism	P
GO:0000040	0	NC	NC	low affinity iron ion transport	P
GO:0000052	0	NC	NC	citrulline metabolism	P
GO:0000053	0	NC	NC	argininosuccinate metabolism	P
GO:0000056	0	NC	NC	ribosomal small subunit export from nucleus	P
GO:0000059	0	NC	NC	protein import into nucleus, docking	P
GO:0000064	0	NC	NC	L-ornithine transporter activity	F
GO:0000066	0	NC	NC	mitochondrial ornithine transport	P
GO:0000075	0	NC	NC	cell cycle checkpoint	P
GO:0000090	0	NC	NC	mitotic anaphase	P
GO:0000101	0	NC	NC	sulfur amino acid transport	P
GO:0000102	0	NC	NC	L-methionine porter activity	F
GO:0000107	0	NC	NC	imidazoleglycerol-phosphate synthase activity	F
GO:0000136	0	NC	NC	alpha-1,6-mannosyltransferase complex	C
GO:0000149	0	NC	NC	SNARE binding	F
GO:0000150	0	NC	NC	recombinase activity	F
GO:0000156	0	NC	NC	two-component response regulator activity	F
GO:0000161	0	NC	NC	MAPKKK cascade during osmolarity sensing	P
GO:0000166	0	NC	NC	nucleotide binding	F
GO:0000169	0	NC	NC	activation of MAPK activity during osmolarity sensing	P
GO:0000179	0	NC	NC	rRNA (adenine-N6,N6-)-dimethyltransferase activity	F
GO:0000224	0	NC	NC	peptide-N4-(N-acetyl-beta-glucosaminyl)asparagine amidase activity	F
GO:0000246	0	NC	NC	delta24(24-1) sterol reductase activity	F
GO:0000247	0	NC	NC	C-8 sterol isomerase activity	F
GO:0000248	0	NC	NC	C-5 sterol desaturase activity	F
GO:0000250	0	NC	NC	lanosterol synthase activity	F
GO:0000252	0	NC	NC	C-3 sterol dehydrogenase (C-4 sterol decarboxylase) activity	F
GO:0000253	0	NC	NC	3-keto sterol reductase activity	F
GO:0000254	0	NC	NC	C-4 methylsterol oxidase activity	F
GO:0000257	0	NC	NC	nitrilase activity	F
GO:0000295	0	NC	NC	adenine nucleotide transporter activity	F
GO:0000306	0	NC	NC	extrinsic to vacuolar membrane	C
GO:0000309	0	NC	NC	nicotinamide-nucleotide adenylyltransferase activity	F
GO:0000316	0	NC	NC	sulfite transport	P
GO:0000319	0	NC	NC	sulfite transporter activity	F
GO:0000333	0	NC	NC	telomerase catalytic core complex	C
GO:0000334	0	NC	NC	3-hydroxyanthranilate 3,4-dioxygenase activity	F
GO:0000347	0	NC	NC	THO complex	C
GO:0000349	0	NC	NC	formation of catalytic spliceosome for first transesterification step	P
GO:0000360	0	NC	NC	cis assembly of U2-type pre-catalytic spliceosome	P
GO:0000707	0	NC	NC	meiotic DNA recombinase assembly	P
GO:0000725	0	NC	NC	recombinational repair	P
GO:0000730	0	NC	NC	DNA recombinase assembly	P
GO:0000741	0	NC	NC	karyogamy	P
[truncated: 641 more rows]

## Sheet: ReporterGO_rs_grr1_DOWN
GO ID	Number of neighbors	Z-score	P-value	GO category description	Process/Function/Component
GO:0005886	94	3.37747	0.000365785	plasma membrane	C
GO:0009070	4	3.29016	0.000500651	serine family amino acid biosynthesis	P
GO:0005730	113	2.98336	0.00142552	nucleolus	C
GO:0000040	1	2.92123	0.00174328	low affinity iron ion transport	P
GO:0015680	3	2.85326	0.00216369	intracellular copper ion transport	P
GO:0005887	19	2.78912	0.00264257	integral to plasma membrane	C
GO:0006817	6	2.74819	0.00299622	phosphate transport	P
GO:0003938	4	2.71707	0.0032931	IMP dehydrogenase activity	F
GO:0000121	1	2.68998	0.00357281	glycerol-1-phosphatase activity	F
GO:0006114	1	2.68998	0.00357281	glycerol biosynthesis	P
GO:0004049	2	2.64068	0.00413696	anthranilate synthase activity	F
GO:0005950	2	2.64068	0.00413696	anthranilate synthase complex	C
GO:0030515	25	2.61743	0.0044297	snoRNA binding	F
GO:0003993	3	2.59279	0.00475998	acid phosphatase activity	F
GO:0005355	8	2.57405	0.00502573	glucose transporter activity	F
GO:0019878	7	2.537	0.00559041	lysine biosynthesis via aminoadipic acid	P
GO:0008757	8	2.52582	0.00577148	S-adenosylmethionine-dependent methyltransferase activity	F
GO:0006730	6	2.50418	0.0061367	one-carbon compound metabolism	P
GO:0005296	3	2.43942	0.00735535	L-proline permease activity	F
GO:0005353	7	2.43281	0.00749101	fructose transporter activity	F
GO:0008645	7	2.43281	0.00749101	hexose transport	P
GO:0015578	7	2.43281	0.00749101	mannose transporter activity	F
GO:0009102	3	2.40855	0.00800806	biotin biosynthesis	P
GO:0003922	1	2.40493	0.00808771	GMP synthase (glutamine-hydrolyzing) activity	F
GO:0046037	1	2.40493	0.00808771	GMP metabolism	P
GO:0006364	40	2.40014	0.00819437	rRNA processing	P
GO:0005743	18	2.39832	0.00823517	mitochondrial inner membrane	C
GO:0000360	1	2.3956	0.00829662	cis assembly of U2-type pre-catalytic spliceosome	P
GO:0006365	57	2.34606	0.00948642	35S primary transcript processing	P
GO:0003849	2	2.33315	0.00982026	3-deoxy-7-phosphoheptulonate synthase activity	F
GO:0005342	2	2.29004	0.0110094	organic acid transporter activity	F
GO:0007189	1	2.283	0.0112153	G-protein signaling, adenylate cyclase activating pathway	P
GO:0030532	9	2.27934	0.0113236	small nuclear ribonucleoprotein complex	C
GO:0000154	12	2.2766	0.0114051	rRNA modification	P
GO:0015620	1	2.27549	0.0114382	ferric-enterobactin transporter activity	F
GO:0015685	1	2.27549	0.0114382	ferric-enterobactin transport	P
GO:0004825	1	2.22901	0.0129065	methionine-tRNA ligase activity	F
GO:0017102	1	2.22901	0.0129065	methionyl glutamyl tRNA synthetase complex	C
GO:0000054	6	2.22092	0.0131782	ribosome export from nucleus	P
GO:0004617	2	2.21137	0.0135052	phosphoglycerate dehydrogenase activity	F
GO:0004814	1	2.1639	0.015236	arginine-tRNA ligase activity	F
GO:0008028	3	2.15626	0.0155317	monocarboxylic acid transporter activity	F
GO:0030490	37	2.15278	0.0156681	processing of 20S pre-rRNA	P
GO:0004358	1	2.10499	0.0176462	glutamate N-acetyltransferase activity	F
GO:0005732	44	2.09519	0.0180769	small nucleolar ribonucleoprotein complex	C
GO:0004329	2	2.09366	0.0181452	formate-tetrahydrofolate ligase activity	F
GO:0004477	2	2.09366	0.0181452	methenyltetrahydrofolate cyclohydrolase activity	F
GO:0004488	2	2.09366	0.0181452	methylenetetrahydrofolate dehydrogenase (NADP+) activity	F
GO:0004024	1	2.07873	0.018821	alcohol dehydrogenase activity, zinc-dependent	F
GO:0006400	12	2.07718	0.0188923	tRNA modification	P
GO:0004642	1	2.07463	0.0190104	phosphoribosylformylglycinamidine synthase activity	F
GO:0042274	4	2.07006	0.0192233	ribosomal small subunit biogenesis	P
GO:0000282	12	2.06924	0.0192617	bud site selection	P
GO:0004151	1	2.06352	0.0195315	dihydroorotase activity	F
GO:0006221	1	2.06352	0.0195315	pyrimidine nucleotide biosynthesis	P
GO:0006431	2	2.05222	0.0200744	methionyl-tRNA aminoacylation	P
GO:0004647	1	2.03926	0.0207122	phosphoserine phosphatase activity	F
GO:0005506	1	2.03926	0.0207122	iron ion binding	F
GO:0000107	1	2.03717	0.0208165	imidazoleglycerol-phosphate synthase activity	F
GO:0004371	1	2.03717	0.0208165	glycerone kinase activity	F
GO:0009127	1	2.03717	0.0208165	purine nucleoside monophosphate biosynthesis	P
GO:0016021	33	2.03284	0.0210341	integral to membrane	C
GO:0006415	2	2.03045	0.0211553	translational termination	P
GO:0018444	2	2.03045	0.0211553	translation release factor complex	C
GO:0004410	2	2.01938	0.0217238	homocitrate synthase activity	F
GO:0006144	6	2.00784	0.0223301	purine base metabolism	P
GO:0045552	2	2.00659	0.0223967	dihydrokaempferol 4-reductase activity	F
GO:0006790	4	1.99182	0.0231954	sulfur metabolism	P
GO:0015664	1	1.98295	0.0236864	nicotinamide mononucleotide permease activity	F
GO:0015890	1	1.98295	0.0236864	nicotinamide mononucleotide transport	P
GO:0015849	1	1.97697	0.0240228	organic acid transport	P
GO:0004067	1	1.96748	0.024564	asparaginase activity	F
GO:0006530	1	1.96748	0.024564	asparagine catabolism	P
GO:0006878	2	1.9671	0.0245856	copper ion homeostasis	P
GO:0006696	21	1.94366	0.0259683	ergosterol biosynthesis	P
GO:0006360	20	1.93843	0.0262854	transcription from RNA polymerase I promoter	P
GO:0004824	1	1.93242	0.0266539	lysine-tRNA ligase activity	F
GO:0006430	1	1.93242	0.0266539	lysyl-tRNA aminoacylation	P
GO:0006113	4	1.92702	0.0269888	fermentation	P
GO:0009113	4	1.92598	0.0270532	purine base biosynthesis	P
GO:0004053	1	1.9245	0.0271461	arginase activity	F
GO:0019547	1	1.9245	0.0271461	arginine catabolism to ornithine	P
GO:0030145	1	1.9245	0.0271461	manganese ion binding	F
GO:0051180	2	1.92313	0.0272321	vitamin transport	P
GO:0000103	7	1.90927	0.0281138	sulfate assimilation	P
GO:0004018	1	1.90735	0.0282373	adenylosuccinate lyase activity	F
GO:0004631	1	1.90695	0.0282635	phosphomevalonate kinase activity	F
GO:0006828	2	1.89258	0.0292069	manganese ion transport	P
GO:0006865	9	1.8849	0.0297215	amino acid transport	P
GO:0004425	1	1.88277	0.029866	indole-3-glycerol-phosphate synthase activity	F
GO:0006797	2	1.87934	0.030099	polyphosphate metabolism	P
GO:0000250	1	1.87662	0.0302848	lanosterol synthase activity	F
GO:0003994	1	1.86648	0.0309869	aconitate hydratase activity	F
GO:0008441	1	1.85411	0.0318616	3'(2'),5'-bisphosphate nucleotidase activity	F
GO:0042538	1	1.85411	0.0318616	hyperosmotic salinity response	P
GO:0005471	1	1.85379	0.0318849	ATP:ADP antiporter activity	F
GO:0009061	1	1.85379	0.0318849	anaerobic respiration	P
GO:0004309	1	1.84545	0.0324858	exopolyphosphatase activity	F
GO:0008283	2	1.8439	0.0325988	cell proliferation	P
GO:0004163	1	1.83345	0.033368	diphosphomevalonate decarboxylase activity	F
GO:0008299	3	1.83173	0.0334957	isoprenoid biosynthesis	P
GO:0008559	3	1.82792	0.0337807	xenobiotic-transporting ATPase activity	F
GO:0006413	24	1.80212	0.035763	translational initiation	P
GO:0015893	4	1.79406	0.0364018	drug transport	P
GO:0005737	584	1.7907	0.0366707	cytoplasm	C
GO:0009073	5	1.78938	0.036777	aromatic amino acid family biosynthesis	P
GO:0004326	1	1.77176	0.0382176	tetrahydrofolylpolyglutamate synthase activity	F
GO:0000293	3	1.7656	0.0387314	ferric-chelate reductase activity	F
GO:0016074	3	1.76551	0.0387387	snoRNA metabolism	P
GO:0015892	1	1.76475	0.0388026	iron-siderophore transport	P
GO:0015359	3	1.76068	0.0391465	amino acid permease activity	F
GO:0006164	11	1.7575	0.0394161	purine nucleotide biosynthesis	P
GO:0004849	2	1.75252	0.0398419	uridine kinase activity	F
GO:0015114	3	1.75196	0.0398904	phosphate transporter activity	F
GO:0004076	1	1.72232	0.0425057	biotin synthase activity	F
GO:0016423	2	1.70457	0.0441377	tRNA (guanine) methyltransferase activity	F
GO:0006796	4	1.70377	0.044212	phosphate metabolism	P
GO:0015238	2	1.69657	0.0448894	drug transporter activity	F
GO:0005315	2	1.69359	0.0451717	inorganic phosphate transporter activity	F
GO:0005829	64	1.68619	0.0458792	cytosol	C
GO:0005459	1	1.68574	0.0459225	UDP-galactose transporter activity	F
GO:0015785	1	1.68574	0.0459225	UDP-galactose transport	P
GO:0004592	1	1.67568	0.0469008	pantoate-beta-alanine ligase activity	F
GO:0004827	1	1.67403	0.0470619	proline-tRNA ligase activity	F
GO:0006418	1	1.67403	0.0470619	tRNA aminoacylation for protein translation	P
GO:0016149	1	1.67078	0.0473826	translation release factor activity, codon specific	F
GO:0004028	2	1.66889	0.0475696	aldehyde dehydrogenase activity	F
GO:0019413	2	1.66889	0.0475696	acetate biosynthesis	P
GO:0015171	8	1.66725	0.047732	amino acid transporter activity	F
GO:0005100	3	1.66096	0.0483607	Rho GTPase activator activity	F
GO:0004372	1	1.65507	0.0489555	glycine hydroxymethyltransferase activity	F
GO:0009060	8	1.65477	0.0489861	aerobic respiration	P
GO:0051183	1	1.65203	0.0492643	vitamin transporter activity	F
GO:0006067	2	1.64404	0.0500839	ethanol metabolism	P
GO:0007109	4	1.64155	0.0503417	cytokinesis, completion of separation	P
GO:0005830	8	1.64022	0.0504797	cytosolic ribosome (sensu Eukaryota)	C
GO:0030435	4	1.63548	0.0509746	sporulation	P
GO:0004356	1	1.63448	0.0510788	glutamate-ammonia ligase activity	F
GO:0006542	1	1.63448	0.0510788	glutamine biosynthesis	P
GO:0000290	2	1.63022	0.0515271	deadenylylation-dependent decapping	P
GO:0000741	2	1.62172	0.052432	karyogamy	P
GO:0003848	1	1.60368	0.0543923	2-amino-4-hydroxy-6-hydroxymethyldihydropteridine diphosphokinase activity	F
GO:0004150	1	1.60368	0.0543923	dihydroneopterin aldolase activity	F
GO:0004156	1	1.60368	0.0543923	dihydropteroate synthase activity	F
GO:0008270	2	1.60353	0.0544093	zinc ion binding	F
GO:0005736	14	1.60219	0.0545572	DNA-directed RNA polymerase I complex	C
GO:0050613	1	1.58887	0.0560452	delta14-sterol reductase activity	F
GO:0008174	1	1.58767	0.0561809	mRNA methyltransferase activity	F
GO:0016556	1	1.58767	0.0561809	mRNA modification	P
GO:0004066	2	1.58716	0.0562385	asparagine synthase (glutamine-hydrolyzing) activity	F
GO:0006529	2	1.58716	0.0562385	asparagine biosynthesis	P
GO:0048309	1	1.58292	0.0567201	endoplasmic reticulum inheritance	P
GO:0008138	1	1.56801	0.058439	protein tyrosine/serine/threonine phosphatase activity	F
GO:0019318	1	1.56468	0.0588286	hexose metabolism	P
GO:0009396	2	1.56414	0.0588919	folic acid and derivative biosynthesis	P
GO:0008177	1	1.55814	0.0596005	succinate dehydrogenase (ubiquinone) activity	F
GO:0005215	15	1.5517	0.0603667	transporter activity	F
GO:0006646	3	1.52777	0.0632848	phosphatidylethanolamine biosynthesis	P
GO:0008612	1	1.52459	0.0636813	hypusine biosynthesis from peptidyl-lysine	P
GO:0016765	1	1.52459	0.0636813	transferase activity, transferring alkyl or aryl (other than methyl) groups	F
GO:0030508	1	1.52267	0.0639203	thiol-disulfide exchange intermediate activity	F
GO:0006826	2	1.51895	0.0643876	iron ion transport	P
GO:0003743	21	1.5116	0.0653178	translation initiation factor activity	F
GO:0019781	1	1.51145	0.0653366	NEDD8 activating enzyme activity	F
GO:0009086	4	1.50658	0.0659592	methionine biosynthesis	P
GO:0006189	13	1.49736	0.0671498	'de novo' IMP biosynthesis	P
GO:0006843	1	1.49453	0.067519	mitochondrial citrate transport	P
GO:0016973	3	1.49448	0.0675247	poly(A)+ mRNA export from nucleus	P
GO:0017150	3	1.48981	0.0681377	tRNA dihydrouridine synthase activity	F
GO:0005576	8	1.4893	0.0682043	extracellular region	C
GO:0045041	1	1.48768	0.0684172	protein import into mitochondrial intermembrane space	P
GO:0019354	2	1.47854	0.0696316	siroheme biosynthesis	P
GO:0009085	1	1.47689	0.0698524	lysine biosynthesis	P
GO:0047046	1	1.47689	0.0698524	homoisocitrate dehydrogenase activity	F
GO:0003861	1	1.46727	0.0711516	3-isopropylmalate dehydratase activity	F
GO:0006183	2	1.46177	0.0719024	GTP biosynthesis	P
GO:0004409	1	1.46025	0.0721108	homoaconitate hydratase activity	F
GO:0008186	2	1.44671	0.0739894	RNA-dependent ATPase activity	F
GO:0006358	1	1.4387	0.0751183	regulation of global transcription from RNA polymerase II promoter	P
GO:0015940	4	1.43695	0.0753661	pantothenate biosynthesis	P
GO:0006006	6	1.43073	0.0762542	glucose metabolism	P
GO:0000253	1	1.42606	0.076926	3-keto sterol reductase activity	F
GO:0005834	1	1.42332	0.0773219	heterotrimeric G-protein complex	C
GO:0005354	3	1.41746	0.0781746	galactose transporter activity	F
GO:0000256	3	1.41492	0.0785453	allantoin catabolism	P
GO:0004122	1	1.41326	0.0787889	cystathionine beta-synthase activity	F
GO:0019344	1	1.41326	0.0787889	cysteine biosynthesis	P
GO:0008652	1	1.41195	0.0789825	amino acid biosynthesis	P
GO:0016491	5	1.41033	0.0792217	oxidoreductase activity	F
GO:0047484	1	1.40036	0.0807034	regulation of response to osmotic stress	P
GO:0006031	2	1.39867	0.0809565	chitin biosynthesis	P
GO:0004648	1	1.39784	0.0810808	phosphoserine transaminase activity	F
GO:0006564	1	1.39784	0.0810808	L-serine biosynthesis	P
GO:0000126	2	1.39249	0.0818866	transcription factor TFIIIB complex	C
GO:0016050	3	1.39148	0.0820398	vesicle organization and biogenesis	P
GO:0004038	1	1.39041	0.0822026	allantoinase activity	F
GO:0016040	1	1.39041	0.0822026	glutamate synthase (NADH) activity	F
GO:0031026	1	1.39041	0.0822026	glutamate synthase complex	C
GO:0005840	18	1.38436	0.0831237	ribosome	C
GO:0004121	2	1.38196	0.0834925	cystathionine beta-lyase activity	F
GO:0004350	1	1.379	0.0839479	glutamate-5-semialdehyde dehydrogenase activity	F
GO:0004015	1	1.37548	0.0844915	adenosylmethionine-8-amino-7-oxononanoate transaminase activity	F
GO:0015505	1	1.37548	0.0844915	uracil permease activity	F
GO:0015857	1	1.37548	0.0844915	uracil transport	P
GO:0006032	1	1.36629	0.0859241	chitin catabolism	P
GO:0008843	1	1.36629	0.0859241	endochitinase activity	F
GO:0030428	1	1.3646	0.08619	cell septum	C
GO:0045721	2	1.36244	0.08653	negative regulation of gluconeogenesis	P
GO:0004026	1	1.35902	0.0870705	alcohol O-acetyltransferase activity	F
GO:0005290	1	1.35354	0.0879421	L-histidine transporter activity	F
GO:0015817	1	1.35354	0.0879421	L-histidine transport	P
GO:0030488	13	1.34682	0.0890197	tRNA methylation	P
GO:0006139	3	1.3416	0.0898631	nucleobase, nucleoside, nucleotide and nucleic acid metabolism	P
GO:0004130	1	1.33662	0.0906741	cytochrome-c peroxidase activity	F
GO:0004325	1	1.33662	0.0906741	ferrochelatase activity	F
GO:0043115	1	1.33662	0.0906741	precorrin-2 dehydrogenase activity	F
GO:0000161	1	1.33354	0.0911771	MAPKKK cascade during osmolarity sensing	P
GO:0019887	1	1.33354	0.0911771	protein kinase regulator activity	F
GO:0004108	1	1.32698	0.0922573	citrate (Si)-synthase activity	F
GO:0006097	1	1.32698	0.0922573	glyoxylate cycle	P
GO:0006101	1	1.32698	0.0922573	citrate metabolism	P
GO:0006783	3	1.32419	0.0927203	heme biosynthesis	P
GO:0004766	1	1.32105	0.0932431	spermidine synthase activity	F
GO:0008295	1	1.32105	0.0932431	spermidine biosynthesis	P
GO:0006526	9	1.31928	0.0935383	arginine biosynthesis	P
GO:0004458	1	1.31282	0.0946218	D-lactate dehydrogenase (cytochrome) activity	F
GO:0006089	1	1.31282	0.0946218	lactate metabolism	P
GO:0042162	7	1.30947	0.095188	telomeric DNA binding	F
GO:0006913	4	1.30075	0.0966727	nucleocytoplasmic transport	P
GO:0004375	3	1.30071	0.0966785	glycine dehydrogenase (decarboxylating) activity	F
GO:0005960	3	1.30071	0.0966785	glycine cleavage complex	C
GO:0006546	3	1.30071	0.0966785	glycine catabolism	P
GO:0000391	1	1.29698	0.0973194	U2-type spliceosome disassembly	P
GO:0005507	1	1.28978	0.0985627	copper ion binding	F
GO:0005761	1	1.28978	0.0985627	mitochondrial ribosome	C
GO:0004065	1	1.28713	0.0990248	arylsulfatase activity	F
GO:0018741	1	1.28713	0.0990248	alkyl sulfatase activity	F
GO:0018909	1	1.28713	0.0990248	dodecyl sulfate metabolism	P
GO:0015319	1	1.28581	0.0992551	sodium:inorganic phosphate symporter activity	F
GO:0006863	1	1.28537	0.0993317	purine transport	P
GO:0015856	1	1.28537	0.0993317	cytosine transport	P
GO:0004126	1	1.28231	0.0998664	cytidine deaminase activity	F
GO:0006216	1	1.28231	0.0998664	cytidine catabolism	P
GO:0006217	1	1.28231	0.0998664	deoxycytidine catabolism	P
GO:0009636	2	1.27944	0.100371	response to toxin	P
GO:0004795	1	1.27886	0.100474	threonine synthase activity	F
GO:0008053	1	1.278	0.100625	mitochondrial fusion	P
GO:0015662	2	1.27596	0.100985	ATPase activity, coupled to transmembrane movement of ions, phosphorylative mechanism	F
GO:0001718	1	1.27374	0.101378	conversion of met-tRNAf to fmet-tRNA	P
GO:0019415	1	1.27374	0.101378	acetate biosynthesis from carbon monoxide	P
GO:0019653	1	1.27374	0.101378	purine fermentation	P
GO:0046656	1	1.27374	0.101378	folic acid biosynthesis	P
GO:0000226	2	1.27343	0.101432	microtubule cytoskeleton organization and biogenesis	P
GO:0030691	2	1.26805	0.102389	Noc2p-Noc3p complex	C
GO:0000278	1	1.26374	0.103162	mitotic cell cycle	P
GO:0006613	2	1.25801	0.104194	cotranslational protein targeting to membrane	P
GO:0005371	2	1.25421	0.104882	tricarboxylate carrier activity	F
GO:0004691	1	1.25284	0.105132	cAMP-dependent protein kinase activity	F
GO:0005952	1	1.25284	0.105132	cAMP-dependent protein kinase complex	C
GO:0030378	1	1.25047	0.105565	serine racemase activity	F
GO:0030848	1	1.25047	0.105565	threo-3-hydroxyaspartate ammonia-lyase activity	F
GO:0042219	1	1.25047	0.105565	amino acid derivative catabolism	P
GO:0004934	1	1.2485	0.105924	mating-type alpha-factor pheromone receptor activity	F
GO:0030031	1	1.2485	0.105924	cell projection biogenesis	P
GO:0004829	1	1.24733	0.106138	threonine-tRNA ligase activity	F
GO:0004722	4	1.24115	0.107276	protein serine/threonine phosphatase activity	F
GO:0000052	1	1.23431	0.108543	citrulline metabolism	P
GO:0000053	1	1.23431	0.108543	argininosuccinate metabolism	P
GO:0004055	1	1.23431	0.108543	argininosuccinate synthase activity	F
GO:0007533	1	1.23431	0.108543	mating type switching	P
GO:0007534	1	1.23431	0.108543	gene conversion at mating-type locus	P
GO:0004057	1	1.23021	0.109309	arginyltransferase activity	F
GO:0016598	1	1.23021	0.109309	protein arginylation	P
GO:0005739	197	1.22541	0.11021	mitochondrion	C
GO:0000120	3	1.22186	0.11088	RNA polymerase I transcription factor complex	C
GO:0000101	1	1.22179	0.110893	sulfur amino acid transport	P
GO:0000102	1	1.22179	0.110893	L-methionine porter activity	F
GO:0004771	1	1.20694	0.113728	sterol esterase activity	F
GO:0018216	1	1.20213	0.114656	peptidyl-arginine methylation	P
GO:0003747	1	1.19605	0.115839	translation release factor activity	F
GO:0005681	12	1.1888	0.117259	spliceosome complex	C
GO:0004402	5	1.18281	0.118443	histone acetyltransferase activity	F
GO:0003872	2	1.18215	0.118572	6-phosphofructokinase activity	F
GO:0005945	2	1.18215	0.118572	6-phosphofructokinase complex	C
GO:0008372	270	1.17019	0.120963	cellular component unknown	C
GO:0005381	3	1.16994	0.121013	iron ion transporter activity	F
GO:0005096	6	1.16929	0.121143	GTPase activator activity	F
GO:0030287	1	1.16594	0.12182	periplasmic space (sensu Fungi)	C
GO:0042723	1	1.16594	0.12182	thiamin and derivative metabolism	P
GO:0003746	4	1.16497	0.122015	translation elongation factor activity	F
GO:0030968	1	1.16471	0.122068	unfolded protein response	P
GO:0004845	1	1.15716	0.123604	uracil phosphoribosyltransferase activity	F
GO:0008236	2	1.15572	0.123898	serine-type peptidase activity	F
GO:0006486	12	1.15144	0.124775	protein amino acid glycosylation	P
GO:0046513	2	1.14972	0.12513	ceramide biosynthesis	P
GO:0050291	2	1.14972	0.12513	sphingosine N-acyltransferase activity	F
GO:0006626	2	1.14929	0.125217	protein targeting to mitochondrion	P
GO:0006839	2	1.14783	0.12552	mitochondrial transport	P
GO:0000254	1	1.13403	0.128392	C-4 methylsterol oxidase activity	F
GO:0000004	462	1.13263	0.128684	biological process unknown	P
GO:0004103	1	1.12848	0.129559	choline kinase activity	F
GO:0004305	1	1.12848	0.129559	ethanolamine kinase activity	F
GO:0003982	1	1.12573	0.130139	UTP-hexose-1-phosphate uridylyltransferase activity	F
GO:0006833	2	1.12544	0.130202	water transport	P
GO:0015250	2	1.12544	0.130202	water channel activity	F
GO:0008655	4	1.1193	0.131507	pyrimidine salvage	P
GO:0006561	2	1.1154	0.132339	proline biosynthesis	P
GO:0030684	1	1.11497	0.132431	preribosome	C
GO:0030686	1	1.11233	0.132998	90S preribosome	C
GO:0004382	1	1.10971	0.133562	guanosine-diphosphatase activity	F
GO:0045134	1	1.10971	0.133562	uridine-diphosphatase activity	F
GO:0016044	2	1.10906	0.133703	membrane organization and biogenesis	P
GO:0008614	2	1.09851	0.135992	pyridoxine metabolism	P
GO:0016439	2	1.09479	0.136805	tRNA-pseudouridine synthase activity	F
GO:0004502	1	1.09189	0.137442	kynurenine 3-monooxygenase activity	F
GO:0003701	6	1.08654	0.138621	RNA polymerase I transcription factor activity	F
GO:0004347	1	1.08451	0.139069	glucose-6-phosphate isomerase activity	F
GO:0019432	1	1.08451	0.139069	triacylglycerol biosynthesis	P
GO:0019915	1	1.08451	0.139069	sequestering of lipid	P
GO:0046027	1	1.08451	0.139069	phospholipid:diacylglycerol acyltransferase activity	F
GO:0006521	1	1.07968	0.140143	regulation of amino acid metabolism	P
GO:0001522	1	1.07728	0.140677	pseudouridine synthesis	P
GO:0009982	1	1.07728	0.140677	pseudouridine synthase activity	F
GO:0040031	1	1.07728	0.140677	snRNA modification	P
GO:0004819	1	1.07491	0.141209	glutamine-tRNA ligase activity	F
GO:0006425	1	1.07491	0.141209	glutaminyl-tRNA aminoacylation	P
GO:0008519	3	1.07381	0.141454	ammonium transporter activity	F
GO:0015696	3	1.07381	0.141454	ammonium transport	P
GO:0016125	3	1.07352	0.141518	sterol metabolism	P
GO:0007005	6	1.06624	0.143157	mitochondrion organization and biogenesis	P
GO:0015646	1	1.06325	0.143835	permease activity	F
GO:0005758	3	1.05752	0.145137	mitochondrial intermembrane space	C
GO:0004826	2	1.05439	0.145851	phenylalanine-tRNA ligase activity	F
GO:0006432	2	1.05439	0.145851	phenylalanyl-tRNA aminoacylation	P
GO:0009328	2	1.05439	0.145851	phenylalanine-tRNA ligase complex	C
GO:0005977	2	1.05344	0.146069	glycogen metabolism	P
GO:0004470	1	1.04973	0.146921	malic enzyme activity	F
GO:0000006	1	1.04534	0.147934	high affinity zinc uptake transporter activity	F
GO:0006376	1	1.04534	0.147934	mRNA splice site selection	P
GO:0006830	1	1.04534	0.147934	high-affinity zinc ion transport	P
GO:0007568	1	1.04316	0.148438	aging	P
GO:0004830	1	1.04099	0.14894	tryptophan-tRNA ligase activity	F
GO:0006436	1	1.04099	0.14894	tryptophanyl-tRNA aminoacylation	P
GO:0009098	5	1.0391	0.149379	leucine biosynthesis	P
GO:0001671	2	1.03685	0.149904	ATPase stimulator activity	F
GO:0004396	1	1.03245	0.15093	hexokinase activity	F
GO:0006000	1	1.03245	0.15093	fructose metabolism	P
GO:0007580	1	1.03245	0.15093	extrachromosomal circular DNA accumulation during cell aging	P
GO:0008156	1	1.03245	0.15093	negative regulation of DNA replication	P
GO:0046015	1	1.03245	0.15093	regulation of transcription by glucose	P
GO:0006629	3	1.01895	0.154113	lipid metabolism	P
GO:0015674	2	1.01766	0.154421	di-, tri-valent inorganic cation transport	P
GO:0004367	1	1.01594	0.154829	glycerol-3-phosphate dehydrogenase (NAD+) activity	F
GO:0006071	1	1.01594	0.154829	glycerol metabolism	P
GO:0006490	1	1.01393	0.155309	oligosaccharide-lipid intermediate assembly	P
GO:0042283	1	1.01393	0.155309	dolichyl pyrophosphate Glc1Man9GlcNAc2 alpha-1,3-glucosyltransferase activity	F
GO:0000034	1	1.00993	0.156264	adenine deaminase activity	F
GO:0006146	1	1.00993	0.156264	adenine catabolism	P
GO:0004073	1	1.00598	0.157212	aspartate-semialdehyde dehydrogenase activity	F
GO:0016726	1	1.00207	0.158155	oxidoreductase activity, acting on CH2 groups, NAD or NADP as acceptor	F
GO:0030173	2	0.99397	0.160119	integral to Golgi membrane	C
GO:0042124	1	0.992464	0.160486	1,3-beta-glucanosyltransferase activity	F
GO:0006769	1	0.990572	0.160947	nicotinamide metabolism	P
GO:0008112	1	0.990572	0.160947	nicotinamide N-methyltransferase activity	F
GO:0008202	2	0.989879	0.161117	steroid metabolism	P
GO:0000142	2	0.988818	0.161376	contractile ring (sensu Saccharomyces)	C
GO:0005635	25	0.986497	0.161945	nuclear membrane	C
GO:0004301	1	0.984951	0.162324	epoxide hydrolase activity	F
GO:0008379	1	0.979412	0.163688	thioredoxin peroxidase activity	F
GO:0015082	3	0.974784	0.164834	di-, tri-valent inorganic cation transporter activity	F
GO:0008168	2	0.974594	0.164881	methyltransferase activity	F
GO:0007062	7	0.965767	0.16708	sister chromatid cohesion	P
GO:0005478	2	0.965332	0.167189	intracellular transporter activity	F
GO:0007029	1	0.961506	0.168149	ER organization and biogenesis	P
GO:0004004	19	0.960964	0.168285	ATP-dependent RNA helicase activity	F
GO:0016281	2	0.96032	0.168447	eukaryotic translation initiation factor 4F complex	C
GO:0004794	2	0.957887	0.16906	threonine ammonia-lyase activity	F
GO:0010038	2	0.955849	0.169574	response to metal ion	P
GO:0005783	91	0.945345	0.172241	endoplasmic reticulum	C
GO:0015392	2	0.94436	0.172493	cytosine-purine permease activity	F
GO:0030478	3	0.944284	0.172512	actin cap	C
GO:0007127	1	0.941059	0.173337	meiosis I	P
GO:0004019	1	0.939402	0.173762	adenylosuccinate synthase activity	F
GO:0005854	1	0.939402	0.173762	nascent polypeptide-associated complex	C
GO:0046086	1	0.939402	0.173762	adenosine biosynthesis	P
GO:0051083	1	0.939402	0.173762	cotranslational protein folding	P
GO:0004043	1	0.937753	0.174186	L-aminoadipate-semialdehyde dehydrogenase activity	F
GO:0006488	7	0.936221	0.17458	dolichol-linked oligosaccharide biosynthesis	P
GO:0004311	1	0.93611	0.174608	farnesyltranstransferase activity	F
GO:0016114	1	0.93611	0.174608	terpenoid biosynthesis	P
GO:0015926	1	0.934474	0.17503	glucosidase activity	F
GO:0000328	1	0.932845	0.17545	vacuolar lumen (sensu Fungi)	C
GO:0003879	1	0.932845	0.17545	ATP phosphoribosyltransferase activity	F
GO:0000007	1	0.931223	0.175869	low-affinity zinc ion transporter activity	F
GO:0006831	1	0.931223	0.175869	low-affinity zinc ion transport	P
GO:0015718	1	0.931223	0.175869	monocarboxylic acid transport	P
GO:0030295	3	0.931097	0.175902	protein kinase activator activity	F
GO:0001510	1	0.929607	0.176287	RNA methylation	P
GO:0008796	1	0.927998	0.176704	bis(5'-nucleosyl)-tetraphosphatase activity	F
GO:0019368	1	0.927998	0.176704	fatty acid elongation, unsaturated fatty acid	P
GO:0004400	1	0.92321	0.177949	histidinol-phosphate transaminase activity	F
GO:0000067	1	0.92005	0.178773	DNA replication and chromosome cycle	P
GO:0003891	1	0.91848	0.179184	delta DNA polymerase activity	F
GO:0004048	1	0.91848	0.179184	anthranilate phosphoribosyltransferase activity	F
GO:0005659	1	0.91848	0.179184	delta DNA polymerase complex	C
GO:0005740	5	0.917092	0.179547	mitochondrial membrane	C
GO:0004424	1	0.915357	0.180002	imidazoleglycerol-phosphate dehydratase activity	F
GO:0003852	2	0.914557	0.180212	2-isopropylmalate synthase activity	F
GO:0006298	9	0.913957	0.18037	mismatch repair	P
GO:0003880	1	0.913804	0.18041	C-terminal protein carboxyl methyltransferase activity	F
GO:0000723	9	0.908359	0.181844	telomere maintenance	P
GO:0004644	1	0.906132	0.182433	phosphoribosylglycinamide formyltransferase activity	F
GO:0046084	1	0.906132	0.182433	adenine biosynthesis	P
GO:0042626	8	0.903263	0.183193	ATPase activity, coupled to transmembrane movement of substances	F
GO:0000319	1	0.903105	0.183235	sulfite transporter activity	F
GO:0030192	1	0.903105	0.183235	Hsp70/Hsc70 protein regulator activity	F
GO:0005487	1	0.901599	0.183635	nucleocytoplasmic transporter activity	F
GO:0030014	1	0.897116	0.184828	CCR4-NOT complex	C
GO:0008251	2	0.895492	0.185262	tRNA specific adenosine deaminase activity	F
GO:0005623	1	0.892683	0.186013	cell	C
GO:0006090	2	0.879546	0.189553	pyruvate metabolism	P
GO:0045821	2	0.877657	0.190065	positive regulation of glycolysis	P
GO:0004638	1	0.874015	0.191055	phosphoribosylaminoimidazole carboxylase activity	F
GO:0004729	1	0.874015	0.191055	protoporphyrinogen oxidase activity	F
GO:0050261	1	0.874015	0.191055	ribose isomerase activity	F
GO:0003697	3	0.873394	0.191224	single-stranded DNA binding	F
GO:0003978	1	0.872614	0.191437	UDP-glucose 4-epimerase activity	F
GO:0004755	1	0.871217	0.191818	saccharopine dehydrogenase (NADP+, L-glutamate-forming) activity	F
GO:0016431	1	0.864306	0.19371	tRNA (uridine) methyltransferase activity	F
GO:0006598	1	0.862938	0.194086	polyamine catabolism	P
GO:0008131	1	0.862938	0.194086	amine oxidase activity	F
GO:0004022	5	0.852556	0.196953	alcohol dehydrogenase activity	F
GO:0005869	2	0.851465	0.197256	dynactin complex	C
GO:0003689	5	0.850904	0.197411	DNA clamp loader activity	F
GO:0005851	4	0.848415	0.198103	eukaryotic translation initiation factor 2B complex	C
GO:0004307	1	0.848179	0.198169	ethanolaminephosphotransferase activity	F
GO:0018279	1	0.848179	0.198169	protein amino acid N-linked glycosylation via asparagine	P
GO:0042254	4	0.848116	0.198187	ribosome biogenesis and assembly	P
GO:0006885	1	0.846863	0.198536	regulation of pH	P
GO:0008553	1	0.846863	0.198536	hydrogen-exporting ATPase activity, phosphorylative mechanism	F
GO:0015992	1	0.846863	0.198536	proton transport	P
GO:0000144	3	0.843944	0.19935	septin ring (sensu Saccharomyces)	C
GO:0006810	25	0.843102	0.199586	transport	P
GO:0006448	1	0.840344	0.200358	regulation of translational elongation	P
GO:0006859	1	0.837766	0.201081	extracellular carbohydrate transport	P
GO:0004406	2	0.833443	0.202297	H3/H4 histone acetyltransferase activity	F
GO:0019509	2	0.83332	0.202332	methionine salvage	P
GO:0045121	2	0.83272	0.202501	lipid raft	C
GO:0006811	1	0.831387	0.202878	ion transport	P
GO:0008308	1	0.831387	0.202878	voltage-gated ion-selective channel activity	F
GO:0016020	35	0.827575	0.203956	membrane	C
GO:0017005	1	0.826353	0.204302	tyrosyl-DNA phosophodiesterase activity	F
GO:0030696	1	0.826353	0.204302	tRNA (m5U54) methyltransferase activity	F
GO:0006621	1	0.822617	0.205363	protein retention in ER	P
GO:0009228	6	0.821788	0.205599	thiamin biosynthesis	P
GO:0003883	1	0.820144	0.206067	CTP synthase activity	F
GO:0006241	1	0.820144	0.206067	CTP biosynthesis	P
GO:0016429	2	0.818793	0.206452	tRNA (adenine-N1-)-methyltransferase activity	F
GO:0006814	1	0.816462	0.207118	sodium ion transport	P
GO:0006760	2	0.814225	0.207758	folic acid and derivative metabolism	P
GO:0004823	1	0.812812	0.208163	leucine-tRNA ligase activity	F
GO:0006429	1	0.812812	0.208163	leucyl-tRNA aminoacylation	P
GO:0016591	5	0.809461	0.209125	DNA-directed RNA polymerase II, holoenzyme	C
GO:0000162	8	0.809356	0.209155	tryptophan biosynthesis	P
GO:0030433	10	0.808365	0.20944	ER-associated protein catabolism	P
GO:0004587	1	0.807994	0.209547	ornithine-oxo-acid transaminase activity	F
GO:0006527	1	0.807994	0.209547	arginine catabolism	P
GO:0004813	1	0.802046	0.211263	alanine-tRNA ligase activity	F
GO:0006419	1	0.802046	0.211263	alanyl-tRNA aminoacylation	P
GO:0000136	6	0.799074	0.212124	alpha-1,6-mannosyltransferase complex	C
GO:0015677	1	0.798517	0.212285	copper ion import	P
GO:0030234	6	0.798071	0.212415	enzyme regulator activity	F
GO:0045876	1	0.797347	0.212625	positive regulation of sister chromatid cohesion	P
GO:0000055	4	0.796202	0.212957	ribosomal large subunit export from nucleus	P
GO:0009049	1	0.795017	0.213302	aspartic-type signal peptidase activity	F
GO:0004585	1	0.791545	0.214313	ornithine carbamoyltransferase activity	F
GO:0006591	1	0.791545	0.214313	ornithine metabolism	P
GO:0000182	4	0.788428	0.215223	rDNA binding	F
GO:0006633	2	0.786755	0.215713	fatty acid biosynthesis	P
GO:0004312	1	0.784683	0.21632	fatty-acid synthase activity	F
GO:0004088	2	0.780266	0.217617	carbamoyl-phosphate synthase (glutamine-hydrolyzing) activity	F
GO:0005951	2	0.780266	0.217617	carbamoyl-phosphate synthase complex	C
GO:0005682	6	0.780047	0.217681	snRNP U5	C
GO:0006508	8	0.778575	0.218115	proteolysis	P
GO:0004674	5	0.77189	0.22009	protein serine/threonine kinase activity	F
GO:0004107	1	0.771279	0.220271	chorismate synthase activity	F
GO:0042602	1	0.771279	0.220271	flavin reductase activity	F
GO:0019563	2	0.767989	0.221247	glycerol catabolism	P
GO:0003906	1	0.765813	0.221894	DNA-(apurinic or apyrimidinic site) lyase activity	F
GO:0045132	3	0.765101	0.222106	meiotic chromosome segregation	P
GO:0004044	1	0.761489	0.223182	amidophosphoribosyltransferase activity	F
GO:0004783	2	0.76064	0.223436	sulfite reductase (NADPH) activity	F
GO:0009337	2	0.76064	0.223436	sulfite reductase complex (NADPH)	C
GO:0000009	5	0.757504	0.224374	alpha-1,6-mannosyltransferase activity	F
GO:0000917	1	0.757208	0.224463	barrier septum formation	P
GO:0005940	1	0.757208	0.224463	septin ring	C
GO:0008105	1	0.757208	0.224463	asymmetric protein localization	P
GO:0045021	2	0.75174	0.226104	error-free DNA repair	P
GO:0003873	1	0.750862	0.226368	6-phosphofructo-2-kinase activity	F
GO:0004851	1	0.750862	0.226368	uroporphyrin-III C-methyltransferase activity	F
GO:0004852	1	0.750862	0.226368	uroporphyrinogen-III synthase activity	F
GO:0006003	1	0.750862	0.226368	fructose 2,6-bisphosphate metabolism	P
GO:0006110	1	0.750862	0.226368	regulation of glycolysis	P
GO:0006780	1	0.750862	0.226368	uroporphyrinogen III biosynthesis	P
GO:0045722	1	0.750862	0.226368	positive regulation of gluconeogenesis	P
GO:0030692	2	0.748957	0.226941	Noc4p-Nop14p complex	C
GO:0009922	3	0.748369	0.227119	fatty acid elongase activity	F
GO:0006118	1	0.743572	0.228568	electron transport	P
GO:0015213	1	0.743572	0.228568	uridine transporter activity	F
GO:0015862	1	0.743572	0.228568	uridine transport	P
GO:0016075	3	0.737572	0.230387	rRNA catabolism	P
GO:0016077	3	0.737572	0.230387	snoRNA catabolism	P
GO:0000059	4	0.736526	0.230705	protein import into nucleus, docking	P
GO:0008649	1	0.730342	0.232591	rRNA methyltransferase activity	F
GO:0008650	1	0.730342	0.232591	rRNA (uridine-2'-O-)-methyltransferase activity	F
GO:0016435	1	0.730342	0.232591	rRNA (guanine) methyltransferase activity	F
GO:0015225	1	0.72934	0.232897	biotin transporter activity	F
GO:0015878	1	0.72934	0.232897	biotin transport	P
GO:0004013	1	0.728341	0.233202	adenosylhomocysteinase activity	F
GO:0016259	1	0.728341	0.233202	selenocysteine metabolism	P
GO:0042026	1	0.719445	0.235933	protein refolding	P
GO:0016532	1	0.718467	0.236235	superoxide dismutase copper chaperone activity	F
GO:0000739	1	0.71361	0.237734	DNA strand annealing activity	F
GO:0031428	1	0.71361	0.237734	box C/D snoRNP complex	C
GO:0009298	2	0.71161	0.238353	GDP-mannose biosynthesis	P
GO:0004809	3	0.708917	0.239188	tRNA (guanine-N2-)-methyltransferase activity	F
GO:0004164	1	0.708804	0.239223	diphthine synthase activity	F
GO:0004239	2	0.704802	0.240467	methionyl aminopeptidase activity	F
GO:0008972	2	0.704472	0.240569	phosphomethylpyrimidine kinase activity	F
GO:0030869	2	0.704109	0.240682	RENT complex	C
GO:0008793	1	0.703103	0.240996	aromatic-amino-acid transaminase activity	F
GO:0009072	1	0.703103	0.240996	aromatic amino acid family metabolism	P
GO:0000775	1	0.698406	0.242462	chromosome, pericentric region	C
GO:0000506	3	0.697205	0.242837	glycosylphosphatidylinositol-N-acetylglucosaminyltransferase (GPI-GnT) complex	C
GO:0008194	3	0.697205	0.242837	UDP-glycosyltransferase activity	F
GO:0042800	2	0.69299	0.244158	histone lysine N-methyltransferase activity (H3-K4 specific)	F
GO:0048188	2	0.69299	0.244158	COMPASS complex	C
GO:0005853	1	0.686414	0.246226	eukaryotic translation elongation factor 1 complex	C
GO:0015173	1	0.682786	0.247371	aromatic amino acid transporter activity	F
GO:0015801	1	0.682786	0.247371	aromatic amino acid transport	P
GO:0000105	11	0.678173	0.248831	histidine biosynthesis	P
GO:0000257	1	0.672952	0.250489	nitrilase activity	F
GO:0016758	2	0.671289	0.251018	transferase activity, transferring hexosyl groups	F
GO:0003709	7	0.669405	0.251618	RNA polymerase III transcription factor activity	F
GO:0004479	1	0.668549	0.251891	methionyl-tRNA formyltransferase activity	F
GO:0005882	1	0.663321	0.253563	intermediate filament	C
GO:0004853	1	0.662455	0.25384	uroporphyrinogen decarboxylase activity	F
GO:0005850	3	0.661289	0.254214	eukaryotic translation initiation factor 2 complex	C
GO:0008398	1	0.659007	0.254945	sterol 14-demethylase activity	F
GO:0031087	1	0.659007	0.254945	deadenylylation-independent decapping	P
GO:0004338	6	0.656829	0.255646	glucan 1,3-beta-glucosidase activity	F
GO:0015175	2	0.651121	0.257484	neutral amino acid transporter activity	F
GO:0015804	2	0.651121	0.257484	neutral amino acid transport	P
GO:0004519	3	0.650251	0.257765	endonuclease activity	F
GO:0030174	1	0.645463	0.259314	regulation of DNA replication initiation	P
GO:0042493	9	0.644794	0.25953	response to drug	P
GO:0030870	2	0.643593	0.25992	Mre11 complex	C
GO:0016299	1	0.642137	0.260392	regulator of G-protein signaling activity	F
GO:0006206	1	0.639657	0.261198	pyrimidine base metabolism	P
GO:0006544	1	0.639657	0.261198	glycine metabolism	P
GO:0008252	1	0.639657	0.261198	nucleotidase activity	F
GO:0004660	2	0.639644	0.261202	protein farnesyltransferase activity	F
GO:0005965	2	0.639644	0.261202	protein farnesyltransferase complex	C
GO:0018347	2	0.639644	0.261202	protein amino acid farnesylation	P
GO:0004132	1	0.638011	0.261733	dCMP deaminase activity	F
GO:0006220	1	0.638011	0.261733	pyrimidine nucleotide metabolism	P
GO:0030163	5	0.635717	0.262481	protein catabolism	P
GO:0004379	1	0.628251	0.26492	glycylpeptide N-tetradecanoyltransferase activity	F
GO:0018008	1	0.628251	0.26492	N-terminal peptidyl-glycine N-myristoylation	P
GO:0006370	2	0.626655	0.265443	mRNA capping	P
GO:0005777	9	0.626181	0.265598	peroxisome	C
GO:0007265	4	0.624915	0.266013	Ras protein signal transduction	P
GO:0004474	1	0.618684	0.268062	malate synthase activity	F
GO:0008106	1	0.617895	0.268322	alcohol dehydrogenase (NADP+) activity	F
GO:0030242	1	0.615537	0.2691	peroxisome degradation	P
GO:0042256	1	0.613971	0.269617	mature ribosome assembly	P
GO:0000064	1	0.613189	0.269876	L-ornithine transporter activity	F
GO:0000066	1	0.613189	0.269876	mitochondrial ornithine transport	P
GO:0019541	2	0.612273	0.270179	propionate metabolism	P
GO:0004316	1	0.610077	0.270905	3-oxoacyl-[acyl-carrier protein] reductase activity	F
GO:0004737	2	0.609756	0.271012	pyruvate decarboxylase activity	F
GO:0020037	1	0.609302	0.271162	heme binding	F
GO:0009269	3	0.609034	0.271251	response to desiccation	P
GO:0016023	3	0.607064	0.271904	cytoplasmic membrane-bound vesicle	C
GO:0042406	2	0.60515	0.27254	extrinsic to endoplasmic reticulum membrane	C
GO:0008841	1	0.604678	0.272697	dihydrofolate synthase activity	F
GO:0031385	3	0.604373	0.272798	regulation of termination of mating projection growth	P
GO:0031211	1	0.603146	0.273206	palmitoyltransferase complex	C
GO:0004476	1	0.602382	0.27346	mannose-6-phosphate isomerase activity	F
GO:0004816	1	0.601619	0.273714	asparagine-tRNA ligase activity	F
GO:0006421	1	0.601619	0.273714	asparaginyl-tRNA aminoacylation	P
GO:0031202	11	0.600851	0.27397	RNA splicing factor activity, transesterification mechanism	F
GO:0004160	1	0.598579	0.274727	dihydroxy-acid dehydratase activity	F
GO:0000246	1	0.597822	0.274979	delta24(24-1) sterol reductase activity	F
GO:0004001	1	0.597822	0.274979	adenosine kinase activity	F
GO:0005385	2	0.595806	0.275652	zinc ion transporter activity	F
GO:0006829	2	0.595806	0.275652	zinc ion transport	P
GO:0000288	2	0.595112	0.275884	mRNA catabolism, deadenylylation-dependent decay	P
GO:0004604	1	0.590314	0.27749	phosphoadenylyl-sulfate reductase (thioredoxin) activity	F
GO:0003963	1	0.586602	0.278736	RNA-3'-phosphate cyclase activity	F
GO:0019236	2	0.584815	0.279336	response to pheromone	P
GO:0006272	9	0.583656	0.279726	leading strand elongation	P
GO:0019843	4	0.582572	0.280091	rRNA binding	F
GO:0004651	1	0.582184	0.280221	polynucleotide 5'-phosphatase activity	F
GO:0007129	2	0.57809	0.281602	synapsis	P
GO:0000795	2	0.576912	0.282	synaptonemal complex	C
GO:0007130	2	0.576912	0.282	synaptonemal complex formation	P
GO:0045045	1	0.576353	0.282188	secretory pathway	P
GO:0004637	1	0.575629	0.282433	phosphoribosylamine-glycine ligase activity	F
GO:0004641	1	0.575629	0.282433	phosphoribosylformylglycinamidine cyclo-ligase activity	F
GO:0001101	1	0.574184	0.282922	response to acid	P
GO:0042138	6	0.571823	0.283721	meiotic DNA double-strand break formation	P
GO:0003680	1	0.569874	0.284382	AT DNA binding	F
GO:0005975	2	0.566518	0.285521	carbohydrate metabolism	P
GO:0008104	2	0.565972	0.285706	protein localization	P
GO:0007126	22	0.557052	0.288746	meiosis	P
GO:0004437	2	0.556754	0.288848	inositol or phosphatidylinositol phosphatase activity	F
GO:0008176	2	0.556164	0.289049	tRNA (guanine-N7-)-methyltransferase activity	F
GO:0000783	7	0.552323	0.290363	nuclear telomere cap complex	C
GO:0030690	2	0.551893	0.290511	Noc1p-Noc2p complex	C
GO:0004069	2	0.548425	0.2917	aspartate transaminase activity	F
GO:0006532	2	0.548425	0.2917	aspartate biosynthesis	P
GO:0006533	2	0.548425	0.2917	aspartate catabolism	P
GO:0019266	2	0.548425	0.2917	asparagine biosynthesis from oxaloacetate	P
GO:0004595	1	0.541359	0.29413	pantetheine-phosphate adenylyltransferase activity	F
GO:0009277	30	0.537955	0.295304	cell wall (sensu Fungi)	C
GO:0006857	1	0.535306	0.296219	oligopeptide transport	P
GO:0007097	2	0.533491	0.296847	nuclear migration	P
GO:0006284	4	0.531294	0.297607	base-excision repair	P
GO:0003729	9	0.528475	0.298585	mRNA binding	F
GO:0005801	2	0.527468	0.298934	Golgi cis-face	C
GO:0008233	1	0.526686	0.299206	peptidase activity	F
GO:0042273	18	0.525559	0.299597	ribosomal large subunit biogenesis	P
GO:0042134	5	0.520377	0.3014	rRNA primary transcript binding	F
GO:0006979	15	0.514933	0.3033	response to oxidative stress	P
GO:0046967	1	0.513054	0.303957	cytosol to ER transport	P
GO:0000727	4	0.511914	0.304356	double-strand break repair via break-induced replication	P
GO:0005724	3	0.503503	0.307305	nuclear telomeric heterochromatin	C
GO:0017056	3	0.496082	0.309918	structural constituent of nuclear pore	F
GO:0000224	1	0.495408	0.310156	peptide-N4-(N-acetyl-beta-glucosaminyl)asparagine amidase activity	F
GO:0006515	1	0.495408	0.310156	misfolded or incompletely synthesized protein catabolism	P
GO:0006517	1	0.495408	0.310156	protein deglycosylation	P
GO:0005485	3	0.494438	0.310499	v-SNARE activity	F
GO:0000252	1	0.491701	0.311465	C-3 sterol dehydrogenase (C-4 sterol decarboxylase) activity	F
GO:0005619	4	0.484346	0.31407	spore wall (sensu Fungi)	C
GO:0000179	1	0.476525	0.31685	rRNA (adenine-N6,N6-)-dimethyltransferase activity	F
GO:0016311	1	0.47533	0.317276	dephosphorylation	P
GO:0004427	1	0.473541	0.317914	inorganic diphosphatase activity	F
GO:0007264	6	0.472534	0.318273	small GTPase mediated signal transduction	P
GO:0000248	1	0.46998	0.319185	C-5 sterol desaturase activity	F
GO:0015918	2	0.46812	0.319849	sterol transport	P
GO:0004772	2	0.458626	0.323251	sterol O-acyltransferase activity	F
GO:0003962	1	0.458276	0.323377	cystathionine gamma-synthase activity	F
GO:0003894	1	0.456542	0.324	zeta DNA polymerase activity	F
GO:0016035	1	0.456542	0.324	zeta DNA polymerase complex	C
GO:0007089	4	0.456313	0.324082	traversing start control point of mitotic cell cycle	P
GO:0004832	1	0.455965	0.324208	valine-tRNA ligase activity	F
GO:0006438	1	0.455965	0.324208	valyl-tRNA aminoacylation	P
GO:0018195	1	0.453089	0.325242	peptidyl-arginine modification	P
GO:0004478	2	0.452334	0.325514	methionine adenosyltransferase activity	F
GO:0005663	5	0.449852	0.326408	DNA replication factor C complex	C
GO:0030503	2	0.444843	0.328216	regulation of cell redox homeostasis	P
GO:0042721	1	0.443985	0.328527	mitochondrial inner membrane protein insertion complex	C
GO:0045039	1	0.443985	0.328527	protein import into mitochondrial inner membrane	P
GO:0030138	4	0.443667	0.328642	COPII-coated vesicle	C
GO:0030474	1	0.443421	0.32873	spindle pole body duplication	P
GO:0004848	1	0.435028	0.331771	ureidoglycolate hydrolase activity	F
GO:0004487	1	0.434472	0.331973	methylenetetrahydrofolate dehydrogenase (NAD+) activity	F
GO:0051087	5	0.424912	0.335451	chaperone binding	F
GO:0000213	3	0.421591	0.336662	tRNA-intron endonuclease activity	F
GO:0000214	3	0.421591	0.336662	tRNA-intron endonuclease complex	C
GO:0000108	1	0.418065	0.33795	repairosome	C
GO:0000111	1	0.418065	0.33795	nucleotide-excision repair factor 2 complex	C
GO:0042177	1	0.418065	0.33795	negative regulation of protein catabolism	P
GO:0005657	6	0.417779	0.338054	replication fork	C
GO:0019740	4	0.417676	0.338092	nitrogen utilization	P
GO:0000709	1	0.408973	0.34128	meiotic joint molecule formation	P
GO:0042148	1	0.408973	0.34128	strand invasion	P
GO:0000151	4	0.408201	0.341563	ubiquitin ligase complex	C
GO:0004042	2	0.408151	0.341581	amino-acid N-acetyltransferase activity	F
GO:0045002	4	0.406186	0.342303	double-strand break repair via single-strand annealing	P
GO:0045003	4	0.406186	0.342303	double-strand break repair via synthesis-dependent strand annealing	P
GO:0004475	1	0.402115	0.3438	mannose-1-phosphate guanylyltransferase activity	F
GO:0005832	7	0.40187	0.34389	chaperonin-containing T-complex	C
GO:0006537	4	0.40103	0.344199	glutamate biosynthesis	P
GO:0006405	3	0.4005	0.344394	RNA export from nucleus	P
GO:0003676	7	0.398211	0.345237	nucleic acid binding	F
GO:0006499	1	0.397414	0.345531	N-terminal protein myristoylation	P
GO:0004652	2	0.394142	0.346738	polynucleotide adenylyltransferase activity	F
GO:0031848	1	0.392751	0.347252	protection from non-homologous end joining at telomere	P
GO:0004169	3	0.390249	0.348176	dolichyl-phosphate-mannose-protein mannosyltransferase activity	F
GO:0045333	2	0.38795	0.349027	cellular respiration	P
GO:0004736	1	0.383027	0.35085	pyruvate carboxylase activity	F
GO:0006740	1	0.383027	0.35085	NADPH regeneration	P
GO:0004106	1	0.382012	0.351226	chorismate mutase activity	F
GO:0030259	1	0.380494	0.351789	lipid glycosylation	P
GO:0017183	4	0.379032	0.352332	peptidyl-diphthamide biosynthesis from peptidyl-histidine	P
GO:0000049	2	0.378944	0.352365	tRNA binding	F
GO:0003887	3	0.378069	0.35269	DNA-directed DNA polymerase activity	F
GO:0006280	3	0.376202	0.353384	mutagenesis	P
GO:0042255	7	0.374625	0.35397	ribosome assembly	P
GO:0004222	5	0.371088	0.355286	metalloendopeptidase activity	F
GO:0000921	2	0.370651	0.355449	septin ring assembly	P
GO:0015127	1	0.369974	0.355701	bilirubin transporter activity	F
GO:0015431	1	0.369974	0.355701	glutathione S-conjugate-exporting ATPase activity	F
GO:0015723	1	0.369974	0.355701	bilirubin transport	P
GO:0005688	1	0.367496	0.356625	snRNP U6	C
GO:0005622	26	0.367338	0.356683	intracellular	C
GO:0006012	5	0.365918	0.357213	galactose metabolism	P
GO:0005386	1	0.364044	0.357913	carrier activity	F
GO:0048250	1	0.364044	0.357913	mitochondrial iron ion transport	P
GO:0018318	4	0.361134	0.359	protein amino acid palmitoylation	P
GO:0019706	4	0.361134	0.359	protein-cysteine S-palmitoleyltransferase activity	F
GO:0004535	1	0.360612	0.359195	poly(A)-specific ribonuclease activity	F
GO:0031124	1	0.360612	0.359195	mRNA 3'-end processing	P
GO:0031251	1	0.360612	0.359195	PAN complex	C
GO:0004056	1	0.356713	0.360653	argininosuccinate lyase activity	F
GO:0001402	2	0.356156	0.360862	signal transduction during filamentous growth	P
GO:0017110	1	0.355257	0.361198	nucleoside-diphosphatase activity	F
GO:0006080	2	0.350976	0.362803	mannan metabolism	P
GO:0045117	1	0.348511	0.363728	azole transport	P
GO:0045118	1	0.348511	0.363728	azole transporter activity	F
GO:0046459	1	0.345165	0.364985	short-chain fatty acid metabolism	P
GO:0005773	4	0.341309	0.366436	vacuole	C
GO:0048278	1	0.337585	0.367838	vesicle docking	P
GO:0005771	2	0.332202	0.369868	multivesicular body	C
GO:0016424	1	0.331961	0.369959	tRNA (guanosine) methyltransferase activity	F
GO:0016887	29	0.329782	0.370782	ATPase activity	F
GO:0015489	1	0.328704	0.37119	putrescine transporter activity	F
GO:0015495	1	0.328704	0.37119	gamma-aminobutyric acid:hydrogen symporter activity	F
GO:0015847	1	0.328704	0.37119	putrescine transport	P
GO:0004571	1	0.327777	0.37154	mannosyl-oligosaccharide 1,2-alpha-mannosidase activity	F
GO:0000724	1	0.325002	0.37259	double-strand break repair via homologous recombination	P
GO:0031494	1	0.325002	0.37259	regulation of mating type switching	P
GO:0000171	5	0.323105	0.373308	ribonuclease MRP activity	F
GO:0000172	5	0.323105	0.373308	ribonuclease MRP complex	C
GO:0004413	1	0.315842	0.376061	homoserine kinase activity	F
GO:0006549	1	0.315842	0.376061	isoleucine metabolism	P
GO:0009092	1	0.315842	0.376061	homoserine metabolism	P
GO:0042144	1	0.315842	0.376061	vacuole fusion, non-autophagic	P
GO:0000500	3	0.312065	0.377496	RNA polymerase I upstream activating factor complex	C
GO:0004484	1	0.302347	0.381194	mRNA guanylyltransferase activity	F
GO:0017061	1	0.302347	0.381194	S-methyl-5-thioadenosine phosphorylase activity	F
GO:0005680	8	0.301313	0.381588	anaphase-promoting complex	C
GO:0000177	9	0.300118	0.382044	cytoplasmic exosome (RNase complex)	C
GO:0008301	4	0.300117	0.382044	DNA bending activity	F
GO:0000015	1	0.297912	0.382885	phosphopyruvate hydratase complex	C
GO:0006354	1	0.297912	0.382885	RNA elongation	P
GO:0016036	1	0.297912	0.382885	cellular response to phosphate starvation	P
GO:0042054	1	0.297912	0.382885	histone methyltransferase activity	F
GO:0046975	1	0.297912	0.382885	histone lysine N-methyltransferase activity (H3-K36 specific)	F
GO:0000033	3	0.293968	0.384391	alpha-1,3-mannosyltransferase activity	F
GO:0017157	1	0.293507	0.384567	regulation of exocytosis	P
GO:0004452	1	0.289132	0.38624	isopentenyl-diphosphate delta-isomerase activity	F
GO:0006218	1	0.289132	0.38624	uridine catabolism	P
GO:0019789	1	0.289132	0.38624	SUMO ligase activity	F
GO:0045437	1	0.289132	0.38624	uridine nucleosidase activity	F
GO:0051015	1	0.289132	0.38624	actin filament binding	F
GO:0008897	1	0.284786	0.387904	phosphopantetheinyltransferase activity	F
GO:0016649	1	0.284786	0.387904	oxidoreductase activity, acting on the CH-NH group of donors, quinone or similar compound as acceptor	F
GO:0018065	1	0.284786	0.387904	protein-cofactor linkage	P
GO:0019677	1	0.284786	0.387904	NAD catabolism	P
GO:0042392	1	0.284786	0.387904	sphingosine-1-phosphate phosphatase activity	F
GO:0008173	2	0.281562	0.38914	RNA methyltransferase activity	F
GO:0006343	1	0.280469	0.389559	establishment of chromatin silencing	P
GO:0006474	1	0.280469	0.389559	N-terminal protein amino acid acetylation	P
GO:0004659	1	0.276181	0.391205	prenyltransferase activity	F
GO:0004754	1	0.276181	0.391205	saccharopine dehydrogenase (NAD+, L-lysine-forming) activity	F
GO:0006842	1	0.276181	0.391205	tricarboxylic acid transport	P
GO:0009314	1	0.276181	0.391205	response to radiation	P
GO:0019408	1	0.276181	0.391205	dolichol biosynthesis	P
GO:0045547	1	0.276181	0.391205	dehydrodolichyl diphosphate synthase activity	F
GO:0005384	3	0.272929	0.392454	manganese ion transporter activity	F
GO:0007046	12	0.272916	0.392459	ribosome biogenesis	P
GO:0004594	1	0.27192	0.392842	pantothenate kinase activity	F
GO:0004844	1	0.27192	0.392842	uracil DNA N-glycosylase activity	F
GO:0006446	3	0.26842	0.394188	regulation of translational initiation	P
GO:0000184	5	0.267998	0.39435	mRNA catabolism, nonsense-mediated decay	P
GO:0006350	11	0.264414	0.395731	transcription	P
GO:0000798	1	0.263481	0.39609	nuclear cohesin complex	C
GO:0005488	1	0.263481	0.39609	binding	F
GO:0030497	2	0.258279	0.398096	fatty acid elongation	P
GO:0008898	1	0.255147	0.399305	homocysteine S-methyltransferase activity	F
GO:0008143	4	0.254888	0.399405	poly(A) binding	F
GO:0006555	11	0.254577	0.399525	methionine metabolism	P
GO:0003937	2	0.251451	0.400733	IMP cyclohydrolase activity	F
GO:0004643	2	0.251451	0.400733	phosphoribosylaminoimidazolecarboxamide formyltransferase activity	F
GO:0016274	3	0.24987	0.401344	protein-arginine N-methyltransferase activity	F
GO:0006824	1	0.246916	0.402487	cobalt ion transport	P
GO:0000150	3	0.242936	0.404028	recombinase activity	F
GO:0030037	1	0.242838	0.404065	actin filament reorganization during cell cycle	P
GO:0005793	2	0.242781	0.404087	ER-Golgi intermediate compartment	C
GO:0000011	1	0.238784	0.405636	vacuole inheritance	P
GO:0003786	1	0.238784	0.405636	actin lateral binding	F
GO:0006916	1	0.238784	0.405636	anti-apoptosis	P
GO:0030482	1	0.238784	0.405636	actin cable	C
GO:0045011	1	0.238784	0.405636	actin cable formation	P
GO:0004634	2	0.23844	0.40577	phosphopyruvate hydratase activity	F
GO:0000707	3	0.231785	0.408352	meiotic DNA recombinase assembly	P
GO:0000730	3	0.231785	0.408352	DNA recombinase assembly	P
GO:0005868	1	0.230748	0.408755	cytoplasmic dynein complex	C
GO:0008574	1	0.230748	0.408755	plus-end-directed microtubule motor activity	F
GO:0000749	3	0.227048	0.410193	response to pheromone during conjugation with cellular fusion	P
GO:0003910	2	0.225806	0.410676	DNA ligase (ATP) activity	F
GO:0000032	5	0.22509	0.410954	cell wall mannoprotein biosynthesis	P
GO:0008934	2	0.224685	0.411112	inositol-1(or 4)-monophosphatase activity	F
GO:0046855	2	0.224685	0.411112	inositol phosphate dephosphorylation	P
GO:0000132	5	0.22424	0.411285	establishment of mitotic spindle orientation	P
GO:0003838	1	0.222805	0.411844	sterol 24-C-methyltransferase activity	F
GO:0015233	1	0.222805	0.411844	pantothenate transporter activity	F
GO:0015887	1	0.222805	0.411844	pantothenate transport	P
GO:0000176	10	0.216729	0.41421	nuclear exosome (RNase complex)	C
GO:0004857	2	0.215814	0.414566	enzyme inhibitor activity	F
GO:0015559	4	0.214905	0.414921	multidrug efflux pump activity	F
GO:0004420	2	0.212586	0.415825	hydroxymethylglutaryl-CoA reductase (NADPH) activity	F
GO:0008175	1	0.211058	0.416421	tRNA methyltransferase activity	F
GO:0008312	1	0.211058	0.416421	7S RNA binding	F
GO:0000028	6	0.204674	0.418914	ribosomal small subunit assembly and maintenance	P
GO:0015871	1	0.203335	0.419436	choline transport	P
GO:0004822	1	0.199505	0.420934	isoleucine-tRNA ligase activity	F
GO:0005768	13	0.198882	0.421177	endosome	C
GO:0004735	1	0.195696	0.422424	pyrroline-5-carboxylate reductase activity	F
GO:0003987	1	0.191906	0.423908	acetate-CoA ligase activity	F
GO:0004743	1	0.191906	0.423908	pyruvate kinase activity	F
GO:0006085	1	0.191906	0.423908	acetyl-CoA biosynthesis	P
GO:0005779	2	0.185528	0.426407	integral to peroxisomal membrane	C
GO:0004639	1	0.180657	0.428319	phosphoribosylaminoimidazolesuccinocarboxamide synthase activity	F
GO:0006566	5	0.178038	0.429347	threonine metabolism	P
GO:0004730	3	0.177563	0.429533	pseudouridylate synthase activity	F
GO:0000138	2	0.174995	0.430542	Golgi trans cisterna	C
GO:0005769	2	0.174995	0.430542	early endosome	C
GO:0008017	6	0.174075	0.430903	microtubule binding	F
GO:0008320	7	0.173251	0.431227	protein carrier activity	F
GO:0009051	1	0.169579	0.432671	pentose-phosphate shunt, oxidative branch	P
GO:0004831	1	0.165923	0.434109	tyrosine-tRNA ligase activity	F
GO:0006437	1	0.165923	0.434109	tyrosyl-tRNA aminoacylation	P
GO:0016846	1	0.165923	0.434109	carbon-sulfur lyase activity	F
GO:0004731	1	0.162285	0.435541	purine-nucleoside phosphorylase activity	F
GO:0006152	1	0.162285	0.435541	purine nucleoside catabolism	P
GO:0006207	9	0.160047	0.436422	'de novo' pyrimidine base biosynthesis	P
GO:0004650	1	0.158665	0.436966	polygalacturonase activity	F
GO:0045490	1	0.158665	0.436966	pectin catabolism	P
GO:0006772	1	0.155063	0.438386	thiamin metabolism	P
GO:0016740	1	0.155063	0.438386	transferase activity	F
GO:0006066	3	0.152469	0.439409	alcohol metabolism	P
GO:0008902	1	0.151478	0.439799	hydroxymethylpyrimidine kinase activity	F
GO:0006879	10	0.151089	0.439953	iron ion homeostasis	P
GO:0003702	9	0.147413	0.441403	RNA polymerase II transcription factor activity	F
GO:0003724	9	0.145759	0.442056	RNA helicase activity	F
GO:0004661	2	0.144772	0.442445	protein geranylgeranyltransferase activity	F
GO:0005953	2	0.144772	0.442445	CAAX-protein geranylgeranyltransferase complex	C
GO:0000095	1	0.144359	0.442609	S-adenosylmethionine transporter activity	F
GO:0015805	1	0.144359	0.442609	S-adenosylmethionine transport	P
GO:0006614	2	0.143276	0.443036	SRP-dependent cotranslational protein targeting to membrane	P
GO:0007076	1	0.140824	0.444004	mitotic chromosome condensation	P
GO:0004399	1	0.137306	0.445395	histidinol dehydrogenase activity	F
GO:0004635	1	0.137306	0.445395	phosphoribosyl-AMP cyclohydrolase activity	F
GO:0004636	1	0.137306	0.445395	phosphoribosyl-ATP diphosphatase activity	F
GO:0001302	8	0.134987	0.446311	replicative cell aging	P
GO:0004697	1	0.130317	0.448158	protein kinase C activity	F
GO:0030846	5	0.125552	0.450043	transcription termination from Pol II promoter, RNA polymerase(A) coupled	P
GO:0003716	1	0.123392	0.450898	RNA polymerase I transcription termination factor activity	F
GO:0006363	1	0.123392	0.450898	transcription termination from RNA polymerase I promoter	P
GO:0007017	5	0.122636	0.451198	microtubule-based process	P
GO:0005852	5	0.118717	0.45275	eukaryotic translation initiation factor 3 complex	C
GO:0015693	3	0.113298	0.454897	magnesium ion transport	P
GO:0006452	2	0.111299	0.45569	translational frameshifting	P
GO:0004821	1	0.106344	0.457655	histidine-tRNA ligase activity	F
GO:0006427	1	0.106344	0.457655	histidyl-tRNA aminoacylation	P
GO:0003941	1	0.102978	0.45899	L-serine ammonia-lyase activity	F
GO:0009071	1	0.102978	0.45899	serine family amino acid catabolism	P
GO:0004721	2	0.101749	0.459478	phosphoprotein phosphatase activity	F
GO:0016078	3	0.101661	0.459513	tRNA catabolism	P
GO:0031499	3	0.101661	0.459513	TRAMP complex	C
GO:0030437	25	0.100923	0.459806	sporulation (sensu Fungi)	P
GO:0006266	1	0.099626	0.460321	DNA ligation	P
GO:0030071	1	0.099626	0.460321	regulation of mitotic metaphase/anaphase transition	P
GO:0048205	1	0.099626	0.460321	COPI coating of Golgi vesicle	P
GO:0016072	2	0.0952456	0.46206	rRNA metabolism	P
GO:0004514	1	0.0929645	0.462966	nicotinate-nucleotide diphosphorylase (carboxylating) activity	F
GO:0008610	1	0.0929645	0.462966	lipid biosynthesis	P
GO:0016462	1	0.0929645	0.462966	pyrophosphatase activity	F
GO:0030188	4	0.0915877	0.463513	chaperone regulator activity	F
GO:0005525	6	0.0910338	0.463733	GTP binding	F
GO:0006536	1	0.0830744	0.466896	glutamate metabolism	P
GO:0019439	1	0.0830744	0.466896	aromatic compound catabolism	P
GO:0008262	2	0.0829327	0.466953	importin-alpha export receptor activity	F
GO:0006449	2	0.0825939	0.467087	regulation of translational termination	P
GO:0005524	9	0.0749717	0.470119	ATP binding	F
GO:0004152	1	0.0733028	0.470783	dihydroorotate dehydrogenase activity	F
GO:0004758	1	0.0733028	0.470783	serine C-palmitoyltransferase activity	F
GO:0017059	1	0.0733028	0.470783	serine C-palmitoyltransferase complex	C
GO:0003871	1	0.0700714	0.472068	5-methyltetrahydropteroyltriglutamate-homocysteine S-methyltransferase activity	F
GO:0003905	1	0.054099	0.478428	alkylbase DNA N-glycosylase activity	F
GO:0006307	1	0.054099	0.478428	DNA dealkylation	P
GO:0017171	1	0.054099	0.478428	serine hydrolase activity	F
GO:0000247	1	0.0509405	0.479686	C-8 sterol isomerase activity	F
GO:0000706	1	0.0509405	0.479686	meiotic DNA double-strand break processing	P
GO:0009268	1	0.0509405	0.479686	response to pH	P
GO:0042779	1	0.0509405	0.479686	removal of tRNA 3'-trailer sequence	P
GO:0042781	1	0.0509405	0.479686	3'-tRNA processing endoribonuclease activity	F
GO:0045922	1	0.0446587	0.48219	negative regulation of fatty acid metabolism	P
GO:0006506	7	0.0434137	0.482686	GPI anchor biosynthesis	P
GO:0008097	2	0.0382877	0.484729	5S rRNA binding	F
GO:0005847	5	0.0325781	0.487006	mRNA cleavage and polyadenylation specificity factor complex	C
GO:0000018	1	0.029152	0.488372	regulation of DNA recombination	P
GO:0003917	1	0.029152	0.488372	DNA topoisomerase type I activity	F
GO:0031422	1	0.029152	0.488372	RecQ helicase-Topo III complex	C
GO:0007606	1	0.0260835	0.489595	sensory perception of chemical stimulus	P
GO:0016597	1	0.0260835	0.489595	amino acid binding	F
GO:0019897	1	0.0260835	0.489595	extrinsic to plasma membrane	C
GO:0004526	5	0.0253308	0.489896	ribonuclease P activity	F
GO:0005655	5	0.0253308	0.489896	nucleolar ribonuclease P complex	C
GO:0008092	2	0.024298	0.490307	cytoskeletal protein binding	F
GO:0003899	27	0.0241696	0.490359	DNA-directed RNA polymerase activity	F
GO:0008806	1	0.0199787	0.49203	carboxymethylenebutenolidase activity	F
GO:0031490	1	0.0169419	0.493241	chromatin DNA binding	F
GO:0043085	1	0.0169419	0.493241	positive regulation of enzyme activity	P
GO:0046685	1	0.0169419	0.493241	response to arsenic	P
GO:0051598	1	0.0169419	0.493241	meiotic recombination checkpoint	P
GO:0019856	3	0.0147963	0.494097	pyrimidine base biosynthesis	P
GO:0030137	7	0.0104543	0.495829	COPI-coated vesicle	C
GO:0005667	2	0.0100852	0.495977	transcription factor complex	C
GO:0004693	4	0.00995407	0.496029	cyclin-dependent protein kinase activity	F
GO:0004445	3	0.00868395	0.496536	inositol-polyphosphate 5-phosphatase activity	F
GO:0030148	6	0.00831045	0.496685	sphingolipid biosynthesis	P
GO:0000309	1	0.00789333	0.496851	nicotinamide-nucleotide adenylyltransferase activity	F
GO:0005095	1	0.00789333	0.496851	GTPase inhibitor activity	F
GO:0007329	1	0.00789333	0.496851	positive regulation of transcription from RNA polymerase II promoter by pheromones	P
GO:0005937	3	0.00399825	0.498405	mating projection	C
GO:0006464	3	0.00337244	0.498655	protein modification	P
GO:0000747	14	0.00075073	0.499701	conjugation with cellular fusion	P
GO:0004582	1	-0.00106522	0.500425	dolichyl-phosphate beta-D-mannosyltransferase activity	F
GO:0051082	23	-0.002725	0.501087	unfolded protein binding	F
GO:0004614	1	-0.00698904	0.502788	phosphoglucomutase activity	F
GO:0005034	1	-0.00698904	0.502788	osmosensor activity	F
GO:0006008	1	-0.00698904	0.502788	glucose 1-phosphate utilization	P
GO:0006010	1	-0.00698904	0.502788	glucose 6-phosphate utilization	P
GO:0007232	1	-0.00698904	0.502788	osmosensory signaling pathway via Sho1 osmosensor	P
GO:0030246	1	-0.00698904	0.502788	carbohydrate binding	F
GO:0006271	4	-0.00934229	0.503727	DNA strand elongation	P
GO:0000938	1	-0.00993667	0.503964	GARP complex	C
GO:0015174	4	-0.0112193	0.504476	basic amino acid transporter activity	F
GO:0000770	1	-0.0128749	0.505136	peptide pheromone export	P
GO:0006666	1	-0.0128749	0.505136	3-keto-sphinganine metabolism	P
GO:0016651	1	-0.0128749	0.505136	oxidoreductase activity, acting on NADH or NADPH	F
GO:0030674	3	-0.0179625	0.507166	protein binding, bridging	F
GO:0016226	4	-0.0231705	0.509243	iron-sulfur cluster assembly	P
GO:0030003	3	-0.0295018	0.511768	cation homeostasis	P
GO:0007023	2	-0.0345691	0.513788	post-chaperonin tubulin folding pathway	P
GO:0007024	2	-0.0345691	0.513788	alpha-tubulin folding	P
GO:0043014	2	-0.0345691	0.513788	alpha-tubulin binding	F
GO:0031145	7	-0.0353545	0.514101	anaphase-promoting complex-dependent proteasomal ubiquitin-dependent protein catabolism	P
GO:0005788	5	-0.0369854	0.514752	endoplasmic reticulum lumen	C
GO:0006387	1	-0.0389127	0.51552	snRNA capping	P
GO:0007000	1	-0.0389127	0.51552	nucleolus organization and biogenesis	P
GO:0000307	2	-0.0403927	0.51611	cyclin-dependent protein kinase holoenzyme complex	C
GO:0016407	2	-0.0428571	0.517092	acetyltransferase activity	F
GO:0016298	4	-0.0460582	0.518368	lipase activity	F
GO:0004590	1	-0.0474366	0.518917	orotidine-5'-phosphate decarboxylase activity	F
GO:0000159	2	-0.0483374	0.519276	protein phosphatase type 2A complex	C
GO:0006402	18	-0.0501909	0.520015	mRNA catabolism	P
GO:0005637	5	-0.0552146	0.522016	nuclear inner membrane	C
GO:0009435	5	-0.0565457	0.522546	NAD biosynthesis	P
GO:0008630	1	-0.0586872	0.523399	DNA damage response, signal transduction resulting in induction of apoptosis	P
GO:0042393	1	-0.0586872	0.523399	histone binding	F
GO:0031118	1	-0.0614799	0.524511	rRNA pseudouridine synthesis	P
GO:0000347	3	-0.0696436	0.527761	THO complex	C
GO:0006808	4	-0.0703475	0.528041	regulation of nitrogen utilization	P
GO:0018348	3	-0.0706691	0.528169	protein amino acid geranylgeranylation	P
GO:0016772	1	-0.0753282	0.530023	transferase activity, transferring phosphorus-containing groups	F
GO:0006997	2	-0.0754514	0.530072	nuclear organization and biogenesis	P
GO:0000022	6	-0.0792108	0.531568	mitotic spindle elongation	P
GO:0007091	6	-0.0792108	0.531568	mitotic metaphase/anaphase transition	P
GO:0008054	6	-0.0792108	0.531568	cyclin catabolism	P
GO:0043161	1	-0.080815	0.532205	proteasomal ubiquitin-dependent protein catabolism	P
GO:0045140	1	-0.080815	0.532205	inositol phosphoceramide synthase activity	F
GO:0000295	1	-0.0835474	0.533292	adenine nucleotide transporter activity	F
GO:0006635	1	-0.0835474	0.533292	fatty acid beta-oxidation	P
GO:0015867	1	-0.0835474	0.533292	ATP transport	P
GO:0031126	2	-0.0859127	0.534232	snoRNA 3'-end processing	P
GO:0046470	1	-0.0862726	0.534375	phosphatidylcholine metabolism	P
GO:0046488	1	-0.0862726	0.534375	phosphatidylinositol metabolism	P
GO:0008152	3	-0.0865924	0.534502	metabolism	P
GO:0003682	13	-0.0876494	0.534922	chromatin binding	F
GO:0008450	1	-0.0889907	0.535455	O-sialoglycoprotein endopeptidase activity	F
GO:0030134	1	-0.0889907	0.535455	ER to Golgi transport vesicle	C
GO:0000722	5	-0.0895011	0.535658	telomerase-independent telomere maintenance	P
GO:0000802	1	-0.0917017	0.536532	transverse filament	C
GO:0004811	1	-0.0917017	0.536532	tRNA isopentenyltransferase activity	F
GO:0004833	1	-0.0917017	0.536532	tryptophan 2,3-dioxygenase activity	F
GO:0007190	1	-0.0917017	0.536532	adenylate cyclase activation	P
GO:0006592	3	-0.0932179	0.537135	ornithine biosynthesis	P
GO:0008047	5	-0.0949862	0.537837	enzyme activator activity	F
GO:0004834	1	-0.0997928	0.539746	tryptophan synthase activity	F
GO:0008154	2	-0.101519	0.540431	actin polymerization and/or depolymerization	P
GO:0005486	2	-0.102431	0.540793	t-SNARE activity	F
GO:0006414	9	-0.102949	0.540998	translational elongation	P
GO:0008380	3	-0.104728	0.541704	RNA splicing	P
GO:0015198	3	-0.105026	0.541822	oligopeptide transporter activity	F
GO:0005628	5	-0.106288	0.542323	prospore membrane	C
GO:0006694	3	-0.107565	0.54283	steroid biosynthesis	P
GO:0006972	3	-0.11402	0.545389	hyperosmotic response	P
GO:0030489	7	-0.115617	0.546022	processing of 27S pre-rRNA	P
GO:0042645	4	-0.116926	0.546541	mitochondrial nucleoid	C
GO:0043248	3	-0.119034	0.547376	proteasome assembly	P
GO:0003885	1	-0.123705	0.549226	D-arabinono-1,4-lactone oxidase activity	F
GO:0007165	9	-0.124169	0.549409	signal transduction	P
GO:0008408	4	-0.125588	0.549971	3'-5' exonuclease activity	F
GO:0006333	6	-0.126082	0.550167	chromatin assembly or disassembly	P
GO:0000156	2	-0.126564	0.550357	two-component response regulator activity	F
GO:0000133	2	-0.128398	0.551083	polarisome	C
GO:0005519	2	-0.128398	0.551083	cytoskeletal regulatory protein binding	F
GO:0000158	3	-0.128844	0.551259	protein phosphatase type 2A activity	F
GO:0006875	1	-0.131561	0.552334	metal ion homeostasis	P
GO:0016722	1	-0.131561	0.552334	oxidoreductase activity, oxidizing metal ions	F
GO:0030491	2	-0.136822	0.554414	heteroduplex formation	P
GO:0005199	1	-0.139362	0.555418	structural constituent of cell wall	F
GO:0007010	7	-0.143847	0.557189	cytoskeleton organization and biogenesis	P
GO:0008023	10	-0.149619	0.559467	transcription elongation factor complex	C
GO:0016948	1	-0.14968	0.559492	iron hydrogenase activity	F
GO:0006807	5	-0.15007	0.559645	nitrogen compound metabolism	P
GO:0004506	1	-0.152246	0.560503	squalene monooxygenase activity	F
GO:0008144	1	-0.152246	0.560503	drug binding	F
GO:0000932	3	-0.15519	0.561664	cytoplasmic mRNA processing body	C
GO:0005824	3	-0.158541	0.562985	outer plaque of spindle pole body	C
GO:0007033	2	-0.164136	0.565188	vacuole organization and biogenesis	P
GO:0000209	4	-0.171723	0.568172	protein polyubiquitination	P
GO:0004105	1	-0.172568	0.568504	choline-phosphate cytidylyltransferase activity	F
GO:0006656	1	-0.172568	0.568504	phosphatidylcholine biosynthesis	P
GO:0006657	1	-0.172568	0.568504	CDP-choline pathway	P
GO:0008654	6	-0.175659	0.569719	phospholipid biosynthesis	P
GO:0015203	3	-0.175814	0.56978	polyamine transporter activity	F
GO:0004421	1	-0.1801	0.571463	hydroxymethylglutaryl-CoA synthase activity	F
GO:0000790	8	-0.182328	0.572337	nuclear chromatin	C
GO:0000816	1	-0.182601	0.572444	nicotinamide riboside kinase activity	F
GO:0046495	1	-0.182601	0.572444	nicotinamide riboside metabolism	P
GO:0004682	2	-0.186447	0.573953	protein kinase CK2 activity	F
GO:0006846	1	-0.187586	0.5744	acetate transport	P
GO:0015123	1	-0.187586	0.5744	acetate transporter activity	F
GO:0003923	1	-0.190072	0.575374	GPI-anchor transamidase activity	F
GO:0010224	1	-0.190072	0.575374	response to UV-B	P
GO:0010225	1	-0.190072	0.575374	response to UV-C	P
GO:0016255	1	-0.190072	0.575374	attachment of GPI anchor to protein	P
GO:0016925	1	-0.190072	0.575374	protein sumoylation	P
GO:0042765	1	-0.190072	0.575374	GPI-anchor transamidase complex	C
GO:0005543	3	-0.19396	0.576897	phospholipid binding	F
GO:0030007	2	-0.196939	0.578062	potassium ion homeostasis	P
GO:0004310	1	-0.197498	0.578281	farnesyl-diphosphate farnesyltransferase activity	F
GO:0005288	1	-0.199964	0.579246	arginine permease activity	F
GO:0005293	1	-0.199964	0.579246	lysine permease activity	F
GO:0005856	9	-0.200777	0.579563	cytoskeleton	C
GO:0000152	4	-0.204476	0.581009	nuclear ubiquitin ligase complex	C
GO:0031386	3	-0.204808	0.581139	protein tag	F
GO:0006552	1	-0.204881	0.581167	leucine catabolism	P
GO:0006559	1	-0.204881	0.581167	L-phenylalanine catabolism	P
GO:0050177	1	-0.204881	0.581167	phenylpyruvate decarboxylase activity	F
GO:0005685	7	-0.214151	0.584786	snRNP U1	C
GO:0006384	8	-0.224054	0.588642	transcription initiation from RNA polymerase III promoter	P
GO:0045182	4	-0.22589	0.589356	translation regulator activity	F
GO:0004671	1	-0.22678	0.589703	protein-S-isoprenylcysteine O-methyltransferase activity	F
GO:0007094	10	-0.22754	0.589998	mitotic spindle checkpoint	P
GO:0016944	9	-0.228539	0.590386	RNA polymerase II transcription elongation factor activity	F
GO:0003850	1	-0.229191	0.59064	2-deoxyglucose-6-phosphatase activity	F
GO:0015976	1	-0.231598	0.591575	carbon utilization	P
GO:0005545	3	-0.233473	0.592303	phosphatidylinositol binding	F
GO:0019237	4	-0.238772	0.594359	centromeric DNA binding	F
GO:0008361	4	-0.239585	0.594674	regulation of cell size	P
GO:0006784	1	-0.243568	0.596217	heme a biosynthesis	P
GO:0000316	2	-0.246647	0.597409	sulfite transport	P
GO:0000139	4	-0.248029	0.597944	Golgi membrane	C
GO:0004123	1	-0.248327	0.598059	cystathionine gamma-lyase activity	F
GO:0006491	1	-0.248327	0.598059	N-glycan processing	P
GO:0019346	1	-0.248327	0.598059	transsulfuration	P
GO:0004707	3	-0.248946	0.598299	MAP kinase activity	F
GO:0004579	5	-0.252301	0.599596	dolichyl-diphosphooligosaccharide-protein glycotransferase activity	F
GO:0008250	5	-0.252301	0.599596	oligosaccharyl transferase complex	C
GO:0003893	3	-0.258772	0.602094	epsilon DNA polymerase activity	F
GO:0008622	3	-0.258772	0.602094	epsilon DNA polymerase complex	C
GO:0000751	2	-0.260676	0.602829	cell cycle arrest in response to pheromone	P
GO:0007049	8	-0.261117	0.602999	cell cycle	P
GO:0007124	21	-0.262085	0.603372	pseudohyphal growth	P
GO:0004843	4	-0.263294	0.603838	ubiquitin-specific protease activity	F
GO:0000814	3	-0.263565	0.603942	ESCRT II complex	C
GO:0045014	3	-0.263565	0.603942	negative regulation of transcription by glucose	P
GO:0016233	2	-0.265012	0.6045	telomere capping	P
GO:0006855	6	-0.270893	0.606763	multidrug transport	P
GO:0004360	1	-0.27422	0.608042	glutamine-fructose-6-phosphate transaminase (isomerizing) activity	F
GO:0040020	6	-0.275583	0.608566	regulation of meiosis	P
GO:0008536	3	-0.276358	0.608863	Ran GTPase binding	F
GO:0004003	6	-0.276474	0.608908	ATP-dependent DNA helicase activity	F
GO:0030476	14	-0.283303	0.611528	spore wall assembly (sensu Fungi)	P
GO:0007004	10	-0.284513	0.611991	telomerase-dependent telomere maintenance	P
GO:0004131	1	-0.285841	0.6125	cytosine deaminase activity	F
GO:0019858	1	-0.285841	0.6125	cytosine metabolism	P
GO:0000349	1	-0.288154	0.613386	formation of catalytic spliceosome for first transesterification step	P
GO:0030623	1	-0.288154	0.613386	U5 snRNA binding	F
GO:0005983	1	-0.290464	0.614269	starch catabolism	P
GO:0008142	2	-0.292514	0.615053	oxysterol binding	F
GO:0001400	1	-0.29277	0.615151	mating projection base	C
GO:0016565	1	-0.29277	0.615151	general transcriptional repressor activity	F
GO:0016584	1	-0.29277	0.615151	nucleosome spacing	P
GO:0006368	9	-0.293163	0.615301	RNA elongation from RNA polymerase II promoter	P
GO:0042555	4	-0.293814	0.61555	MCM complex	C
GO:0008487	1	-0.295073	0.616031	prenyl-dependent CAAX protease activity	F
GO:0005338	2	-0.295735	0.616284	nucleotide-sugar transporter activity	F
GO:0015780	2	-0.295735	0.616284	nucleotide-sugar transport	P
GO:0004187	1	-0.297373	0.616909	carboxypeptidase D activity	F
GO:0006289	9	-0.298325	0.617272	nucleotide-excision repair	P
GO:0005821	1	-0.299669	0.617785	intermediate layer of spindle pole body	C
GO:0005823	1	-0.299669	0.617785	central plaque of spindle pole body	C
GO:0000220	2	-0.308645	0.621204	hydrogen-transporting ATPase V0 domain	C
GO:0006749	2	-0.308875	0.621292	glutathione metabolism	P
GO:0004723	1	-0.311101	0.622138	calcium-dependent protein serine/threonine phosphatase activity	F
GO:0005047	1	-0.311101	0.622138	signal recognition particle binding	F
GO:0005785	1	-0.311101	0.622138	signal recognition particle receptor complex	C
GO:0005955	1	-0.311101	0.622138	calcineurin complex	C
GO:0016585	6	-0.312909	0.622825	chromatin remodeling complex	C
GO:0008298	6	-0.313798	0.623163	intracellular mRNA localization	P
GO:0042175	7	-0.315473	0.623799	nuclear envelope-endoplasmic reticulum network	C
GO:0004864	1	-0.315651	0.623866	protein phosphatase inhibitor activity	F
GO:0030127	4	-0.320023	0.625525	COPII vesicle coat	C
GO:0005085	4	-0.321123	0.625942	guanyl-nucleotide exchange factor activity	F
GO:0006470	7	-0.321604	0.626124	protein amino acid dephosphorylation	P
GO:0004663	1	-0.326972	0.628155	Rab-protein geranylgeranyltransferase activity	F
GO:0005968	1	-0.326972	0.628155	Rab-protein geranylgeranyltransferase complex	C
GO:0016514	7	-0.328339	0.628672	SWI/SNF complex	C
GO:0006285	1	-0.329227	0.629008	base-excision repair, AP site formation	P
GO:0008534	1	-0.329227	0.629008	purine-specific oxidized base lesion DNA N-glycosylase activity	F
GO:0016757	5	-0.332898	0.630394	transferase activity, transferring glycosyl groups	F
GO:0003684	4	-0.341756	0.633733	damaged DNA binding	F
GO:0016363	1	-0.344929	0.634926	nuclear matrix	C
GO:0031518	3	-0.349794	0.636753	CBF3 complex	C
GO:0045941	5	-0.351481	0.637386	positive regulation of transcription	P
GO:0004791	1	-0.351616	0.637437	thioredoxin-disulfide reductase activity	F
GO:0004581	1	-0.35384	0.638271	dolichyl-phosphate beta-glucosyltransferase activity	F
GO:0003678	7	-0.354835	0.638644	DNA helicase activity	F
GO:0004596	3	-0.357862	0.639777	peptide alpha-N-acetyltransferase activity	F
GO:0016831	3	-0.358051	0.639847	carboxy-lyase activity	F
GO:0017196	1	-0.360494	0.640761	N-terminal peptidyl-methionine acetylation	P
GO:0004618	1	-0.362707	0.641588	phosphoglycerate kinase activity	F
GO:0001324	2	-0.363979	0.642063	age-dependent response to oxidative stress during chronological cell aging	P
GO:0008033	9	-0.36507	0.64247	tRNA processing	P
GO:0004840	2	-0.371338	0.644807	ubiquitin conjugating enzyme activity	F
GO:0006345	1	-0.371532	0.644879	loss of chromatin silencing	P
GO:0043035	1	-0.371532	0.644879	chromatin insulator sequence binding	F
GO:0006450	6	-0.375236	0.646258	regulation of translational fidelity	P
GO:0006970	10	-0.377178	0.646979	response to osmotic stress	P
GO:0005789	29	-0.379259	0.647752	endoplasmic reticulum membrane	C
GO:0000127	4	-0.380568	0.648238	transcription factor TFIIIC complex	C
GO:0043330	4	-0.383142	0.649193	response to exogenous dsRNA	P
GO:0004629	1	-0.384693	0.649768	phospholipase C activity	F
GO:0030149	1	-0.384693	0.649768	sphingolipid catabolism	P
GO:0003924	19	-0.384719	0.649777	GTPase activity	F
GO:0006886	4	-0.386241	0.650341	intracellular protein transport	P
GO:0004602	1	-0.386878	0.650577	glutathione peroxidase activity	F
GO:0035101	2	-0.401158	0.655848	FACT complex	C
GO:0006268	7	-0.401782	0.656078	DNA unwinding during replication	P
GO:0000784	4	-0.40215	0.656213	nuclear chromosome, telomeric region	C
GO:0030008	4	-0.404184	0.656961	TRAPP complex	C
GO:0000110	1	-0.404275	0.656995	nucleotide-excision repair factor 1 complex	C
GO:0000725	1	-0.404275	0.656995	recombinational repair	P
GO:0051233	1	-0.404275	0.656995	spindle midzone	C
GO:0006493	7	-0.40584	0.65757	protein amino acid O-linked glycosylation	P
GO:0004489	1	-0.410761	0.659376	methylenetetrahydrofolate reductase (NADPH) activity	F
GO:0046540	7	-0.414	0.660563	U4/U6 x U5 tri-snRNP complex	C
GO:0016485	2	-0.419291	0.662498	protein processing	P
GO:0006998	3	-0.420204	0.662832	nuclear membrane organization and biogenesis	P
GO:0006525	2	-0.421066	0.663146	arginine metabolism	P
GO:0005337	1	-0.421529	0.663316	nucleoside transporter activity	F
GO:0015858	1	-0.421529	0.663316	nucleoside transport	P
GO:0045116	4	-0.423978	0.664209	protein neddylation	P
GO:0019722	2	-0.424274	0.664317	calcium-mediated signaling	P
GO:0019674	2	-0.429481	0.666213	NAD metabolism	P
GO:0030176	11	-0.431193	0.666836	integral to endoplasmic reticulum membrane	C
GO:0007051	1	-0.434383	0.667995	spindle organization and biogenesis	P
GO:0008892	1	-0.440784	0.670315	guanine deaminase activity	F
GO:0016811	1	-0.440784	0.670315	hydrolase activity, acting on carbon-nitrogen (but not peptide) bonds, in linear amides	F
GO:0046098	1	-0.440784	0.670315	guanine metabolism	P
GO:0000910	9	-0.441323	0.67051	cytokinesis	P
GO:0015937	4	-0.443499	0.671298	coenzyme A biosynthesis	P
GO:0043224	1	-0.445041	0.671855	nuclear SCF ubiquitin ligase complex	C
GO:0046856	6	-0.44573	0.672104	phosphoinositide dephosphorylation	P
GO:0000002	6	-0.446796	0.672489	mitochondrial genome maintenance	P
GO:0005744	2	-0.451909	0.674333	mitochondrial inner membrane presequence translocase complex	C
GO:0030150	2	-0.451909	0.674333	protein import into mitochondrial matrix	P
GO:0006892	2	-0.45284	0.674668	post-Golgi transport	P
GO:0045026	2	-0.453434	0.674882	plasma membrane fusion	P
GO:0000715	3	-0.454824	0.675382	nucleotide-excision repair, DNA damage recognition	P
GO:0000776	9	-0.457099	0.6762	kinetochore	C
GO:0000168	1	-0.45777	0.676441	activation of MAPKK activity during osmolarity sensing	P
GO:0003855	1	-0.461999	0.677959	3-dehydroquinate dehydratase activity	F
GO:0003856	1	-0.461999	0.677959	3-dehydroquinate synthase activity	F
GO:0003866	1	-0.461999	0.677959	3-phosphoshikimate 1-carboxyvinyltransferase activity	F
GO:0004764	1	-0.461999	0.677959	shikimate 5-dehydrogenase activity	F
GO:0004765	1	-0.461999	0.677959	shikimate kinase activity	F
GO:0016587	3	-0.464253	0.678767	ISW1 complex	C
GO:0015071	2	-0.469355	0.680592	protein phosphatase type 2C activity	F
GO:0031146	4	-0.470972	0.68117	SCF-dependent proteasomal ubiquitin-dependent protein catabolism	P
GO:0006281	27	-0.474568	0.682452	DNA repair	P
GO:0005654	16	-0.475193	0.682675	nucleoplasm	C
GO:0009303	2	-0.475507	0.682787	rRNA transcription	P
GO:0000173	1	-0.483042	0.685467	inactivation of MAPK activity during osmolarity sensing	P
GO:0015606	1	-0.483042	0.685467	spermidine transporter activity	F
GO:0000112	4	-0.486558	0.686714	nucleotide-excision repair factor 3 complex	C
GO:0000717	4	-0.486558	0.686714	nucleotide-excision repair, DNA duplex unwinding	P
GO:0004672	13	-0.487967	0.687213	protein kinase activity	F
GO:0006631	4	-0.488104	0.687262	fatty acid metabolism	P
GO:0016126	3	-0.488742	0.687488	sterol biosynthesis	P
GO:0016571	7	-0.488844	0.687524	histone methylation	P
GO:0004496	1	-0.489325	0.687694	mevalonate kinase activity	F
GO:0043189	2	-0.491003	0.688288	H4/H2A histone acetyltransferase complex	C
GO:0016559	1	-0.491416	0.688434	peroxisome fission	P
GO:0019395	1	-0.491416	0.688434	fatty acid oxidation	P
GO:0004520	2	-0.493328	0.689109	endodeoxyribonuclease activity	F
GO:0008623	2	-0.495547	0.689893	chromatin accessibility complex	C
GO:0007584	1	-0.495594	0.689909	response to nutrient	P
GO:0005537	1	-0.49768	0.690645	mannose binding	F
GO:0015220	2	-0.499546	0.691303	choline transporter activity	F
GO:0015239	3	-0.502922	0.69249	multidrug transporter activity	F
GO:0043021	2	-0.505628	0.693441	ribonucleoprotein binding	F
GO:0004619	2	-0.506513	0.693752	phosphoglycerate mutase activity	F
GO:0000244	1	-0.510171	0.695034	assembly of spliceosomal tri-snRNP	P
GO:0007234	1	-0.514324	0.696487	osmosensory signaling pathway via two-component system	P
GO:0042542	1	-0.514324	0.696487	response to hydrogen peroxide	P
GO:0006273	8	-0.514626	0.696593	lagging strand elongation	P
GO:0051443	1	-0.516398	0.697212	positive regulation of ubiquitin ligase activity	P
GO:0017017	1	-0.520543	0.698657	MAP kinase phosphatase activity	F
GO:0005825	2	-0.521093	0.698849	half bridge of spindle pole body	C
GO:0000772	3	-0.5213	0.698921	mating pheromone activity	F
GO:0000928	2	-0.524208	0.699933	gamma-tubulin complex (sensu Saccharomyces)	C
GO:0005822	2	-0.524208	0.699933	inner plaque of spindle pole body	C
GO:0005678	3	-0.526108	0.700593	chromatin assembly complex	C
GO:0015793	2	-0.527943	0.701231	glycerol transport	P
GO:0004792	1	-0.528818	0.701534	thiosulfate sulfurtransferase activity	F
GO:0004146	1	-0.532949	0.702965	dihydrofolate reductase activity	F
GO:0006310	9	-0.533966	0.703317	DNA recombination	P
GO:0015802	5	-0.53425	0.703416	basic amino acid transport	P
GO:0005634	534	-0.53471	0.703575	nucleus	C
GO:0000123	5	-0.543127	0.706479	histone acetyltransferase complex	C
GO:0006882	4	-0.544488	0.706947	zinc ion homeostasis	P
GO:0007532	1	-0.553533	0.710051	regulation of transcription, mating-type specific	P
GO:0016578	1	-0.553533	0.710051	histone deubiquitination	P
GO:0030429	1	-0.555585	0.710753	kynureninase activity	F
GO:0043130	2	-0.555775	0.710818	ubiquitin binding	F
GO:0006520	2	-0.558649	0.711799	amino acid metabolism	P
GO:0000245	3	-0.559258	0.712007	spliceosome assembly	P
GO:0003972	1	-0.559687	0.712154	RNA ligase (ATP) activity	F
GO:0030969	1	-0.559687	0.712154	UFP-specific transcription factor mRNA processing during unfolded protein response	P
GO:0004725	5	-0.560272	0.712353	protein tyrosine phosphatase activity	F
GO:0000267	1	-0.561737	0.712852	cell fraction	C
GO:0008601	1	-0.561737	0.712852	protein phosphatase type 2A regulator activity	F
GO:0004577	2	-0.5624	0.713078	N-acetylglucosaminyldiphosphodolichol N-acetylglucosaminyltransferase activity	F
GO:0001408	1	-0.56788	0.714942	guanine nucleotide transport	P
GO:0001409	1	-0.56788	0.714942	guanine nucleotide transporter activity	F
GO:0004357	1	-0.569926	0.715636	glutamate-cysteine ligase activity	F
GO:0006750	1	-0.569926	0.715636	glutathione biosynthesis	P
GO:0019933	1	-0.569926	0.715636	cAMP-mediated signaling	P
GO:0046686	1	-0.569926	0.715636	response to cadmium ion	P
GO:0003700	28	-0.571328	0.716111	transcription factor activity	F
GO:0000031	1	-0.571971	0.716329	mannosylphosphate transferase activity	F
GO:0015079	1	-0.571971	0.716329	potassium ion transporter activity	F
GO:0004161	1	-0.576058	0.717712	dimethylallyltranstransferase activity	F
GO:0004337	1	-0.576058	0.717712	geranyltranstransferase activity	F
GO:0045337	1	-0.576058	0.717712	farnesyl diphosphate biosynthesis	P
GO:0004020	1	-0.5781	0.718402	adenylylsulfate kinase activity	F
GO:0016667	1	-0.582182	0.719778	oxidoreductase activity, acting on sulfur group of donors	F
GO:0017076	3	-0.584873	0.720683	purine nucleotide binding	F
GO:0000785	2	-0.587102	0.721433	chromatin	C
GO:0015075	1	-0.588299	0.721834	ion transporter activity	F
GO:0006513	5	-0.588756	0.721988	protein monoubiquitination	P
GO:0015385	1	-0.596444	0.724561	sodium:hydrogen antiporter activity	F
GO:0030004	1	-0.596444	0.724561	monovalent inorganic cation homeostasis	P
GO:0005686	5	-0.597887	0.725042	snRNP U2	C
GO:0006874	2	-0.598425	0.725222	calcium ion homeostasis	P
GO:0017057	2	-0.599977	0.725739	6-phosphogluconolactonase activity	F
GO:0003881	1	-0.602545	0.726594	CDP-diacylglycerol-inositol 3-phosphatidyltransferase activity	F
GO:0003916	1	-0.602545	0.726594	DNA topoisomerase activity	F
GO:0006661	1	-0.602545	0.726594	phosphatidylinositol biosynthesis	P
GO:0008094	1	-0.602545	0.726594	DNA-dependent ATPase activity	F
GO:0000075	4	-0.604008	0.727081	cell cycle checkpoint	P
GO:0006487	21	-0.604223	0.727152	protein amino acid N-linked glycosylation	P
GO:0000755	1	-0.604578	0.72727	cytogamy	P
GO:0045053	2	-0.606602	0.727943	protein retention in Golgi	P
GO:0015093	1	-0.606609	0.727945	ferrous iron transporter activity	F
GO:0051382	3	-0.612611	0.729933	kinetochore assembly	P
GO:0050839	3	-0.614312	0.730495	cell adhesion molecule binding	F
GO:0003951	1	-0.614729	0.730633	NAD+ kinase activity	F
GO:0000221	4	-0.617757	0.731632	hydrogen-transporting ATPase V1 domain	C
GO:0009055	3	-0.61812	0.731752	electron carrier activity	F
GO:0005844	7	-0.625624	0.734219	polysome	C
GO:0000030	8	-0.629207	0.735393	mannosyltransferase activity	F
GO:0006378	7	-0.629445	0.735471	mRNA polyadenylylation	P
GO:0007243	3	-0.630946	0.735962	protein kinase cascade	P
GO:0003755	4	-0.632117	0.736345	peptidyl-prolyl cis-trans isomerase activity	F
GO:0000299	2	-0.632718	0.736541	integral to membrane of membrane fraction	C
GO:0000096	3	-0.632974	0.736625	sulfur amino acid metabolism	P
GO:0005938	6	-0.633687	0.736858	cell cortex	C
GO:0000813	2	-0.634314	0.737062	ESCRT I complex	C
GO:0000329	26	-0.635047	0.737301	vacuolar membrane (sensu Fungi)	C
GO:0004615	1	-0.637012	0.737942	phosphomannomutase activity	F
GO:0008060	3	-0.650377	0.742276	ARF GTPase activator activity	F
GO:0003704	21	-0.650738	0.742392	specific RNA polymerase II transcription factor activity	F
GO:0000056	1	-0.651163	0.742529	ribosomal small subunit export from nucleus	P
GO:0007114	1	-0.651163	0.742529	cell budding	P
GO:0004100	1	-0.653182	0.743181	chitin synthase activity	F
GO:0045009	1	-0.653182	0.743181	chitosome	C
GO:0045835	2	-0.65454	0.743618	negative regulation of meiosis	P
GO:0019478	1	-0.655202	0.743831	D-amino acid catabolism	P
GO:0043037	1	-0.655202	0.743831	translation	P
GO:0000815	2	-0.659024	0.74506	ESCRT III complex	C
GO:0019211	1	-0.65924	0.745129	phosphatase activator activity	F
GO:0040008	1	-0.65924	0.745129	regulation of growth	P
GO:0006379	5	-0.661773	0.745942	mRNA cleavage	P
GO:0016301	2	-0.662634	0.746217	kinase activity	F
GO:0000334	1	-0.665294	0.747069	3-hydroxyanthranilate 3,4-dioxygenase activity	F
GO:0042147	2	-0.666823	0.747557	retrograde transport, endosome to Golgi	P
GO:0009410	2	-0.667168	0.747668	response to xenobiotic stimulus	P
GO:0006986	4	-0.670553	0.748747	response to unfolded protein	P
GO:0003756	2	-0.674835	0.75011	protein disulfide isomerase activity	F
GO:0004709	2	-0.67488	0.750124	MAP kinase kinase kinase activity	F
GO:0000243	3	-0.676274	0.750567	commitment complex	C
GO:0005083	1	-0.677397	0.750923	small GTPase regulator activity	F
GO:0010008	1	-0.681429	0.7522	endosome membrane	C
GO:0016303	1	-0.681429	0.7522	phosphatidylinositol 3-kinase activity	F
GO:0000818	3	-0.682618	0.752576	MIND complex	C
GO:0000922	3	-0.682618	0.752576	spindle pole	C
GO:0046961	6	-0.683211	0.752763	hydrogen-transporting ATPase activity, rotational mechanism	F
GO:0004364	1	-0.683445	0.752837	glutathione transferase activity	F
GO:0004696	2	-0.686269	0.753728	glycogen synthase kinase 3 activity	F
GO:0007120	2	-0.68678	0.753889	axial bud site selection	P
GO:0003862	1	-0.687476	0.754109	3-isopropylmalate dehydrogenase activity	F
GO:0008643	2	-0.691264	0.7553	carbohydrate transport	P
GO:0015144	2	-0.691264	0.7553	carbohydrate transporter activity	F
GO:0015581	2	-0.691264	0.7553	maltose porter activity	F
GO:0006688	1	-0.691507	0.755376	glycosphingolipid biosynthesis	P
GO:0009090	3	-0.693836	0.756108	homoserine biosynthesis	P
GO:0006409	14	-0.697301	0.757193	tRNA export from nucleus	P
GO:0016788	2	-0.698474	0.75756	hydrolase activity, acting on ester bonds	F
GO:0000817	1	-0.699567	0.757901	COMA complex	C
GO:0008608	1	-0.699567	0.757901	attachment of spindle microtubules to kinetochore	P
GO:0030371	2	-0.700575	0.758216	translation repressor activity	F
GO:0004536	1	-0.703596	0.759158	deoxyribonuclease activity	F
GO:0007001	4	-0.709916	0.761122	chromosome organization and biogenesis (sensu Eukaryota)	P
GO:0006567	2	-0.714822	0.76264	threonine catabolism	P
GO:0000196	2	-0.717855	0.763577	MAPKKK cascade during cell wall biogenesis	P
GO:0006570	1	-0.723744	0.765389	tyrosine metabolism	P
GO:0008977	1	-0.723744	0.765389	prephenate dehydrogenase activity	F
GO:0030337	1	-0.725759	0.766007	DNA polymerase processivity factor activity	F
GO:0030427	4	-0.727557	0.766558	site of polarized growth	C
GO:0009117	2	-0.730065	0.767325	nucleotide metabolism	P
GO:0007039	1	-0.731805	0.767856	vacuolar protein catabolism	P
GO:0007569	2	-0.732862	0.768179	cell aging	P
GO:0003723	59	-0.733333	0.768322	RNA binding	F
GO:0000001	7	-0.733908	0.768498	mitochondrion inheritance	P
GO:0000794	4	-0.737247	0.769514	condensed nuclear chromosome	C
GO:0003942	1	-0.737852	0.769698	N-acetyl-gamma-glutamyl-phosphate reductase activity	F
GO:0003991	1	-0.737852	0.769698	acetylglutamate kinase activity	F
GO:0006383	16	-0.741079	0.770677	transcription from RNA polymerase III promoter	P
GO:0030121	2	-0.742347	0.771062	AP-1 adaptor complex	C
GO:0006020	1	-0.743901	0.771532	myo-inositol metabolism	P
GO:0009651	6	-0.745775	0.772098	response to salt stress	P
GO:0004070	1	-0.747934	0.77275	aspartate carbamoyltransferase activity	F
GO:0006541	1	-0.747934	0.77275	glutamine metabolism	P
GO:0007131	10	-0.748498	0.77292	meiotic recombination	P
GO:0015908	2	-0.751275	0.773756	fatty acid transport	P
GO:0005784	2	-0.751562	0.773843	translocon complex	C
GO:0016180	1	-0.751969	0.773965	snRNA processing	P
GO:0004534	2	-0.753293	0.774363	5'-3' exoribonuclease activity	F
GO:0000084	3	-0.753352	0.774381	S phase of mitotic cell cycle	P
GO:0004467	2	-0.759466	0.776213	long-chain-fatty-acid-CoA ligase activity	F
GO:0006869	2	-0.759466	0.776213	lipid transport	P
GO:0005775	1	-0.760041	0.776385	vacuolar lumen	C
GO:0030397	1	-0.760041	0.776385	membrane disassembly	P
GO:0003779	2	-0.766002	0.778163	actin binding	F
GO:0004327	1	-0.766098	0.778191	formaldehyde dehydrogenase (glutathione) activity	F
GO:0004401	1	-0.766098	0.778191	histidinol-phosphatase activity	F
GO:0046294	1	-0.766098	0.778191	formaldehyde catabolism	P
GO:0004802	1	-0.770139	0.779391	transketolase activity	F
GO:0016070	1	-0.772159	0.77999	RNA metabolism	P
GO:0004748	3	-0.779395	0.782127	ribonucleoside-diphosphate reductase activity	F
GO:0005971	3	-0.779395	0.782127	ribonucleoside-diphosphate reductase complex	C
GO:0005819	5	-0.790758	0.785457	spindle	C
GO:0016279	2	-0.797133	0.787313	protein-lysine N-methyltransferase activity	F
GO:0000113	1	-0.800495	0.788288	nucleotide-excision repair factor 4 complex	C
GO:0006445	1	-0.804551	0.789461	regulation of translation	P
GO:0006467	1	-0.806581	0.790046	protein thiol-disulfide exchange	P
GO:0031384	2	-0.807975	0.790448	regulation of initiation of mating projection growth	P
GO:0006265	2	-0.808246	0.790525	DNA topological change	P
GO:0006396	4	-0.809034	0.790752	RNA processing	P
GO:0004332	1	-0.810641	0.791214	fructose-bisphosphate aldolase activity	F
GO:0006190	1	-0.810641	0.791214	inosine salvage	P
GO:0050483	1	-0.810641	0.791214	IMP 5'-nucleotidase activity	F
GO:0009082	6	-0.821808	0.794407	branched chain family amino acid biosynthesis	P
GO:0001558	1	-0.826908	0.795855	regulation of cell growth	P
GO:0005267	2	-0.830821	0.796963	potassium channel activity	F
GO:0005880	5	-0.837001	0.798704	nuclear microtubule	C
GO:0045893	3	-0.837007	0.798706	positive regulation of transcription, DNA-dependent	P
GO:0016575	4	-0.839143	0.799305	histone deacetylation	P
GO:0000175	13	-0.839452	0.799392	3'-5'-exoribonuclease activity	F
GO:0005554	711	-0.840051	0.79956	molecular function unknown	F
GO:0019774	2	-0.840464	0.799676	proteasome core complex, beta-subunit complex (sensu Eukaryota)	C
GO:0000090	1	-0.841181	0.799877	mitotic anaphase	P
GO:0006534	2	-0.841581	0.799989	cysteine metabolism	P
GO:0006096	12	-0.842255	0.800177	glycolysis	P
GO:0007103	7	-0.843612	0.800557	spindle pole body duplication in nuclear envelope	P
GO:0000083	7	-0.846081	0.801246	G1/S-specific transcription in mitotic cell cycle	P
GO:0046689	1	-0.851401	0.802727	response to mercury ion	P
GO:0000027	30	-0.851419	0.802732	ribosomal large subunit assembly and maintenance	P
GO:0004412	1	-0.853448	0.803294	homoserine dehydrogenase activity	F
GO:0007242	1	-0.855496	0.803862	intracellular signaling cascade	P
GO:0016032	1	-0.857544	0.804428	viral life cycle	P
GO:0004525	1	-0.859594	0.804993	ribonuclease III activity	F
GO:0016810	3	-0.865073	0.806501	hydrolase activity, acting on carbon-nitrogen (but not peptide) bonds	F
GO:0043162	7	-0.865596	0.806644	ubiquitin-dependent protein catabolism via the multivesicular body pathway	P
GO:0016156	2	-0.865802	0.806701	fumarate reductase (NADH) activity	F
GO:0006897	18	-0.866681	0.806942	endocytosis	P
GO:0008234	1	-0.869857	0.807811	cysteine-type peptidase activity	F
GO:0016926	1	-0.869857	0.807811	protein desumoylation	P
GO:0016929	1	-0.869857	0.807811	SUMO-specific protease activity	F
GO:0030261	1	-0.869857	0.807811	chromosome condensation	P
GO:0000137	2	-0.871901	0.808369	Golgi cis cisterna	C
GO:0000145	1	-0.871912	0.808372	exocyst	C
GO:0008374	3	-0.880399	0.810678	O-acyltransferase activity	F
GO:0017050	1	-0.884269	0.811724	D-erythro-sphingosine kinase activity	F
GO:0008526	5	-0.885849	0.812151	phosphatidylinositol transporter activity	F
GO:0015914	5	-0.885849	0.812151	phospholipid transport	P
GO:0000324	15	-0.888365	0.812828	vacuole (sensu Fungi)	C
GO:0004170	1	-0.888397	0.812836	dUTP diphosphatase activity	F
GO:0009213	1	-0.888397	0.812836	pyrimidine deoxyribonucleoside triphosphate catabolism	P
GO:0005778	4	-0.888677	0.812912	peroxisomal membrane	C
GO:0005816	21	-0.893491	0.814203	spindle pole body	C
GO:0003890	1	-0.894598	0.814499	beta DNA polymerase activity	F
GO:0006287	1	-0.894598	0.814499	base-excision repair, gap-filling	P
GO:0035091	1	-0.894598	0.814499	phosphoinositide binding	F
GO:0005677	2	-0.898495	0.815539	chromatin silencing complex	C
GO:0006906	6	-0.900586	0.816096	vesicle fusion	P
GO:0005673	1	-0.90911	0.818354	transcription factor TFIIE complex	C
GO:0005643	26	-0.911771	0.819055	nuclear pore	C
GO:0005656	12	-0.916169	0.820211	pre-replicative complex	C
GO:0003889	2	-0.918025	0.820697	alpha DNA polymerase activity	F
GO:0005658	2	-0.918025	0.820697	alpha DNA polymerase:primase complex	C
GO:0015226	1	-0.919515	0.821087	carnitine transporter activity	F
GO:0015879	1	-0.919515	0.821087	carnitine transport	P
GO:0004339	1	-0.923687	0.822175	glucan 1,4-alpha-glucosidase activity	F
GO:0004888	1	-0.923687	0.822175	transmembrane receptor activity	F
GO:0005980	1	-0.923687	0.822175	glycogen catabolism	P
GO:0006620	4	-0.92647	0.822899	posttranslational protein targeting to membrane	P
GO:0031207	4	-0.92647	0.822899	Sec62/Sec63 complex	C
GO:0007117	8	-0.930913	0.824051	budding cell bud growth	P
GO:0006457	27	-0.931169	0.824117	protein folding	P
GO:0005625	12	-0.931457	0.824191	soluble fraction	C
GO:0000731	1	-0.936239	0.825425	DNA synthesis during DNA repair	P
GO:0004817	1	-0.940434	0.826503	cysteine-tRNA ligase activity	F
GO:0006423	1	-0.940434	0.826503	cysteinyl-tRNA aminoacylation	P
GO:0017119	1	-0.944637	0.827578	Golgi transport complex	C
GO:0015491	2	-0.944644	0.82758	cation:cation antiporter activity	F
GO:0006270	16	-0.953099	0.82973	DNA replication initiation	P
GO:0007031	9	-0.954365	0.830051	peroxisome organization and biogenesis	P
GO:0005741	7	-0.954737	0.830145	mitochondrial outer membrane	C
GO:0006267	10	-0.959435	0.83133	pre-replicative complex formation and maintenance	P
GO:0016566	5	-0.959624	0.831378	specific transcriptional repressor activity	F
GO:0046482	1	-0.963628	0.832384	para-aminobenzoic acid metabolism	P
GO:0046820	1	-0.963628	0.832384	4-amino-4-deoxychorismate synthase activity	F
GO:0006407	14	-0.966959	0.833218	rRNA export from nucleus	P
GO:0018987	1	-0.967867	0.833445	osmoregulation	P
GO:0016574	1	-0.969989	0.833974	histone ubiquitination	P
GO:0005811	12	-0.969999	0.833977	lipid particle	C
GO:0007118	5	-0.971913	0.834453	budding cell apical bud growth	P
GO:0007119	5	-0.971913	0.834453	budding cell isotropic bud growth	P
GO:0030897	2	-0.972826	0.83468	HOPS complex	C
GO:0042145	2	-0.972826	0.83468	homotypic vacuole fusion, non-autophagic	P
GO:0000306	1	-0.978497	0.836086	extrinsic to vacuolar membrane	C
GO:0006279	1	-0.987035	0.838187	premeiotic DNA synthesis	P
GO:0005759	20	-0.988407	0.838523	mitochondrial matrix	C
GO:0006403	1	-0.989174	0.838711	RNA localization	P
GO:0005515	66	-0.989379	0.838761	protein binding	F
GO:0003864	1	-0.995604	0.840279	3-methyl-2-oxobutanoate hydroxymethyltransferase activity	F
GO:0003975	1	-0.997751	0.8408	UDP-N-acetylglucosamine-dolichyl-phosphate N-acetylglucosaminephosphotransferase activity	F
GO:0004408	1	-0.997751	0.8408	holocytochrome-c synthase activity	F
GO:0018063	1	-0.997751	0.8408	cytochrome c-heme linkage	P
GO:0004040	1	-0.999901	0.841321	amidase activity	F
GO:0004583	1	-1.00421	0.84236	dolichyl-phosphate-glucose-glycolipid alpha-glucosyltransferase activity	F
GO:0050660	1	-1.01068	0.843915	FAD binding	F
GO:0004430	2	-1.0168	0.845375	1-phosphatidylinositol 4-kinase activity	F
GO:0046854	2	-1.0168	0.845375	phosphoinositide phosphorylation	P
GO:0030276	5	-1.0213	0.846445	clathrin binding	F
GO:0030619	1	-1.02151	0.846494	U1 snRNA binding	F
GO:0045184	1	-1.02151	0.846494	establishment of protein localization	P
GO:0030528	13	-1.02754	0.847918	transcription regulator activity	F
GO:0003720	2	-1.03093	0.848714	telomerase activity	F
GO:0005697	2	-1.03093	0.848714	telomerase holoenzyme complex	C
GO:0000124	12	-1.03373	0.849369	SAGA complex	C
GO:0005845	2	-1.0344	0.849526	mRNA cap complex	C
GO:0016478	2	-1.0344	0.849526	negative regulation of translation	P
GO:0005089	1	-1.03678	0.85008	Rho guanyl-nucleotide exchange factor activity	F
GO:0006033	1	-1.03678	0.85008	chitin localization	P
GO:0015230	1	-1.03896	0.850589	FAD transporter activity	F
GO:0015883	1	-1.03896	0.850589	FAD transport	P
GO:0000902	3	-1.03967	0.850754	cellular morphogenesis	P
GO:0045143	3	-1.0462	0.852267	homologous chromosome segregation	P
GO:0004679	1	-1.04775	0.852623	AMP-activated protein kinase activity	F
GO:0006950	21	-1.04916	0.852949	response to stress	P
GO:0004839	1	-1.05216	0.853636	ubiquitin activating enzyme activity	F
GO:0006512	1	-1.05216	0.853636	ubiquitin cycle	P
GO:0019005	5	-1.059	0.855199	SCF ubiquitin ligase complex	C
GO:0003713	5	-1.0597	0.855361	transcription coactivator activity	F
GO:0030026	3	-1.06263	0.856026	manganese ion homeostasis	P
GO:0004871	7	-1.06456	0.856462	signal transducer activity	F
GO:0051228	1	-1.06989	0.857666	mitotic spindle disassembly	P
GO:0004084	2	-1.07023	0.857742	branched-chain-amino-acid transaminase activity	F
GO:0009063	2	-1.07023	0.857742	amino acid catabolism	P
GO:0042729	4	-1.07175	0.858083	DASH complex	C
GO:0005489	2	-1.07264	0.858284	electron transporter activity	F
GO:0004366	1	-1.07435	0.858667	glycerol-3-phosphate O-acyltransferase activity	F
GO:0004096	1	-1.07659	0.859167	catalase activity	F
GO:0045944	21	-1.07753	0.859378	positive regulation of transcription from RNA polymerase II promoter	P
GO:0006073	1	-1.07882	0.859667	glucan metabolism	P
GO:0006408	13	-1.08167	0.860301	snRNA export from nucleus	P
GO:0006607	13	-1.08167	0.860301	NLS-bearing substrate import into nucleus	P
GO:0006608	13	-1.08167	0.860301	snRNP protein import into nucleus	P
GO:0006610	13	-1.08167	0.860301	ribosomal protein import into nucleus	P
GO:0006999	13	-1.08167	0.860301	nuclear pore organization and biogenesis	P
GO:0046624	1	-1.09005	0.862155	sphingolipid transporter activity	F
GO:0007096	5	-1.10259	0.864896	regulation of exit from mitosis	P
GO:0016563	13	-1.10832	0.866138	transcriptional activator activity	F
GO:0046421	1	-1.11274	0.867091	methylisocitrate lyase activity	F
GO:0000338	3	-1.114	0.867361	protein deneddylation	P
GO:0006644	4	-1.11944	0.868523	phospholipid metabolism	P
GO:0003712	4	-1.1211	0.868876	transcription cofactor activity	F
GO:0000903	1	-1.12421	0.869538	cellular morphogenesis during vegetative growth	P
GO:0031204	2	-1.13087	0.870946	posttranslational protein targeting to membrane, translocation	P
GO:0000026	3	-1.1331	0.871414	alpha-1,2-mannosyltransferase activity	F
GO:0009272	1	-1.13344	0.871485	cell wall biosynthesis (sensu Fungi)	P
GO:0015923	1	-1.13344	0.871485	mannosidase activity	F
GO:0046658	1	-1.13344	0.871485	anchored to plasma membrane	C
GO:0004749	4	-1.13853	0.872551	ribose phosphate diphosphokinase activity	F
GO:0006166	4	-1.13853	0.872551	purine ribonucleoside salvage	P
GO:0006302	4	-1.1388	0.872607	double-strand break repair	P
GO:0004872	1	-1.14273	0.873425	receptor activity	F
GO:0030479	9	-1.14293	0.873466	actin cortical patch	C
GO:0030136	8	-1.14504	0.873904	clathrin-coated vesicle	C
GO:0006606	16	-1.15002	0.874933	protein import into nucleus	P
GO:0016237	1	-1.16148	0.877278	microautophagy	P
GO:0007121	7	-1.16801	0.878598	bipolar bud site selection	P
GO:0005286	1	-1.16858	0.878714	basic amino acid permease activity	F
GO:0006624	2	-1.1715	0.879301	vacuolar protein processing or maturation	P
GO:0000398	27	-1.17998	0.880997	nuclear mRNA splicing, via spliceosome	P
GO:0005674	1	-1.18288	0.881572	transcription factor TFIIF complex	C
GO:0016573	11	-1.18813	0.882609	histone acetylation	P
GO:0006665	3	-1.18889	0.882759	sphingolipid metabolism	P
GO:0005839	1	-1.1925	0.883468	proteasome core complex (sensu Eukaryota)	C
GO:0008538	1	-1.1925	0.883468	proteasome activator activity	F
GO:0004633	2	-1.20283	0.885479	phosphopantothenoylcysteine decarboxylase activity	F
GO:0006417	1	-1.20706	0.886295	regulation of protein biosynthesis	P
GO:0030915	2	-1.21161	0.88717	Smc5-Smc6 complex	C
GO:0004712	2	-1.21461	0.887742	protein threonine/tyrosine kinase activity	F
GO:0007050	3	-1.22286	0.88931	cell cycle arrest	P
GO:0005849	3	-1.22293	0.889323	mRNA cleavage factor complex	C
GO:0045010	1	-1.23418	0.891433	actin nucleation	P
GO:0008190	1	-1.23668	0.891897	eukaryotic initiation factor 4E binding	F
GO:0006741	1	-1.23918	0.892361	NADP biosynthesis	P
GO:0016976	1	-1.23918	0.892361	NEDD8 conjugating enzyme activity	F
GO:0042736	1	-1.23918	0.892361	NADH kinase activity	F
GO:0006301	5	-1.24168	0.892824	postreplication repair	P
GO:0015095	1	-1.24169	0.892824	magnesium ion transporter activity	F
GO:0015846	7	-1.24324	0.893111	polyamine transport	P
GO:0000280	1	-1.2442	0.893286	nuclear division	P
GO:0004680	1	-1.2442	0.893286	casein kinase activity	F
GO:0000753	3	-1.24467	0.893374	cellular morphogenesis during conjugation with cellular fusion	P
GO:0006473	4	-1.24858	0.894091	protein amino acid acetylation	P
GO:0005198	20	-1.25042	0.894426	structural molecule activity	F
GO:0016593	2	-1.25062	0.894464	Cdc73/Paf1 complex	C
GO:0016455	6	-1.25341	0.894972	RNA polymerase II transcription mediator activity	F
GO:0004092	1	-1.25683	0.895592	carnitine O-acetyltransferase activity	F
GO:0009437	1	-1.25683	0.895592	carnitine metabolism	P
GO:0000070	12	-1.26042	0.896242	mitotic sister chromatid segregation	P
GO:0007068	1	-1.26192	0.896512	negative regulation of transcription, mitotic	P
GO:0045836	1	-1.26192	0.896512	positive regulation of meiosis	P
GO:0000131	10	-1.26289	0.896685	incipient bud site	C
GO:0000074	7	-1.26339	0.896776	regulation of progression through cell cycle	P
GO:0006896	6	-1.264	0.896884	Golgi to vacuole transport	P
GO:0006827	1	-1.26448	0.89697	high affinity iron ion transport	P
GO:0005780	1	-1.27475	0.898801	extrinsic to intraperoxisomal membrane	C
GO:0043137	1	-1.27475	0.898801	DNA replication, removal of RNA primer	P
GO:0045033	1	-1.27475	0.898801	peroxisome inheritance	P
GO:0006612	3	-1.27555	0.898943	protein targeting to membrane	P
GO:0007047	35	-1.27556	0.898945	cell wall organization and biogenesis	P
GO:0006397	4	-1.2785	0.899464	mRNA processing	P
GO:0006616	4	-1.27864	0.899488	SRP-dependent cotranslational protein targeting to membrane, translocation	P
GO:0007166	1	-1.28511	0.900624	cell surface receptor linked signal transduction	P
GO:0048017	10	-1.28592	0.900765	inositol lipid-mediated signaling	P
GO:0000752	4	-1.29384	0.90214	agglutination during conjugation with cellular fusion	P
GO:0000076	2	-1.2956	0.902443	DNA replication checkpoint	P
GO:0006098	4	-1.29598	0.902508	pentose-phosphate shunt	P
GO:0005794	23	-1.29625	0.902555	Golgi apparatus	C
GO:0000502	4	-1.30319	0.903745	proteasome complex (sensu Eukaryota)	C
GO:0019655	2	-1.30408	0.903897	ethanol fermentation	P
GO:0003714	6	-1.31433	0.905632	transcription corepressor activity	F
GO:0006990	1	-1.3168	0.906048	unfolded protein response, positive regulation of target gene transcription	P
GO:0016580	3	-1.3182	0.906281	Sin3 complex	C
GO:0005665	10	-1.32337	0.907143	DNA-directed RNA polymerase II, core complex	C
GO:0030847	4	-1.32468	0.907361	transcription termination from Pol II promoter, RNA polymerase(A)-independent	P
GO:0000335	5	-1.34096	0.910033	negative regulation of DNA transposition	P
GO:0005978	1	-1.34121	0.910073	glycogen biosynthesis	P
GO:0017022	1	-1.34395	0.910518	myosin binding	F
GO:0031110	2	-1.35008	0.911505	regulation of microtubule polymerization or depolymerization	P
GO:0004072	1	-1.35224	0.911851	aspartate kinase activity	F
GO:0008509	1	-1.35224	0.911851	anion transporter activity	F
GO:0045471	1	-1.35224	0.911851	response to ethanol	P
GO:0046713	1	-1.35224	0.911851	boron transport	P
GO:0046714	1	-1.35224	0.911851	boron binding	F
GO:0046715	1	-1.35224	0.911851	boron transporter activity	F
GO:0006334	3	-1.36924	0.914537	nucleosome assembly	P
GO:0007088	3	-1.37153	0.914895	regulation of mitosis	P
GO:0000082	19	-1.37278	0.915089	G1/S transition of mitotic cell cycle	P
GO:0007019	2	-1.38069	0.916313	microtubule depolymerization	P
GO:0006895	4	-1.38282	0.91664	Golgi to endosome transport	P
GO:0016481	2	-1.38701	0.917281	negative regulation of transcription	P
GO:0006275	1	-1.39185	0.918016	regulation of DNA replication	P
GO:0006259	2	-1.39827	0.918984	DNA metabolism	P
GO:0000780	5	-1.39867	0.919044	condensed nuclear chromosome, pericentric region	C
GO:0045955	1	-1.40056	0.919327	negative regulation of calcium ion-dependent exocytosis	P
GO:0006401	1	-1.40348	0.919763	RNA catabolism	P
GO:0004012	1	-1.40641	0.920198	phospholipid-translocating ATPase activity	F
GO:0045332	1	-1.40641	0.920198	phospholipid translocation	P
GO:0046982	1	-1.40641	0.920198	protein heterodimerization activity	F
GO:0016579	4	-1.40647	0.920208	protein deubiquitination	P
GO:0005675	7	-1.40683	0.920261	transcription factor TFIIH complex	C
GO:0007070	7	-1.40683	0.920261	negative regulation of transcription from RNA polymerase II promoter, mitotic	P
GO:0008139	3	-1.41105	0.920885	nuclear localization sequence binding	F
GO:0006094	8	-1.41176	0.92099	gluconeogenesis	P
GO:0000147	4	-1.41832	0.921951	actin cortical patch assembly	P
GO:0009408	4	-1.421	0.922342	response to heat	P
GO:0003810	1	-1.42717	0.923235	protein-glutamine gamma-glutamyltransferase activity	F
GO:0006751	1	-1.42717	0.923235	glutathione catabolism	P
GO:0005669	7	-1.43245	0.923993	transcription factor TFIID complex	C
GO:0004807	1	-1.43926	0.924962	triose-phosphate isomerase activity	F
GO:0005097	1	-1.44536	0.925822	Rab GTPase activator activity	F
GO:0030530	3	-1.45165	0.926701	heterogeneous nuclear ribonucleoprotein complex	C
GO:0005666	15	-1.4546	0.92711	DNA-directed RNA polymerase III complex	C
GO:0008451	1	-1.4546	0.92711	X-Pro aminopeptidase activity	F
GO:0043328	1	-1.4546	0.92711	protein targeting to vacuole during ubiquitin-dependent protein catabolism via the MVB pathway	P
GO:0006260	12	-1.46191	0.928116	DNA replication	P
GO:0042149	1	-1.46394	0.928395	cellular response to glucose starvation	P
GO:0005227	1	-1.46707	0.928822	calcium activated cation channel activity	F
GO:0005244	1	-1.46707	0.928822	voltage-gated ion channel activity	F
GO:0005262	1	-1.46707	0.928822	calcium channel activity	F
GO:0005272	1	-1.46707	0.928822	sodium channel activity	F
GO:0015281	1	-1.46707	0.928822	nonselective cation channel activity	F
GO:0005324	1	-1.47022	0.929249	long-chain fatty acid transporter activity	F
GO:0006469	1	-1.47022	0.929249	negative regulation of protein kinase activity	P
GO:0004842	16	-1.47386	0.92974	ubiquitin-protein ligase activity	F
GO:0004521	1	-1.47973	0.930528	endoribonuclease activity	F
GO:0006609	15	-1.48291	0.930951	mRNA-binding (hnRNP) protein import into nucleus	P
GO:0000228	11	-1.49745	0.932862	nuclear chromosome	C
GO:0030467	1	-1.50236	0.933497	establishment and/or maintenance of cell polarity (sensu Fungi)	P
GO:0004523	2	-1.50976	0.934447	ribonuclease H activity	F
GO:0000297	3	-1.5144	0.935038	spermine transporter activity	F
GO:0000087	1	-1.51557	0.935186	M phase of mitotic cell cycle	P
GO:0019773	3	-1.52232	0.936035	proteasome core complex, alpha-subunit complex (sensu Eukaryota)	C
GO:0016567	15	-1.52791	0.936732	protein ubiquitination	P
GO:0030123	2	-1.52795	0.936738	AP-3 adaptor complex	C
GO:0045129	3	-1.53358	0.937433	NAD-independent histone deacetylase activity	F
GO:0006342	10	-1.53723	0.937881	chromatin silencing	P
GO:0004751	1	-1.53923	0.938126	ribose-5-phosphate isomerase activity	F
GO:0006611	17	-1.54007	0.938228	protein export from nucleus	P
GO:0005876	6	-1.54154	0.938407	spindle microtubule	C
GO:0016787	2	-1.54613	0.938963	hydrolase activity	F
GO:0000080	2	-1.54622	0.938975	G1 phase of mitotic cell cycle	P
GO:0016586	10	-1.55652	0.940208	RSC complex	C
GO:0008565	9	-1.56013	0.940636	protein transporter activity	F
GO:0006901	1	-1.56364	0.941049	vesicle coating	P
GO:0000915	1	-1.57795	0.942711	cytokinesis, contractile ring formation	P
GO:0006351	1	-1.58157	0.943126	transcription, DNA-dependent	P
GO:0004861	1	-1.5852	0.94354	cyclin-dependent protein kinase inhibitor activity	F
GO:0030687	1	-1.58886	0.943954	nucleolar preribosome, large subunit precursor	C
GO:0043254	2	-1.59212	0.944321	regulation of protein complex assembly	P
GO:0043291	2	-1.59212	0.944321	RAVE complex	C
GO:0007064	5	-1.59804	0.944983	mitotic sister chromatid cohesion	P
GO:0016564	6	-1.60883	0.946173	transcriptional repressor activity	F
GO:0000119	7	-1.6096	0.946257	mediator complex	C
GO:0031206	1	-1.61119	0.946431	Sec complex-associated translocon complex	C
GO:0005828	3	-1.61204	0.946524	kinetochore microtubule	C
GO:0000092	3	-1.61263	0.946588	mitotic anaphase B	P
GO:0007346	3	-1.62349	0.947757	regulation of progression through mitotic cell cycle	P
GO:0008134	2	-1.62564	0.947987	transcription factor binding	F
GO:0003677	45	-1.62611	0.948037	DNA binding	F
GO:0000038	2	-1.63226	0.948688	very-long-chain fatty acid metabolism	P
GO:0005664	5	-1.64535	0.950052	nuclear origin of replication recognition complex	C
GO:0045022	1	-1.64605	0.950123	early endosome to late endosome transport	P
GO:0046695	7	-1.65144	0.950676	SLIK (SAGA-like) complex	C
GO:0003984	2	-1.65946	0.951488	acetolactate synthase activity	F
GO:0005948	2	-1.65946	0.951488	acetolactate synthase complex	C
GO:0000743	2	-1.68662	0.954162	nuclear migration during conjugation with cellular fusion	P
GO:0005827	2	-1.68662	0.954162	polar microtubule	C
GO:0045298	2	-1.68662	0.954162	tubulin	C
GO:0006406	29	-1.68966	0.954454	mRNA export from nucleus	P
GO:0017136	4	-1.69571	0.95503	NAD-dependent histone deacetylase activity	F
GO:0006348	25	-1.69867	0.95531	chromatin silencing at telomere	P
GO:0007035	9	-1.69991	0.955426	vacuolar acidification	P
GO:0003777	4	-1.70911	0.956285	microtubule motor activity	F
GO:0006369	3	-1.71912	0.957204	transcription termination from RNA polymerase II promoter	P
GO:0006276	4	-1.71929	0.957219	plasmid maintenance	P
GO:0008415	1	-1.72609	0.957835	acyltransferase activity	F
GO:0030472	11	-1.72886	0.958083	mitotic spindle organization and biogenesis in nucleus	P
GO:0031262	3	-1.73029	0.958211	Ndc80 complex	C
GO:0003690	1	-1.73512	0.958641	double-stranded DNA binding	F
GO:0000742	3	-1.74017	0.959085	karyogamy during conjugation with cellular fusion	P
GO:0007067	2	-1.74432	0.959448	mitosis	P
GO:0006625	2	-1.74695	0.959677	protein targeting to peroxisome	P
GO:0030447	8	-1.75626	0.960478	filamentous growth	P
GO:0000781	1	-1.75828	0.96065	chromosome, telomeric region	C
GO:0005662	1	-1.75828	0.96065	DNA replication factor A complex	C
GO:0006338	28	-1.75865	0.960682	chromatin remodeling	P
GO:0001403	17	-1.75959	0.960762	invasive growth (sensu Saccharomyces)	P
GO:0016538	7	-1.76499	0.961217	cyclin-dependent protein kinase regulator activity	F
GO:0006269	3	-1.76753	0.96143	DNA replication, synthesis of RNA primer	P
GO:0000788	3	-1.77784	0.962285	nuclear nucleosome	C
GO:0003954	1	-1.79725	0.963852	NADH dehydrogenase activity	F
GO:0006116	1	-1.79725	0.963852	NADH oxidation	P
GO:0006366	21	-1.80055	0.964113	transcription from RNA polymerase II promoter	P
GO:0007266	8	-1.80163	0.964198	Rho protein signal transduction	P
GO:0006461	11	-1.80277	0.964288	protein complex assembly	P
GO:0006039	1	-1.80741	0.96465	cell wall chitin catabolism	P
GO:0005885	2	-1.81198	0.965005	Arp2/3 protein complex	C
GO:0006355	11	-1.81266	0.965058	regulation of transcription, DNA-dependent	P
GO:0000754	5	-1.82305	0.965852	adaptation to pheromone during conjugation with cellular fusion	P
GO:0008784	1	-1.83897	0.96704	alanine racemase activity	F
GO:0030170	1	-1.83897	0.96704	pyridoxal phosphate binding	F
GO:0045046	1	-1.8444	0.967437	protein import into peroxisome membrane	P
GO:0008180	4	-1.84454	0.967448	signalosome complex	C
GO:0006893	7	-1.85914	0.968496	Golgi to plasma membrane transport	P
GO:0006303	13	-1.87224	0.969413	double-strand break repair via nonhomologous end-joining	P
GO:0042326	1	-1.88396	0.970215	negative regulation of phosphorylation	P
GO:0000183	8	-1.88438	0.970243	chromatin silencing at rDNA	P
GO:0007231	2	-1.88873	0.970536	osmosensory signaling pathway	P
GO:0004252	1	-1.88985	0.970611	serine-type endopeptidase activity	F
GO:0004438	1	-1.88985	0.970611	phosphatidylinositol-3-phosphatase activity	F
GO:0005624	17	-1.89911	0.971225	membrane fraction	C
GO:0031011	2	-1.90133	0.971371	INO80 complex	C
GO:0030126	4	-1.91029	0.971952	COPI vesicle coat	C
GO:0003688	6	-1.91483	0.972243	DNA replication origin binding	F
GO:0004365	2	-1.91851	0.972477	glyceraldehyde-3-phosphate dehydrogenase (phosphorylating) activity	F
GO:0006312	1	-1.9203	0.97259	mitotic recombination	P
GO:0000778	14	-1.92156	0.97267	condensed nuclear chromosome kinetochore	C
GO:0000165	1	-1.93298	0.97338	MAPKKK cascade	P
GO:0004702	1	-1.93298	0.97338	receptor signaling protein serine/threonine kinase activity	F
GO:0005671	2	-1.93712	0.973634	Ada2/Gcn5/Ada3 transcription activator complex	C
GO:0006081	4	-1.93826	0.973704	aldehyde metabolism	P
GO:0004386	6	-1.94339	0.974016	helicase activity	F
GO:0003711	3	-1.94397	0.974051	transcriptional elongation regulator activity	F
GO:0005774	11	-1.95638	0.97479	vacuolar membrane	C
GO:0004801	2	-1.95924	0.974957	transaldolase activity	F
GO:0000166	1	-1.95929	0.974961	nucleotide binding	F
GO:0015031	1	-1.95929	0.974961	protein transport	P
GO:0005078	2	-1.95946	0.97497	MAP-kinase scaffold activity	F
GO:0000750	12	-1.96135	0.975081	signal transduction during conjugation with cellular fusion	P
GO:0004788	1	-1.96608	0.975355	thiamin diphosphokinase activity	F
GO:0009229	1	-1.96608	0.975355	thiamin diphosphate biosynthesis	P
GO:0001308	2	-1.98146	0.97623	loss of chromatin silencing during replicative cell aging	P
GO:0004708	4	-1.98707	0.976543	MAP kinase kinase activity	F
GO:0030036	8	-1.99423	0.976936	actin cytoskeleton organization and biogenesis	P
GO:0006325	10	-1.99925	0.977209	establishment and/or maintenance of chromatin architecture	P
GO:0005770	3	-2.00155	0.977333	late endosome	C
GO:0043332	15	-2.00464	0.977499	mating projection tip	C
GO:0030189	1	-2.00885	0.977723	chaperone activator activity	F
GO:0007323	5	-2.0154	0.978068	peptide pheromone maturation	P
GO:0009826	1	-2.02396	0.978513	unidimensional cell growth	P
GO:0007034	2	-2.02721	0.978679	vacuolar transport	P
GO:0006367	19	-2.03601	0.979125	transcription initiation from RNA polymerase II promoter	P
GO:0008540	6	-2.05067	0.97985	proteasome regulatory particle, base subcomplex (sensu Eukaryota)	C
GO:0000149	3	-2.05797	0.980203	SNARE binding	F
GO:0000812	6	-2.06763	0.980663	SWR1 complex	C
GO:0004190	2	-2.06953	0.980752	aspartic-type endopeptidase activity	F
GO:0007015	21	-2.0863	0.981524	actin filament organization	P
GO:0030466	15	-2.10483	0.982347	chromatin silencing at silent mating-type cassette	P
GO:0006974	8	-2.10501	0.982355	response to DNA damage stimulus	P
GO:0005871	3	-2.10609	0.982402	kinesin complex	C
GO:0006038	4	-2.12826	0.983342	cell wall chitin biosynthesis	P
GO:0005048	8	-2.13158	0.983479	signal sequence binding	F
GO:0006904	4	-2.13694	0.983698	vesicle docking during exocytosis	P
GO:0000289	3	-2.13706	0.983704	poly(A) tail shortening	P
GO:0030015	3	-2.13706	0.983704	CCR4-NOT core complex	C
GO:0005776	1	-2.15568	0.984446	autophagic vacuole	C
GO:0016428	1	-2.15568	0.984446	tRNA (cytosine-5-)-methyltransferase activity	F
GO:0000079	5	-2.17211	0.985076	regulation of cyclin dependent protein kinase activity	P
GO:0007059	14	-2.18352	0.985501	chromosome segregation	P
GO:0006357	35	-2.1879	0.985662	regulation of transcription from RNA polymerase II promoter	P
GO:0030473	7	-2.19461	0.985904	nuclear migration, microtubule-mediated	P
GO:0000169	1	-2.20967	0.986436	activation of MAPK activity during osmolarity sensing	P
GO:0005935	28	-2.21206	0.986519	bud neck	C
GO:0004657	1	-2.22133	0.986836	proline dehydrogenase activity	F
GO:0010133	1	-2.22133	0.986836	proline catabolism to glutamate	P
GO:0006888	29	-2.22513	0.986964	ER to Golgi transport	P
GO:0016568	11	-2.22835	0.987071	chromatin modification	P
GO:0017108	3	-2.22875	0.987085	5'-flap endonuclease activity	F
GO:0006914	11	-2.23607	0.987326	autophagy	P
GO:0003824	1	-2.24563	0.987636	catalytic activity	F
GO:0000146	1	-2.27143	0.98844	microfilament motor activity	F
GO:0006388	9	-2.27681	0.988601	tRNA splicing	P
GO:0005933	7	-2.28139	0.988737	bud	C
GO:0006873	5	-2.30005	0.989277	cell ion homeostasis	P
GO:0006468	31	-2.30386	0.989385	protein amino acid phosphorylation	P
GO:0004177	2	-2.30525	0.989424	aminopeptidase activity	F
GO:0005842	46	-2.30768	0.989492	cytosolic large ribosomal subunit (sensu Eukaryota)	C
GO:0005798	3	-2.31124	0.98959	Golgi vesicle	C
GO:0006880	1	-2.31344	0.989651	intracellular sequestering of iron ion	P
GO:0007020	13	-2.32194	0.989882	microtubule nucleation	P
GO:0005086	1	-2.32846	0.990056	ARF guanyl-nucleotide exchange factor activity	F
GO:0005786	6	-2.34335	0.990444	signal recognition particle (sensu Eukaryota)	C
GO:0006617	6	-2.34335	0.990444	SRP-dependent cotranslational protein targeting to membrane, signal sequence recognition	P
GO:0000122	13	-2.35916	0.990842	negative regulation of transcription from RNA polymerase II promoter	P
GO:0006476	3	-2.36124	0.990893	protein amino acid deacetylation	P
GO:0045324	8	-2.36412	0.990963	late endosome to vacuole transport	P
GO:0000114	5	-2.37339	0.991187	G1-specific transcription in mitotic cell cycle	P
GO:0016251	21	-2.37466	0.991217	general RNA polymerase II transcription factor activity	F
GO:0005792	8	-2.37687	0.99127	microsome	C
GO:0000501	5	-2.38378	0.991432	flocculation (sensu Saccharomyces)	P
GO:0005484	2	-2.38771	0.991523	SNAP receptor activity	F
GO:0016192	14	-2.39563	0.991704	vesicle-mediated transport	P
GO:0007021	3	-2.40491	0.991912	tubulin folding	P
GO:0015631	3	-2.40491	0.991912	tubulin binding	F
GO:0016272	3	-2.40491	0.991912	prefoldin complex	C
GO:0005956	4	-2.41452	0.992122	protein kinase CK2 complex	C
GO:0006356	4	-2.41452	0.992122	regulation of transcription from RNA polymerase I promoter	P
GO:0001401	2	-2.46038	0.99306	mitochondrial sorting and assembly machinery complex	C
GO:0045040	2	-2.46038	0.99306	protein import into mitochondrial outer membrane	P
GO:0045449	6	-2.46866	0.993219	regulation of transcription	P
GO:0006261	4	-2.48113	0.993452	DNA-dependent DNA replication	P
GO:0006887	11	-2.49855	0.993765	exocytosis	P
GO:0006890	8	-2.53013	0.994299	retrograde transport, Golgi to ER	P
GO:0006623	15	-2.53047	0.994305	protein targeting to vacuole	P
GO:0005881	7	-2.53115	0.994316	cytoplasmic microtubule	C
GO:0030468	25	-2.53864	0.994436	establishment of cell polarity (sensu Fungi)	P
GO:0006359	5	-2.54069	0.994468	regulation of transcription from RNA polymerase III promoter	P
GO:0000333	1	-2.55052	0.994622	telomerase catalytic core complex	C
GO:0003721	1	-2.55052	0.994622	telomeric template RNA reverse transcriptase activity	F
GO:0007026	2	-2.55546	0.994698	negative regulation of microtubule depolymerization	P
GO:0018456	3	-2.59457	0.995265	aryl-alcohol dehydrogenase activity	F
GO:0005934	12	-2.65336	0.996015	bud tip	C
GO:0004175	11	-2.673	0.996241	endopeptidase activity	F
GO:0019898	7	-2.67569	0.996271	extrinsic to membrane	C
GO:0004815	1	-2.68466	0.99637	aspartate-tRNA ligase activity	F
GO:0016791	3	-2.6998	0.996531	phosphoric monoester hydrolase activity	F
GO:0000077	5	-2.74462	0.996971	DNA damage checkpoint	P
GO:0005802	5	-2.75721	0.997085	Golgi trans face	C
GO:0004422	1	-2.77996	0.997282	hypoxanthine phosphoribosyltransferase activity	F
GO:0005200	23	-2.84826	0.997802	structural constituent of cytoskeleton	F
GO:0005843	35	-2.84947	0.99781	cytosolic small ribosomal subunit (sensu Eukaryota)	C
GO:0045047	10	-2.86627	0.997923	protein targeting to ER	P
GO:0006891	4	-2.88451	0.99804	intra-Golgi transport	P
GO:0006511	22	-2.89367	0.998096	ubiquitin-dependent protein catabolism	P
GO:0004407	7	-3.04079	0.99882	histone deacetylase activity	F
GO:0008605	2	-3.22346	0.999367	protein kinase CK2 regulator activity	F
GO:0006412	90	-3.27162	0.999465	protein biosynthesis	P
GO:0000118	11	-3.51277	0.999778	histone deacetylase complex	C
GO:0000086	13	-3.71471	0.999898	G2/M transition of mitotic cell cycle	P
GO:0003735	76	-3.84297	0.999939	structural constituent of ribosome	F
GO:0000010	0	NC	NC	trans-hexaprenyltranstransferase activity	F
GO:0000014	0	NC	NC	single-stranded DNA specific endodeoxyribonuclease activity	F
GO:0000017	0	NC	NC	alpha-glucoside transport	P
GO:0000019	0	NC	NC	regulation of mitotic recombination	P
GO:0000025	0	NC	NC	maltose catabolism	P
GO:0000036	0	NC	NC	acyl carrier activity	F
GO:0000045	0	NC	NC	autophagic vacuole formation	P
GO:0000046	0	NC	NC	autophagic vacuole fusion	P
GO:0000048	0	NC	NC	peptidyltransferase activity	F
GO:0000060	0	NC	NC	protein import into nucleus, translocation	P
GO:0000062	0	NC	NC	acyl-CoA binding	F
GO:0000078	0	NC	NC	cell morphogenesis checkpoint	P
GO:0000097	0	NC	NC	sulfur amino acid biosynthesis	P
GO:0000100	0	NC	NC	S-methylmethionine transporter activity	F
GO:0000116	0	NC	NC	G2-specific transcription in mitotic cell cycle	P
GO:0000117	0	NC	NC	G2/M-specific transcription in mitotic cell cycle	P
GO:0000135	0	NC	NC	septin checkpoint	P
GO:0000140	0	NC	NC	acylglycerone-phosphate reductase activity	F
GO:0000148	0	NC	NC	1,3-beta-glucan synthase complex	C
GO:0000155	0	NC	NC	two-component sensor molecule activity	F
GO:0000163	0	NC	NC	protein phosphatase type 1 activity	F
GO:0000164	0	NC	NC	protein phosphatase type 1 complex	C
GO:0000170	0	NC	NC	sphingosine hydroxylase activity	F
GO:0000178	0	NC	NC	exosome (RNase complex)	C
GO:0000210	0	NC	NC	NAD+ diphosphatase activity	F
GO:0000215	0	NC	NC	tRNA 2'-phosphotransferase activity	F
GO:0000217	0	NC	NC	DNA secondary structure binding	F
GO:0000225	0	NC	NC	N-acetylglucosaminylphosphatidylinositol deacetylase activity	F
GO:0000227	0	NC	NC	oxaloacetate carrier activity	F
GO:0000234	0	NC	NC	phosphoethanolamine N-methyltransferase activity	F
GO:0000249	0	NC	NC	C-22 sterol desaturase activity	F
GO:0000262	0	NC	NC	mitochondrial chromosome	C
GO:0000266	0	NC	NC	mitochondrial fission	P
GO:0000268	0	NC	NC	peroxisome targeting sequence binding	F
GO:0000274	0	NC	NC	proton-transporting ATP synthase, stator stalk (sensu Eukaryota)	C
GO:0000276	0	NC	NC	proton-transporting ATP synthase complex, coupling factor F(o) (sensu Eukaryota)	C
GO:0000277	0	NC	NC	[cytochrome c]-lysine N-methyltransferase activity	F
GO:0000285	0	NC	NC	1-phosphatidylinositol-3-phosphate 5-kinase activity	F
GO:0000298	0	NC	NC	endopolyphosphatase activity	F
GO:0000300	0	NC	NC	peripheral to membrane of membrane fraction	C
GO:0000301	0	NC	NC	retrograde transport, vesicle recycling within Golgi	P
GO:0000304	0	NC	NC	response to singlet oxygen	P
GO:0000310	0	NC	NC	xanthine phosphoribosyltransferase activity	F
GO:0000318	0	NC	NC	protein-methionine-R-oxide reductase activity	F
GO:0000321	0	NC	NC	re-entry into mitotic cell cycle after pheromone arrest	P
GO:0000339	0	NC	NC	RNA cap binding	F
GO:0000346	0	NC	NC	transcription export complex	C
GO:0000350	0	NC	NC	formation of catalytic spliceosome for second transesterification step	P
GO:0000356	0	NC	NC	U2-type catalytic spliceosome formation for first transesterification step	P
GO:0000358	0	NC	NC	formation of catalytic U2-type spliceosome for second transesterification step	P
GO:0000370	0	NC	NC	U2-type nuclear mRNA branch site recognition	P
GO:0000372	0	NC	NC	Group I intron splicing	P
GO:0000373	0	NC	NC	Group II intron splicing	P
GO:0000386	0	NC	NC	second spliceosomal transesterification activity	F
GO:0000396	0	NC	NC	U2-type spliceosome conformational change to release U4 and U1	P
GO:0000703	0	NC	NC	pyrimidine-specific oxidized base lesion DNA N-glycosylase activity	F
GO:0000719	0	NC	NC	photoreactive repair	P
GO:0000721	0	NC	NC	(R,R)-butanediol dehydrogenase activity	F
GO:0000735	0	NC	NC	removal of nonhomologous ends	P
GO:0000736	0	NC	NC	double-strand break repair via single-strand annealing, removal of nonhomologous ends	P
GO:0000767	0	NC	NC	cellular morphogenesis during conjugation	P
GO:0000773	0	NC	NC	phosphatidyl-N-methylethanolamine N-methyltransferase activity	F
GO:0000774	0	NC	NC	adenyl-nucleotide exchange factor activity	F
GO:0000799	0	NC	NC	nuclear condensin complex	C
GO:0000810	0	NC	NC	diacylglycerol pyrophosphate phosphatase activity	F
GO:0000811	0	NC	NC	GINS complex	C
GO:0000906	0	NC	NC	6,7-dimethyl-8-ribityllumazine synthase activity	F
GO:0000907	0	NC	NC	sulfonate dioxygenase activity	F
GO:0000916	0	NC	NC	cytokinesis, contractile ring contraction	P
GO:0000920	0	NC	NC	cell separation during cytokinesis	P
GO:0000942	0	NC	NC	outer kinetochore of condensed nuclear chromosome	C
GO:0000943	0	NC	NC	#N/A	#N/A
GO:0001100	0	NC	NC	negative regulation of exit from mitosis	P
GO:0001300	0	NC	NC	chronological cell aging	P
GO:0001310	0	NC	NC	extrachromosomal rDNA circle accumulation during replicative cell aging	P
GO:0001320	0	NC	NC	age-dependent response to reactive oxygen species during chronological cell aging	P
GO:0001321	0	NC	NC	age-dependent general metabolic decline during replicative cell aging	P
GO:0001405	0	NC	NC	presequence translocase-associated import motor	C
GO:0001406	0	NC	NC	glycerophosphodiester transporter activity	F
GO:0001407	0	NC	NC	glycerophosphodiester transport	P
GO:0001682	0	NC	NC	tRNA 5'-leader removal	P
GO:0003706	0	NC	NC	ligand-regulated transcription factor activity	F
GO:0003774	0	NC	NC	motor activity	F
GO:0003785	0	NC	NC	actin monomer binding	F
GO:0003825	0	NC	NC	alpha,alpha-trehalose-phosphate synthase (UDP-forming) activity	F
GO:0003841	0	NC	NC	1-acylglycerol-3-phosphate O-acyltransferase activity	F
GO:0003842	0	NC	NC	1-pyrroline-5-carboxylate dehydrogenase activity	F
GO:0003843	0	NC	NC	1,3-beta-glucan synthase activity	F
GO:0003844	0	NC	NC	1,4-alpha-glucan branching enzyme activity	F
GO:0003857	0	NC	NC	3-hydroxyacyl-CoA dehydrogenase activity	F
GO:0003860	0	NC	NC	3-hydroxyisobutyryl-CoA hydrolase activity	F
GO:0003867	0	NC	NC	4-aminobutyrate transaminase activity	F
GO:0003869	0	NC	NC	4-nitrophenylphosphatase activity	F
GO:0003870	0	NC	NC	5-aminolevulinate synthase activity	F
GO:0003876	0	NC	NC	AMP deaminase activity	F
GO:0003882	0	NC	NC	CDP-diacylglycerol-serine O-phosphatidyltransferase activity	F
GO:0003895	0	NC	NC	gamma DNA-directed DNA polymerase activity	F
GO:0003904	0	NC	NC	deoxyribodipyrimidine photo-lyase activity	F
GO:0003908	0	NC	NC	methylated-DNA-[protein]-cysteine S-methyltransferase activity	F
GO:0003918	0	NC	NC	DNA topoisomerase (ATP-hydrolyzing) activity	F
GO:0003919	0	NC	NC	FMN adenylyltransferase activity	F
GO:0003934	0	NC	NC	GTP cyclohydrolase I activity	F
GO:0003939	0	NC	NC	L-iditol 2-dehydrogenase activity	F
GO:0003949	0	NC	NC	1-(5-phosphoribosyl)-5-[(5-phosphoribosylamino)methylideneamino]imidazole-4-carboxamide isomerase activity	F
GO:0003952	0	NC	NC	NAD+ synthase (glutamine-hydrolyzing) activity	F
GO:0003959	0	NC	NC	NADPH dehydrogenase activity	F
GO:0003961	0	NC	NC	O-acetylhomoserine aminocarboxypropyltransferase activity	F
GO:0003964	0	NC	NC	#N/A	#N/A
GO:0003977	0	NC	NC	UDP-N-acetylglucosamine diphosphorylase activity	F
GO:0003980	0	NC	NC	UDP-glucose:glycoprotein glucosyltransferase activity	F
GO:0003983	0	NC	NC	UTP-glucose-1-phosphate uridylyltransferase activity	F
GO:0003985	0	NC	NC	acetyl-CoA C-acetyltransferase activity	F
GO:0003986	0	NC	NC	acetyl-CoA hydrolase activity	F
GO:0003988	0	NC	NC	acetyl-CoA C-acyltransferase activity	F
GO:0003989	0	NC	NC	acetyl-CoA carboxylase activity	F
GO:0003992	0	NC	NC	acetylornithine transaminase activity	F
GO:0003997	0	NC	NC	acyl-CoA oxidase activity	F
GO:0003999	0	NC	NC	adenine phosphoribosyltransferase activity	F
GO:0004014	0	NC	NC	adenosylmethionine decarboxylase activity	F
GO:0004016	0	NC	NC	adenylate cyclase activity	F
GO:0004017	0	NC	NC	adenylate kinase activity	F
GO:0004029	0	NC	NC	aldehyde dehydrogenase (NAD) activity	F
GO:0004032	0	NC	NC	aldehyde reductase activity	F
GO:0004033	0	NC	NC	aldo-keto reductase activity	F
GO:0004035	0	NC	NC	alkaline phosphatase activity	F
GO:0004037	0	NC	NC	allantoicase activity	F
GO:0004039	0	NC	NC	allophanate hydrolase activity	F
GO:0004045	0	NC	NC	aminoacyl-tRNA hydrolase activity	F
GO:0004059	0	NC	NC	aralkylamine N-acetyltransferase activity	F
GO:0004061	0	NC	NC	arylformamidase activity	F
GO:0004075	0	NC	NC	biotin carboxylase activity	F
GO:0004077	0	NC	NC	biotin-[acetyl-CoA-carboxylase] ligase activity	F
GO:0004078	0	NC	NC	biotin-[methylcrotonoyl-CoA-carboxylase] ligase activity	F
GO:0004079	0	NC	NC	biotin-[methylmalonyl-CoA-carboxytransferase] ligase activity	F
GO:0004080	0	NC	NC	biotin-[propionyl-CoA-carboxylase (ATP-hydrolyzing)] ligase activity	F
GO:0004081	0	NC	NC	bis(5'-nucleosyl)-tetraphosphatase (asymmetrical) activity	F
GO:0004089	0	NC	NC	carbonate dehydratase activity	F
GO:0004091	0	NC	NC	carboxylesterase activity	F
GO:0004099	0	NC	NC	chitin deacetylase activity	F
GO:0004109	0	NC	NC	coproporphyrinogen oxidase activity	F
[truncated: 641 more rows]

## Sheet: ReporterGO_rs_hxk2
GO ID	Number of neighbors	Z-score	P-value	GO category description	Process/Function/Component
GO:0009060	63	7.93401	3.33067e-15	aerobic respiration	P
GO:0005762	43	7.69751	2.19824e-14	mitochondrial large ribosomal subunit	C
GO:0015986	16	7.1554	1.32727e-12	ATP synthesis coupled proton transport	P
GO:0006099	15	6.47418	1.52074e-10	tricarboxylic acid cycle	P
GO:0005739	590	6.43798	1.9317e-10	mitochondrion	C
GO:0005763	33	6.28054	5.38728e-10	mitochondrial small ribosomal subunit	C
GO:0046933	11	6.25952	6.16645e-10	hydrogen-transporting ATP synthase activity, rotational mechanism	F
GO:0005743	98	6.23008	7.44571e-10	mitochondrial inner membrane	C
GO:0004129	9	4.83004	2.20244e-06	cytochrome-c oxidase activity	F
GO:0005751	9	4.83004	2.20244e-06	respiratory chain complex IV (sensu Eukaryota)	C
GO:0006123	7	4.47026	1.26566e-05	mitochondrial electron transport, cytochrome c to oxygen	P
GO:0000276	5	4.26831	3.19942e-05	proton-transporting ATP synthase complex, coupling factor F(o) (sensu Eukaryota)	C
GO:0005353	10	4.25096	3.45844e-05	fructose transporter activity	F
GO:0008645	10	4.25096	3.45844e-05	hexose transport	P
GO:0015578	10	4.25096	3.45844e-05	mannose transporter activity	F
GO:0005749	4	3.9222	4.38724e-05	respiratory chain complex II (sensu Eukaryota)	C
GO:0006121	4	3.9222	4.38724e-05	mitochondrial electron transport, succinate to ubiquinone	P
GO:0005759	57	3.88559	5.10405e-05	mitochondrial matrix	C
GO:0008177	5	4.11373	6.3388e-05	succinate dehydrogenase (ubiquinone) activity	F
GO:0005355	13	3.76392	8.36339e-05	glucose transporter activity	F
GO:0005750	9	3.71939	9.98521e-05	respiratory chain complex III (sensu Eukaryota)	C
GO:0008121	8	3.63749	0.000137653	ubiquinol-cytochrome-c reductase activity	F
GO:0006122	8	3.54073	0.00019951	mitochondrial electron transport, ubiquinol to cytochrome c	P
GO:0005471	3	3.47185	0.000258441	ATP:ADP antiporter activity	F
GO:0000017	2	3.40856	0.000326534	alpha-glucoside transport	P
GO:0005352	2	3.40856	0.000326534	alpha-glucoside:hydrogen symporter activity	F
GO:0000274	3	3.36748	0.000379292	proton-transporting ATP synthase, stator stalk (sensu Eukaryota)	C
GO:0004553	2	3.35039	0.000403483	hydrolase activity, hydrolyzing O-glycosyl compounds	F
GO:0000266	3	3.32231	0.000446376	mitochondrial fission	P
GO:0009070	4	3.30722	0.000471129	serine family amino acid biosynthesis	P
GO:0005576	19	3.28806	0.000504407	extracellular region	C
GO:0004564	1	3.23869	0.000600405	beta-fructofuranosidase activity	F
GO:0005987	1	3.23869	0.000600405	sucrose catabolism	P
GO:0007007	4	3.23292	0.000612653	inner mitochondrial membrane organization and biogenesis	P
GO:0005753	3	3.20592	0.000673164	proton-transporting ATP synthase complex (sensu Eukaryota)	C
GO:0004775	2	3.16765	0.000768383	succinate-CoA ligase (ADP-forming) activity	F
GO:0006104	2	3.16765	0.000768383	succinyl-CoA metabolism	P
GO:0006101	4	3.086	0.00101434	citrate metabolism	P
GO:0006839	6	3.06056	0.00110462	mitochondrial transport	P
GO:0000040	1	3.0526	0.00113436	low affinity iron ion transport	P
GO:0005756	3	3.03322	0.0012098	proton-transporting ATP synthase, central stalk (sensu Eukaryota)	C
GO:0005758	24	3.0282	0.00123007	mitochondrial intermembrane space	C
GO:0006097	4	3.02279	0.00125226	glyoxylate cycle	P
GO:0005777	25	2.97362	0.00147153	peroxisome	C
GO:0005741	26	2.9451	0.00161424	mitochondrial outer membrane	C
GO:0004396	2	2.92189	0.00173956	hexokinase activity	F
GO:0000121	2	2.8626	0.00210093	glycerol-1-phosphatase activity	F
GO:0006114	2	2.8626	0.00210093	glycerol biosynthesis	P
GO:0005975	12	2.84975	0.00218768	carbohydrate metabolism	P
GO:0005740	16	2.75497	0.00293484	mitochondrial membrane	C
GO:0006537	13	2.74104	0.00306226	glutamate biosynthesis	P
GO:0004617	2	2.70237	0.00344232	phosphoglycerate dehydrogenase activity	F
GO:0007005	32	2.68064	0.00367404	mitochondrion organization and biogenesis	P
GO:0006096	14	2.65969	0.00391064	glycolysis	P
GO:0009061	3	2.6496	0.00402941	anaerobic respiration	P
[truncated: 2,563 more rows]

## Sheet: ReporterGO_rs_mig1mig2
GO ID	Number of neighbors	Z-score	P-value	GO category description	Process/Function/Component
[truncated: 2,618 more rows]

[truncated: 36 more sheets: ReporterGO_rs_mig1, ReporterReg_rs_grr1, ReporterReg_rs_hxk2, ReporterReg_rs_mig1, ReporterReg_rs_mig1mig2, ReporterReg_rs_rgt1, ReporterReg_rs_grr1_UP, ReporterReg_rs_grr1_DOWN, ReporterReg_rs_hxk2_UP, ReporterReg_rs_hxk2_DOWN, ReporterReg_rs_mig1_UP, ReporterReg_rs_mig1_DOWN, ReporterReg_rs_mig1mig2_UP, ReporterReg_rs_mig1mig2_DOWN, ReporterReg_rs_rgt1_UP, ReporterReg_rs_rgt1_DOWN, ReporterProtein_rs_grr1_1stDeg, ReporterProtein_rs_grr1_2ndDeg, ReporterComplex_rs_grr1, ReporterComplex_rs_hxk2 …]
