# Supplementary material for: Architecture of transcriptional regulatory circuits is knitted over the topology of bio-molecular interaction networks
Source: BMC Syst Biol. 2008 Feb 8;2:17. doi: 10.1186/1752-0509-2-17 (PMC2268660; doi:10.1186/1752-0509-2-17)
Supplement: Additional file 5 — Supplementary Data 2 contains all feature scores mentioned in the text for human diabetes datasets, determined using scoring system S1. [file 1752-0509-2-17-S5.xls]

## Sheet: ReporterGO_DM_FHneg
GO ID	Number of neighbors	Z-score	P-value	GO category description	Process/Function/Component
GO:0006412	136	8.77657	0	protein biosynthesis	P
GO:0003735	84	7.24925	6.66467e-13	structural constituent of ribosome	F
GO:0005739	228	6.8647	1.06122e-11	mitochondrion	C
GO:0003723	207	6.84509	1.21733e-11	RNA binding	F
GO:0005840	70	6.72017	2.8926e-11	ribosome	C
GO:0006512	62	5.79278	1.10843e-08	ubiquitin cycle	P
GO:0006511	43	5.55001	4.58081e-08	ubiquitin-dependent protein catabolism	P
GO:0007517	83	5.39404	1.10596e-07	muscle development	P
GO:0006457	86	4.41931	1.60513e-05	protein folding	P
GO:0003899	15	3.92809	4.28111e-05	DNA-directed RNA polymerase activity	F
GO:0046961	21	3.91345	4.54935e-05	hydrogen-transporting ATPase activity, rotational mechanism	F
GO:0015986	21	3.91345	4.54935e-05	ATP synthesis coupled proton transport	P
GO:0005842	19	4.16005	5.17677e-05	cytosolic large ribosomal subunit (sensu Eukaryota)	C
GO:0051082	63	3.77945	7.8588e-05	unfolded protein binding	F
GO:0005839	17	3.76318	8.38817e-05	proteasome core complex (sensu Eukaryota)	C
GO:0004221	14	3.72829	9.63911e-05	ubiquitin thiolesterase activity	F
GO:0046933	20	3.69645	0.000109318	hydrogen-transporting ATP synthase activity, rotational mechanism	F
GO:0004129	15	3.67695	0.000118019	cytochrome-c oxidase activity	F
GO:0016469	20	3.61554	0.000149864	proton-transporting two-sector ATPase complex	C
GO:0006091	49	3.53772	0.000201802	generation of precursor metabolites and energy	P
GO:0008565	26	3.53701	0.00020234	protein transporter activity	F
GO:0004197	17	3.53209	0.000206143	cysteine-type endopeptidase activity	F
GO:0004298	16	3.52234	0.000213876	threonine endopeptidase activity	F
GO:0006986	25	3.5101	0.00022397	response to unfolded protein	P
GO:0003743	29	3.42505	0.000307338	translation initiation factor activity	F
GO:0006383	8	3.36339	0.000384958	transcription from RNA polymerase III promoter	P
GO:0000398	42	3.35008	0.000403946	nuclear mRNA splicing, via spliceosome	P
GO:0030529	31	3.33482	0.000426779	ribonucleoprotein complex	C
GO:0015992	29	3.32534	0.000441555	proton transport	P
GO:0003954	9	3.29656	0.000489381	NADH dehydrogenase activity	F
GO:0008137	9	3.29656	0.000489381	NADH dehydrogenase (ubiquinone) activity	F
GO:0005829	122	3.28742	0.000505552	cytosol	C
GO:0000166	690	3.2802	0.000518675	nucleotide binding	F
GO:0008307	24	3.14529	0.00082961	structural constituent of muscle	F
GO:0045263	6	3.11999	0.000904278	proton-transporting ATP synthase complex, coupling factor F(o)	C
GO:0005743	20	3.11903	0.000907229	mitochondrial inner membrane	C
GO:0006888	26	3.09011	0.00100041	ER to Golgi transport	P
GO:0008380	32	3.0684	0.00107605	RNA splicing	P
GO:0005786	8	3.03058	0.00122041	signal recognition particle (sensu Eukaryota)	C
GO:0006886	99	3.01341	0.00129164	intracellular protein transport	P
GO:0003746	10	2.98808	0.00140369	translation elongation factor activity	F
GO:0006446	16	2.97719	0.00145453	regulation of translational initiation	P
GO:0008642	17	2.91935	0.00175382	ubiquitin-like activating enzyme activity	F
GO:0005746	10	2.91706	0.00176673	mitochondrial electron transport chain	C
GO:0008139	6	2.91085	0.00180222	nuclear localization sequence binding	F
GO:0006672	4	2.82276	0.00238061	ceramide metabolism	P
GO:0005884	12	2.81677	0.00242547	actin filament	C
GO:0016874	79	2.80716	0.00249905	ligase activity	F
GO:0005753	8	2.74098	0.00306279	proton-transporting ATP synthase complex (sensu Eukaryota)	C
GO:0005488	116	2.73277	0.00314023	binding	F
GO:0005863	11	2.7311	0.00315617	striated muscle thick filament	C
GO:0016491	206	2.67066	0.00378514	oxidoreductase activity	F
GO:0003779	89	2.66103	0.00389514	actin binding	F
GO:0008159	4	2.65703	0.00394159	positive transcription elongation factor activity	F
GO:0010033	5	2.64809	0.00404738	response to organic substance	P
GO:0003729	8	2.63275	0.00423481	mRNA binding	F
GO:0019866	22	2.56987	0.0050868	inner membrane	C
GO:0006613	6	2.55198	0.00535568	cotranslational protein targeting to membrane	P
GO:0006414	12	2.54198	0.00551127	translational elongation	P
GO:0016853	49	2.54089	0.0055286	isomerase activity	F
GO:0004520	3	2.52106	0.00585011	endodeoxyribonuclease activity	F
GO:0005643	20	2.52065	0.00585693	nuclear pore	C
GO:0006941	13	2.51815	0.00589859	striated muscle contraction	P
GO:0016459	25	2.51605	0.0059339	myosin	C
GO:0006936	47	2.48155	0.00654068	muscle contraction	P
GO:0006368	5	2.41731	0.00781794	RNA elongation from RNA polymerase II promoter	P
GO:0006099	17	2.41242	0.00792352	tricarboxylic acid cycle	P
GO:0004721	22	2.41215	0.00792937	phosphoprotein phosphatase activity	F
GO:0000159	11	2.39994	0.00819898	protein phosphatase type 2A complex	C
GO:0008134	21	2.39507	0.00830856	transcription factor binding	F
GO:0019932	3	2.36483	0.00901928	second-messenger-mediated signaling	P
GO:0005859	13	2.35984	0.00914129	muscle myosin	C
GO:0031072	8	2.35632	0.00922861	heat shock protein binding	F
GO:0030530	12	2.3533	0.00930387	heterogeneous nuclear ribonucleoprotein complex	C
GO:0005523	7	2.33874	0.00967434	tropomyosin binding	F
GO:0005843	11	2.32201	0.0101163	cytosolic small ribosomal subunit (sensu Eukaryota)	C
GO:0005666	2	2.31981	0.0101756	DNA-directed RNA polymerase III complex	C
GO:0007017	5	2.31545	0.0102941	microtubule-based process	P
GO:0000049	8	2.31187	0.0103924	tRNA binding	F
GO:0000209	3	2.30276	0.0106463	protein polyubiquitination	P
GO:0004198	3	2.2918	0.0109586	calpain activity	F
GO:0005853	3	2.2656	0.0117379	eukaryotic translation elongation factor 1 complex	C
GO:0000158	3	2.26322	0.011811	protein phosphatase type 2A activity	F
GO:0005112	3	2.24176	0.0124883	Notch binding	F
GO:0008601	13	2.2385	0.0125943	protein phosphatase type 2A regulator activity	F
GO:0006396	26	2.2327	0.0127845	RNA processing	P
GO:0008121	5	2.2286	0.0129204	ubiquinol-cytochrome-c reductase activity	F
GO:0005095	6	2.20573	0.0137014	GTPase inhibitor activity	F
GO:0007021	1	2.19798	0.0139754	tubulin folding	P
GO:0006605	15	2.19731	0.013999	protein targeting	P
GO:0004165	2	2.19345	0.0141374	dodecenoyl-CoA delta-isomerase activity	F
GO:0030130	3	2.18896	0.0142999	clathrin coat of trans-Golgi network vesicle	C
GO:0007016	5	2.18596	0.0144094	cytoskeletal anchoring	P
GO:0047372	1	2.18057	0.0146077	acylglycerol lipase activity	F
GO:0004842	77	2.17203	0.0149268	ubiquitin-protein ligase activity	F
GO:0005732	9	2.16758	0.0150953	small nucleolar ribonucleoprotein complex	C
GO:0016281	7	2.16185	0.0153149	eukaryotic translation initiation factor 4F complex	C
GO:0004591	1	2.16127	0.0153371	oxoglutarate dehydrogenase (succinyl-transferring) activity	F
GO:0009353	1	2.16127	0.0153371	oxoglutarate dehydrogenase complex (sensu Eukaryota)	C
GO:0005634	1164	2.14617	0.0159296	nucleus	C
GO:0005662	4	2.14382	0.0160238	DNA replication factor A complex	C
GO:0016787	329	2.13927	0.0162069	hydrolase activity	F
GO:0004386	13	2.13914	0.016212	helicase activity	F
GO:0016529	5	2.13235	0.0164892	sarcoplasmic reticulum	C
GO:0030036	27	2.13208	0.0165	actin cytoskeleton organization and biogenesis	P
GO:0043234	17	2.13203	0.0165023	protein complex	C
GO:0006120	4	2.12356	0.0168534	mitochondrial electron transport, NADH to ubiquinone	P
GO:0019843	6	2.12314	0.0168709	rRNA binding	F
GO:0000245	6	2.11011	0.0174245	spliceosome assembly	P
GO:0006890	6	2.09666	0.0180117	retrograde transport, Golgi to ER	P
GO:0005978	7	2.08862	0.0183712	glycogen biosynthesis	P
GO:0008629	6	2.08755	0.0184192	induction of apoptosis by intracellular signals	P
GO:0006937	9	2.08621	0.0184799	regulation of muscle contraction	P
GO:0000502	11	2.08399	0.0185804	proteasome complex (sensu Eukaryota)	C
GO:0045502	1	2.08376	0.018591	dynein binding	F
GO:0000132	1	2.08376	0.018591	establishment of mitotic spindle orientation	P
GO:0000235	1	2.08376	0.018591	astral microtubule	C
GO:0015935	5	2.08221	0.0186617	small ribosomal subunit	C
GO:0003714	51	2.08125	0.0187057	transcription corepressor activity	F
GO:0006401	11	2.07421	0.0190297	RNA catabolism	P
GO:0016599	2	2.06515	0.0194545	caveolar membrane	C
GO:0003677	335	2.06203	0.0196024	DNA binding	F
GO:0005773	3	2.05666	0.0198594	vacuole	C
GO:0006942	6	2.05349	0.0200124	regulation of striated muscle contraction	P
GO:0006533	4	2.05201	0.0200844	aspartate catabolism	P
GO:0000118	3	2.05032	0.0201666	histone deacetylase complex	C
GO:0006013	6	2.04667	0.0203451	mannose metabolism	P
GO:0016574	1	2.04535	0.0204102	histone ubiquitination	P
GO:0051028	1	2.04535	0.0204102	mRNA transport	P
GO:0004029	6	2.04286	0.0205331	aldehyde dehydrogenase (NAD) activity	F
GO:0004300	6	2.03628	0.020861	enoyl-CoA hydratase activity	F
GO:0016575	3	2.03445	0.0209531	histone deacetylation	P
GO:0008299	5	2.03115	0.0211198	isoprenoid biosynthesis	P
GO:0009060	6	2.02364	0.0215035	aerobic respiration	P
GO:0000059	7	2.01644	0.0218769	protein import into nucleus, docking	P
GO:0006378	7	2.01601	0.0218997	mRNA polyadenylylation	P
GO:0015320	1	2.01392	0.0220092	phosphate carrier activity	F
GO:0006606	4	2.01247	0.0220853	protein import into nucleus	P
GO:0006445	15	1.99253	0.0231566	regulation of translation	P
GO:0000002	2	1.97447	0.0241641	mitochondrial genome maintenance	P
GO:0004616	1	1.96998	0.0244205	phosphogluconate dehydrogenase (decarboxylating) activity	F
GO:0009051	1	1.96998	0.0244205	pentose-phosphate shunt, oxidative branch	P
GO:0000085	2	1.96711	0.0245852	G2 phase of mitotic cell cycle	P
GO:0006607	9	1.96652	0.0246192	NLS-bearing substrate import into nucleus	P
GO:0005680	2	1.9603	0.0249805	anaphase-promoting complex	C
GO:0030508	2	1.94274	0.0260236	thiol-disulfide exchange intermediate activity	F
GO:0004046	3	1.94169	0.0260871	aminoacylase activity	F
GO:0005654	34	1.93868	0.0262702	nucleoplasm	C
GO:0015207	2	1.92886	0.0268742	adenine transporter activity	F
GO:0007019	1	1.91078	0.0280162	microtubule depolymerization	P
GO:0005337	2	1.90915	0.0281214	nucleoside transporter activity	F
GO:0008065	1	1.9075	0.0282278	establishment of blood-nerve barrier	P
GO:0004619	2	1.90622	0.0283109	phosphoglycerate mutase activity	F
GO:0004818	2	1.90533	0.0283688	glutamate-tRNA ligase activity	F
GO:0006424	2	1.90533	0.0283688	glutamyl-tRNA aminoacylation	P
GO:0004906	2	1.90528	0.0283717	interferon-gamma receptor activity	F
GO:0005811	2	1.90482	0.028402	lipid particle	C
GO:0005954	2	1.90428	0.028437	calcium- and calmodulin-dependent protein kinase complex	C
GO:0004909	2	1.90422	0.028441	interleukin-1, Type I, activating receptor activity	F
GO:0006413	8	1.90188	0.0285934	translational initiation	P
GO:0050905	1	1.90062	0.0286761	neuromuscular physiological process	P
GO:0016568	20	1.89859	0.0288094	chromatin modification	P
GO:0040008	2	1.89563	0.0290047	regulation of growth	P
GO:0042518	2	1.89563	0.0290047	negative regulation of tyrosine phosphorylation of Stat3 protein	P
GO:0004681	4	1.88287	0.0298593	casein kinase I activity	F
GO:0006725	6	1.88013	0.0300451	aromatic compound metabolism	P
GO:0005740	7	1.86854	0.0308432	mitochondrial membrane	C
GO:0001672	2	1.86448	0.0311269	regulation of chromatin assembly or disassembly	P
GO:0004083	3	1.8608	0.031386	bisphosphoglycerate phosphatase activity	F
GO:0005977	11	1.85619	0.0317133	glycogen metabolism	P
GO:0004418	1	1.85279	0.0319565	hydroxymethylbilane synthase activity	F
GO:0030125	9	1.85251	0.0319766	clathrin vesicle coat	C
GO:0000087	3	1.84731	0.0323513	M phase of mitotic cell cycle	P
GO:0006810	186	1.84628	0.0324256	transport	P
GO:0008607	2	1.84179	0.0327529	phosphorylase kinase regulator activity	F
GO:0016485	5	1.8383	0.0330092	protein processing	P
GO:0006400	2	1.83642	0.0331481	tRNA modification	P
GO:0009312	4	1.83141	0.0335195	oligosaccharide biosynthesis	P
GO:0006546	3	1.82179	0.0342438	glycine catabolism	P
GO:0000122	45	1.81871	0.0344782	negative regulation of transcription from RNA polymerase II promoter	P
GO:0004727	1	1.81823	0.0345144	prenylated protein tyrosine phosphatase activity	F
GO:0045893	25	1.81417	0.0348259	positive regulation of transcription, DNA-dependent	P
GO:0006122	2	1.80956	0.0351822	mitochondrial electron transport, ubiquinol to cytochrome c	P
GO:0006119	4	1.80861	0.0352557	oxidative phosphorylation	P
GO:0030126	4	1.80592	0.0354653	COPI vesicle coat	C
GO:0004476	2	1.79985	0.0359424	mannose-6-phosphate isomerase activity	F
GO:0005790	4	1.79694	0.0361724	smooth endoplasmic reticulum	C
GO:0004337	1	1.79682	0.0361825	geranyltranstransferase activity	F
GO:0015016	1	1.79233	0.0365399	[heparan sulfate]-glucosamine N-sulfotransferase activity	F
GO:0006476	1	1.79233	0.0365399	protein amino acid deacetylation	P
GO:0006477	1	1.79233	0.0365399	protein amino acid sulfation	P
GO:0030295	1	1.7899	0.0367348	protein kinase activator activity	F
GO:0007100	1	1.78563	0.0370797	mitotic centrosome separation	P
GO:0004689	5	1.7844	0.0371791	phosphorylase kinase activity	F
GO:0006275	4	1.77793	0.0377073	regulation of DNA replication	P
GO:0031405	5	1.77639	0.0378347	lipoic acid binding	F
GO:0004579	3	1.77025	0.0383429	dolichyl-diphosphooligosaccharide-protein glycotransferase activity	F
GO:0015578	1	1.76869	0.0384731	mannose transporter activity	F
GO:0015761	1	1.76869	0.0384731	mannose transport	P
GO:0016018	4	1.76627	0.0386754	cyclosporin A binding	F
GO:0006891	8	1.76434	0.038837	intra-Golgi transport	P
GO:0003755	15	1.76083	0.0391336	peptidyl-prolyl cis-trans isomerase activity	F
GO:0005754	1	1.75976	0.0392242	proton-transporting ATP synthase, catalytic core (sensu Eukaryota)	C
GO:0008033	6	1.75526	0.039607	tRNA processing	P
GO:0006289	12	1.74964	0.0400903	nucleotide-excision repair	P
GO:0004069	2	1.74896	0.0401492	aspartate transaminase activity	F
GO:0004852	1	1.74656	0.0403565	uroporphyrinogen-III synthase activity	F
GO:0006780	1	1.74656	0.0403565	uroporphyrinogen III biosynthesis	P
GO:0004022	4	1.74375	0.040601	alcohol dehydrogenase activity	F
GO:0001709	3	1.74109	0.0408336	cell fate determination	P
GO:0000018	3	1.73769	0.0411324	regulation of DNA recombination	P
GO:0003774	31	1.73749	0.0411506	motor activity	F
GO:0005737	448	1.73581	0.0412989	cytoplasm	C
GO:0016071	2	1.73514	0.0413576	mRNA metabolism	P
GO:0015446	1	1.72956	0.0418544	arsenite-transporting ATPase activity	F
GO:0046685	1	1.72956	0.0418544	response to arsenic	P
GO:0015288	2	1.71771	0.0429247	porin activity	F
GO:0030303	1	1.71601	0.04308	stromelysin 2 activity	F
GO:0007624	1	1.71365	0.0432964	ultradian rhythm	P
GO:0016820	15	1.71331	0.0433276	hydrolase activity, acting on acid anhydrides, catalyzing transmembrane movement of substances	F
GO:0005958	2	1.71223	0.0434274	DNA-dependent protein kinase complex	C
GO:0005844	4	1.70852	0.0437704	polysome	C
GO:0006612	2	1.70655	0.0439526	protein targeting to membrane	P
GO:0006405	1	1.7042	0.0441716	RNA export from nucleus	P
GO:0008334	1	1.7042	0.0441716	histone mRNA metabolism	P
GO:0046580	3	1.70401	0.0441897	negative regulation of Ras protein signal transduction	P
GO:0009966	4	1.70242	0.0443387	regulation of signal transduction	P
GO:0007025	2	1.70143	0.044431	beta-tubulin folding	P
GO:0008173	1	1.70032	0.044535	RNA methyltransferase activity	F
GO:0008148	1	1.70022	0.0445444	negative transcription elongation factor activity	F
GO:0045090	1	1.70022	0.0445444	retroviral genome replication	P
GO:0006519	2	1.70014	0.0445519	amino acid and derivative metabolism	P
GO:0004692	2	1.69999	0.0445664	cGMP-dependent protein kinase activity	F
GO:0004470	3	1.6996	0.0446031	malic enzyme activity	F
GO:0006880	2	1.69499	0.0450387	intracellular sequestering of iron ion	P
GO:0004819	1	1.69433	0.0451012	glutamine-tRNA ligase activity	F
GO:0006425	1	1.69433	0.0451012	glutaminyl-tRNA aminoacylation	P
GO:0050819	2	1.69192	0.0453309	negative regulation of coagulation	P
GO:0006367	16	1.68998	0.0455156	transcription initiation from RNA polymerase II promoter	P
GO:0006101	2	1.68178	0.0463053	citrate metabolism	P
GO:0001508	1	1.67694	0.0467771	regulation of action potential	P
GO:0005047	3	1.67469	0.0469973	signal recognition particle binding	F
GO:0045155	2	1.67349	0.0471153	electron transporter, transferring electrons from CoQH2-cytochrome c reductase complex and cytochrome c oxidase complex activity	F
GO:0005086	4	1.67258	0.0472054	ARF guanyl-nucleotide exchange factor activity	F
GO:0008124	1	1.66872	0.0475867	4-alpha-hydroxytetrahydrobiopterin dehydratase activity	F
GO:0008535	2	1.66777	0.0476808	cytochrome c oxidase complex assembly	P
GO:0006307	2	1.66057	0.0484004	DNA dealkylation	P
GO:0005355	6	1.65986	0.0484711	glucose transporter activity	F
GO:0008379	2	1.65758	0.0487008	thioredoxin peroxidase activity	F
GO:0045946	1	1.65666	0.0487946	positive regulation of translation	P
GO:0048255	1	1.65666	0.0487946	mRNA stabilization	P
GO:0045601	1	1.65584	0.0488771	regulation of endothelial cell differentiation	P
GO:0042254	2	1.65446	0.0490173	ribosome biogenesis and assembly	P
GO:0005665	10	1.65098	0.0493714	DNA-directed RNA polymerase II, core complex	C
GO:0005099	6	1.64968	0.0495042	Ras GTPase activator activity	F
GO:0019966	2	1.64421	0.0500661	interleukin-1 binding	F
GO:0009409	3	1.6426	0.0502328	response to cold	P
GO:0004334	1	1.63942	0.0505625	fumarylacetoacetase activity	F
GO:0019068	1	1.63832	0.0506772	viral assembly	P
GO:0008455	1	1.63823	0.0506868	alpha-1,6-mannosylglycoprotein 2-beta-N-acetylglucosaminyltransferase activity	F
GO:0004865	4	1.63766	0.0507462	type 1 serine/threonine specific protein phosphatase inhibitor activity	F
GO:0008670	1	1.63602	0.0509175	2,4-dienoyl-CoA reductase (NADPH) activity	F
GO:0030521	16	1.6349	0.0510352	androgen receptor signaling pathway	P
GO:0004572	2	1.63189	0.0513516	mannosyl-oligosaccharide 1,3-1,6-alpha-mannosidase activity	F
GO:0004840	8	1.63161	0.0513807	ubiquitin conjugating enzyme activity	F
GO:0005869	2	1.62959	0.0515946	dynactin complex	C
GO:0019807	1	1.62944	0.0516097	aspartoacylase activity	F
GO:0005605	3	1.62492	0.0520902	basal lamina	C
GO:0050425	1	1.62452	0.0521324	carboxypeptidase B activity	F
GO:0003818	1	1.6218	0.0524227	complement factor I activity	F
GO:0003963	1	1.62015	0.0525998	RNA-3'-phosphate cyclase activity	F
GO:0000244	1	1.62015	0.0525998	assembly of spliceosomal tri-snRNP	P
GO:0045892	9	1.61861	0.0527661	negative regulation of transcription, DNA-dependent	P
GO:0001657	1	1.61625	0.0530197	ureteric bud development	P
GO:0001934	1	1.61625	0.0530197	positive regulation of protein amino acid phosphorylation	P
GO:0030501	1	1.61625	0.0530197	positive regulation of bone mineralization	P
GO:0045662	1	1.61625	0.0530197	negative regulation of myoblast differentiation	P
GO:0045669	1	1.61625	0.0530197	positive regulation of osteoblast differentiation	P
GO:0045843	1	1.61625	0.0530197	negative regulation of striated muscle development	P
GO:0006356	3	1.61399	0.0532645	regulation of transcription from RNA polymerase I promoter	P
GO:0005224	1	1.61149	0.0535369	ATP-binding and phosphorylation-dependent chloride channel activity	F
GO:0005260	1	1.61149	0.0535369	channel-conductance-controlling ATPase activity	F
GO:0018279	2	1.61124	0.0535639	protein amino acid N-linked glycosylation via asparagine	P
GO:0008180	5	1.61028	0.053668	signalosome complex	C
GO:0015367	1	1.60931	0.0537744	oxoglutarate:malate antiporter activity	F
GO:0004767	1	1.60814	0.0539023	sphingomyelin phosphodiesterase activity	F
GO:0006685	1	1.60814	0.0539023	sphingomyelin catabolism	P
GO:0046658	2	1.60739	0.0539842	anchored to plasma membrane	C
GO:0043123	41	1.60732	0.053992	positive regulation of I-kappaB kinase/NF-kappaB cascade	P
GO:0048471	6	1.60587	0.0541509	perinuclear region	C
GO:0050681	13	1.60382	0.0543773	androgen receptor binding	F
GO:0045445	2	1.59977	0.0548246	myoblast differentiation	P
GO:0008385	2	1.59559	0.0552906	IkappaB kinase complex	C
GO:0008320	6	1.594	0.0554681	protein carrier activity	F
GO:0045261	5	1.59275	0.0556081	proton-transporting ATP synthase complex, catalytic core F(1)	C
GO:0004301	4	1.59143	0.0557569	epoxide hydrolase activity	F
GO:0042132	2	1.59113	0.0557898	fructose-bisphosphatase activity	F
GO:0009101	2	1.58902	0.0560274	glycoprotein biosynthesis	P
GO:0048278	1	1.58901	0.0560288	vesicle docking	P
GO:0004528	2	1.58821	0.0561197	phosphodiesterase I activity	F
GO:0030911	1	1.58813	0.056128	TPR domain binding	F
GO:0004704	3	1.5876	0.0561883	NF-kappaB-inducing kinase activity	F
GO:0006783	11	1.58694	0.0562626	heme biosynthesis	P
GO:0030833	1	1.58617	0.0563499	regulation of actin filament polymerization	P
GO:0005681	17	1.58359	0.0566435	spliceosome complex	C
GO:0008236	1	1.57786	0.0572983	serine-type peptidase activity	F
GO:0019956	1	1.57686	0.0574139	chemokine binding	F
GO:0003998	2	1.5765	0.0574549	acylphosphatase activity	F
GO:0051289	1	1.57615	0.0574956	protein homotetramerization	P
GO:0017040	1	1.56627	0.0586424	ceramidase activity	F
GO:0043015	1	1.56337	0.0589824	gamma-tubulin binding	F
GO:0005814	1	1.56337	0.0589824	centriole	C
GO:0006631	32	1.5613	0.0592259	fatty acid metabolism	P
GO:0004184	1	1.55945	0.0594446	lysine carboxypeptidase activity	F
GO:0000146	8	1.55939	0.0594526	microfilament motor activity	F
GO:0046790	1	1.55691	0.0597463	virion binding	F
GO:0007266	14	1.55548	0.0599164	Rho protein signal transduction	P
GO:0008494	2	1.55139	0.060404	translation activator activity	F
GO:0004305	1	1.54885	0.0607092	ethanolamine kinase activity	F
GO:0003918	3	1.54511	0.0611593	DNA topoisomerase (ATP-hydrolyzing) activity	F
GO:0016616	3	1.54196	0.0615423	oxidoreductase activity, acting on the CH-OH group of donors, NAD or NADP as acceptor	F
GO:0003876	3	1.53919	0.0618792	AMP deaminase activity	F
GO:0004186	1	1.53245	0.0627057	carboxypeptidase C activity	F
GO:0005618	1	1.53233	0.06272	cell wall	C
GO:0005816	2	1.52962	0.0630551	spindle pole body	C
GO:0008054	1	1.52798	0.0632591	cyclin catabolism	P
GO:0015457	2	1.5276	0.0633054	auxiliary transport protein activity	F
GO:0005046	2	1.52606	0.0634978	KDEL sequence binding	F
GO:0004826	1	1.52426	0.0637218	phenylalanine-tRNA ligase activity	F
GO:0006432	1	1.52426	0.0637218	phenylalanyl-tRNA aminoacylation	P
GO:0005672	1	1.52402	0.0637521	transcription factor TFIIA complex	C
GO:0042030	1	1.52273	0.0639137	ATPase inhibitor activity	F
GO:0008074	3	1.52198	0.0640068	guanylate cyclase complex, soluble	C
GO:0046922	1	1.52124	0.0640995	peptide-O-fucosyltransferase activity	F
GO:0006004	1	1.52124	0.0640995	fucose metabolism	P
GO:0016266	1	1.52124	0.0640995	O-glycan processing	P
GO:0008064	2	1.51853	0.0644405	regulation of actin polymerization and/or depolymerization	P
GO:0001848	1	1.51804	0.0645023	complement binding	F
GO:0003812	1	1.51804	0.0645023	alternative-complement-pathway C3/C5 convertase activity	F
GO:0003844	1	1.51097	0.0653984	1,4-alpha-glucan branching enzyme activity	F
GO:0004277	1	1.50803	0.0657737	granzyme A activity	F
GO:0008538	3	1.50634	0.0659905	proteasome activator activity	F
GO:0008537	3	1.50634	0.0659905	proteasome activator complex	C
GO:0005980	4	1.50207	0.0665399	glycogen catabolism	P
GO:0019901	14	1.50067	0.0667207	protein kinase binding	F
GO:0031202	5	1.49933	0.0668936	RNA splicing factor activity, transesterification mechanism	F
GO:0018445	2	1.49797	0.0670702	prothoracicotrophic hormone activity	F
GO:0005290	1	1.49674	0.0672302	L-histidine transporter activity	F
GO:0015180	1	1.49674	0.0672302	L-alanine transporter activity	F
GO:0015182	1	1.49674	0.0672302	L-asparagine transporter activity	F
GO:0015186	1	1.49674	0.0672302	L-glutamine transporter activity	F
GO:0006867	1	1.49674	0.0672302	L-asparagine transport	P
GO:0006868	1	1.49674	0.0672302	L-glutamine transport	P
GO:0015808	1	1.49674	0.0672302	L-alanine transport	P
GO:0015817	1	1.49674	0.0672302	L-histidine transport	P
GO:0001558	30	1.49587	0.0673438	regulation of cell growth	P
GO:0008287	2	1.49385	0.0676079	protein serine/threonine phosphatase complex	C
GO:0007346	1	1.49346	0.067658	regulation of progression through mitotic cell cycle	P
GO:0046539	1	1.4906	0.0680327	histamine N-methyltransferase activity	F
GO:0015520	1	1.4905	0.0680461	tetracycline:hydrogen antiporter activity	F
GO:0015904	1	1.4905	0.0680461	tetracycline transport	P
GO:0008193	1	1.4853	0.0687318	tRNA guanylyltransferase activity	F
GO:0005516	74	1.48361	0.0689565	calmodulin binding	F
GO:0006614	3	1.48349	0.0689725	SRP-dependent cotranslational protein targeting to membrane	P
GO:0004962	1	1.48297	0.0690413	endothelin receptor activity	F
GO:0004864	8	1.48258	0.0690934	protein phosphatase inhibitor activity	F
GO:0006833	5	1.47842	0.0696476	water transport	P
GO:0006271	2	1.4767	0.0698786	DNA strand elongation	P
GO:0030318	1	1.47174	0.0705451	melanocyte differentiation	P
GO:0008308	2	1.47149	0.0705787	voltage-gated ion-selective channel activity	F
GO:0015482	2	1.47149	0.0705787	voltage-gated anion channel porin activity	F
GO:0042043	1	1.47131	0.0706042	neurexin binding	F
GO:0045545	1	1.47131	0.0706042	syndecan binding	F
GO:0005895	1	1.47131	0.0706042	interleukin-5 receptor complex	C
GO:0005912	1	1.47131	0.0706042	adherens junction	C
GO:0044249	2	1.46518	0.0714358	cellular biosynthesis	P
GO:0006650	1	1.46399	0.0715977	glycerophospholipid metabolism	P
GO:0035067	1	1.46351	0.0716645	negative regulation of histone acetylation	P
GO:0006464	38	1.46292	0.0717451	protein modification	P
GO:0005080	5	1.4627	0.0717742	protein kinase C binding	F
GO:0004055	1	1.46232	0.0718268	argininosuccinate synthase activity	F
GO:0006406	15	1.46043	0.0720853	mRNA export from nucleus	P
GO:0045663	2	1.4474	0.073892	positive regulation of myoblast differentiation	P
GO:0005093	2	1.44665	0.0739969	Rab GDP-dissociation inhibitor activity	F
GO:0005372	1	1.44523	0.0741966	water transporter activity	F
GO:0045446	1	1.44419	0.0743431	endothelial cell differentiation	P
GO:0006930	2	1.44271	0.0745513	substrate-bound cell migration, cell extension	P
GO:0004294	1	1.4358	0.0755294	tripeptidyl-peptidase II activity	F
GO:0008717	1	1.4358	0.0755294	D-alanyl-D-alanine endopeptidase activity	F
GO:0004812	2	1.43139	0.076159	tRNA ligase activity	F
GO:0005554	235	1.43085	0.0762369	molecular function unknown	F
GO:0008475	2	1.43027	0.0763191	procollagen-lysine 5-dioxygenase activity	F
GO:0009648	1	1.42918	0.0764759	photoperiodism	P
GO:0004452	1	1.42628	0.0768941	isopentenyl-diphosphate delta-isomerase activity	F
GO:0016117	1	1.42628	0.0768941	carotenoid biosynthesis	P
GO:0004012	1	1.42393	0.0772332	phospholipid-translocating ATPase activity	F
GO:0008539	1	1.42331	0.0773234	proteasome inhibitor activity	F
GO:0004004	11	1.42065	0.0777099	ATP-dependent RNA helicase activity	F
GO:0048227	1	1.42045	0.0777384	plasma membrane to endosome transport	P
GO:0047560	1	1.41763	0.0781489	3-dehydrosphinganine reductase activity	F
GO:0015711	5	1.41615	0.0783659	organic anion transport	P
GO:0006282	1	1.41455	0.0785998	regulation of DNA repair	P
GO:0008553	3	1.41449	0.0786092	hydrogen-exporting ATPase activity, phosphorylative mechanism	F
GO:0046339	1	1.41393	0.0786916	diacylglycerol metabolism	P
GO:0001725	3	1.40923	0.0793841	stress fiber	C
GO:0004430	2	1.40836	0.0795117	1-phosphatidylinositol 4-kinase activity	F
GO:0005489	101	1.40592	0.0798732	electron transporter activity	F
GO:0006974	6	1.40113	0.0805872	response to DNA damage stimulus	P
GO:0006166	2	1.40081	0.080636	purine ribonucleoside salvage	P
GO:0016939	1	1.4007	0.0806524	kinesin II complex	C
GO:0017053	3	1.39841	0.0809947	transcriptional repressor complex	C
GO:0000186	2	1.39802	0.0810531	activation of MAPKK activity	P
GO:0003829	1	1.39323	0.0817754	beta-1,3-galactosyl-O-glycosyl-glycoprotein beta-1,6-N-acetylglucosaminyltransferase activity	F
GO:0015030	2	1.39024	0.0822283	Cajal body	C
GO:0030492	1	1.38996	0.0822706	hemoglobin binding	F
GO:0004968	1	1.38967	0.0823147	gonadotropin-releasing hormone receptor activity	F
GO:0051018	3	1.38758	0.0826331	protein kinase A binding	F
GO:0004815	2	1.38597	0.0828786	aspartate-tRNA ligase activity	F
GO:0006422	2	1.38597	0.0828786	aspartyl-tRNA aminoacylation	P
GO:0051287	12	1.38163	0.0835426	NAD binding	F
GO:0004310	1	1.37806	0.084092	farnesyl-diphosphate farnesyltransferase activity	F
GO:0008120	1	1.376	0.0844112	ceramide glucosyltransferase activity	F
GO:0006679	1	1.376	0.0844112	glucosylceramide biosynthesis	P
GO:0007020	2	1.37234	0.0849792	microtubule nucleation	P
GO:0005827	2	1.37234	0.0849792	polar microtubule	C
GO:0008605	1	1.37232	0.0849823	protein kinase CK2 regulator activity	F
GO:0005956	1	1.37232	0.0849823	protein kinase CK2 complex	C
GO:0000785	27	1.37188	0.0850496	chromatin	C
GO:0008581	1	1.37088	0.0852055	ubiquitin-specific protease 5 activity	F
GO:0000072	1	1.37057	0.0852548	M phase specific microtubule process	P
GO:0005750	1	1.36462	0.086187	respiratory chain complex III (sensu Eukaryota)	C
GO:0005838	6	1.36362	0.0863442	proteasome regulatory particle (sensu Eukaryota)	C
GO:0015075	4	1.36228	0.0865543	ion transporter activity	F
GO:0006090	2	1.36134	0.0867028	pyruvate metabolism	P
GO:0005847	1	1.35958	0.0869812	mRNA cleavage and polyadenylation specificity factor complex	C
GO:0019003	1	1.35868	0.0871242	GDP binding	F
GO:0043022	2	1.35736	0.0873333	ribosome binding	F
GO:0004558	1	1.35596	0.0875555	alpha-glucosidase activity	F
GO:0004375	1	1.35543	0.0876406	glycine dehydrogenase (decarboxylating) activity	F
GO:0005961	1	1.35543	0.0876406	glycine dehydrogenase complex (decarboxylating)	C
GO:0004407	2	1.35464	0.0877658	histone deacetylase activity	F
GO:0008599	1	1.35311	0.0880109	protein phosphatase type 1 regulator activity	F
GO:0030870	1	1.35154	0.0882605	Mre11 complex	C
GO:0004814	1	1.35039	0.0884455	arginine-tRNA ligase activity	F
GO:0006420	1	1.35039	0.0884455	arginyl-tRNA aminoacylation	P
GO:0007161	1	1.34864	0.088727	calcium-independent cell-matrix adhesion	P
GO:0030019	1	1.34711	0.0889723	tryptase activity	F
GO:0005862	3	1.33886	0.0903089	muscle thin filament tropomyosin	C
GO:0007023	1	1.33737	0.0905515	post-chaperonin tubulin folding pathway	P
GO:0004518	5	1.33619	0.0907429	nuclease activity	F
GO:0031616	1	1.33579	0.0908083	spindle pole centrosome	C
GO:0005498	2	1.33557	0.0908451	sterol carrier activity	F
GO:0004662	1	1.33554	0.0908503	CAAX-protein geranylgeranyltransferase activity	F
GO:0018348	1	1.33554	0.0908503	protein amino acid geranylgeranylation	P
GO:0005123	3	1.3301	0.0917428	death receptor binding	F
GO:0005796	1	1.32863	0.091985	Golgi lumen	C
GO:0016312	1	1.32677	0.0922927	inositol bisphosphate phosphatase activity	F
GO:0042577	1	1.32677	0.0922927	lipid phosphatase activity	F
GO:0000334	1	1.3249	0.0926029	3-hydroxyanthranilate 3,4-dioxygenase activity	F
GO:0008987	1	1.3249	0.0926029	quinolinate synthetase A activity	F
GO:0008250	2	1.3225	0.0930016	oligosaccharyl transferase complex	C
GO:0009301	2	1.31833	0.0936967	snRNA transcription	P
GO:0005852	5	1.31797	0.0937576	eukaryotic translation initiation factor 3 complex	C
GO:0006596	2	1.31792	0.0937651	polyamine biosynthesis	P
GO:0009249	2	1.31265	0.0946509	protein-lipoylation	P
GO:0004347	1	1.30812	0.0954156	glucose-6-phosphate isomerase activity	F
GO:0004850	1	1.3036	0.0961845	uridine phosphorylase activity	F
GO:0005309	1	1.30185	0.0964839	creatine:sodium symporter activity	F
GO:0000109	3	1.30176	0.0964996	nucleotide-excision repair complex	C
GO:0004825	1	1.30125	0.0965859	methionine-tRNA ligase activity	F
GO:0006431	1	1.30125	0.0965859	methionyl-tRNA aminoacylation	P
GO:0010165	1	1.30047	0.0967202	response to X-ray	P
GO:0043066	10	1.29782	0.0971738	negative regulation of apoptosis	P
GO:0005544	13	1.29695	0.097324	calcium-dependent phospholipid binding	F
GO:0005785	2	1.29434	0.0977732	signal recognition particle receptor complex	C
GO:0005602	1	1.28894	0.0987094	complement component C1q complex	C
GO:0042623	9	1.28859	0.0987705	ATPase activity, coupled	F
GO:0019867	6	1.2877	0.0989252	outer membrane	C
GO:0030569	1	1.28607	0.0992095	chymotrypsin inhibitor activity	F
GO:0019216	1	1.28607	0.0992095	regulation of lipid metabolism	P
GO:0019904	8	1.28343	0.0996707	protein domain specific binding	F
GO:0004776	1	1.28331	0.0996924	succinate-CoA ligase (GDP-forming) activity	F
GO:0008395	1	1.28236	0.0998578	steroid hydroxylase activity	F
GO:0009408	2	1.28178	0.0999597	response to heat	P
GO:0009636	8	1.28133	0.100039	response to toxin	P
GO:0006839	7	1.27776	0.100668	mitochondrial transport	P
GO:0008324	3	1.27762	0.100692	cation transporter activity	F
GO:0015910	1	1.27558	0.101052	peroxisomal long-chain fatty acid import	P
GO:0004047	2	1.27225	0.101642	aminomethyltransferase activity	F
GO:0005960	2	1.27225	0.101642	glycine cleavage complex	C
GO:0003827	1	1.27032	0.101985	alpha-1,3-mannosylglycoprotein 2-beta-N-acetylglucosaminyltransferase activity	F
GO:0006023	1	1.27032	0.101985	aminoglycan biosynthesis	P
GO:0008643	7	1.27023	0.102001	carbohydrate transport	P
GO:0019959	1	1.26985	0.102069	interleukin-8 binding	F
GO:0043120	1	1.26985	0.102069	tumor necrosis factor binding	F
GO:0009086	2	1.26742	0.102502	methionine biosynthesis	P
GO:0045095	1	1.26664	0.102643	keratin filament	C
GO:0016829	58	1.26639	0.102686	lyase activity	F
GO:0019838	2	1.2654	0.102863	growth factor binding	F
GO:0004831	1	1.26535	0.102874	tyrosine-tRNA ligase activity	F
GO:0006437	1	1.26535	0.102874	tyrosyl-tRNA aminoacylation	P
GO:0004684	1	1.26369	0.103171	calmodulin-dependent protein kinase I activity	F
GO:0015250	5	1.25749	0.104289	water channel activity	F
GO:0045766	2	1.2561	0.10454	positive regulation of angiogenesis	P
GO:0008428	1	1.25499	0.104742	ribonuclease inhibitor activity	F
GO:0015130	1	1.25489	0.10476	mevalonate transporter activity	F
GO:0015355	1	1.25489	0.10476	monocarboxylate porter activity	F
GO:0015728	1	1.25489	0.10476	mevalonate transport	P
GO:0006695	16	1.25298	0.105107	cholesterol biosynthesis	P
GO:0004491	1	1.25291	0.10512	methylmalonate-semialdehyde dehydrogenase (acylating) activity	F
GO:0018478	1	1.25291	0.10512	malonate-semialdehyde dehydrogenase (acetylating) activity	F
GO:0006573	1	1.25291	0.10512	valine metabolism	P
GO:0030337	1	1.24966	0.105712	DNA polymerase processivity factor activity	F
GO:0008195	1	1.24858	0.105909	phosphatidate phosphatase activity	F
GO:0004997	1	1.24754	0.1061	thyrotropin-releasing hormone receptor activity	F
GO:0009168	4	1.24715	0.10617	purine ribonucleoside monophosphate biosynthesis	P
GO:0017144	1	1.24514	0.10654	drug metabolism	P
GO:0004652	1	1.24295	0.106943	polynucleotide adenylyltransferase activity	F
GO:0016572	1	1.24245	0.107035	histone phosphorylation	P
GO:0018107	1	1.24245	0.107035	peptidyl-threonine phosphorylation	P
GO:0008624	13	1.23906	0.107661	induction of apoptosis by extracellular signals	P
GO:0004346	1	1.23797	0.107864	glucose-6-phosphatase activity	F
GO:0007518	1	1.23756	0.107939	myoblast cell fate determination	P
GO:0006402	3	1.23528	0.108363	mRNA catabolism	P
GO:0030601	1	1.23384	0.108631	aminopeptidase B activity	F
GO:0004559	4	1.23305	0.108778	alpha-mannosidase activity	F
GO:0015031	66	1.22883	0.109567	protein transport	P
GO:0003890	1	1.22719	0.109876	beta DNA polymerase activity	F
GO:0007039	1	1.22486	0.110315	vacuolar protein catabolism	P
GO:0004082	2	1.22298	0.110668	bisphosphoglycerate mutase activity	F
GO:0004415	4	1.22282	0.110699	hyalurononglucosaminidase activity	F
GO:0006399	1	1.22203	0.110847	tRNA metabolism	P
GO:0008130	1	1.22106	0.111032	neutrophil collagenase activity	F
GO:0007031	5	1.21919	0.111385	peroxisome organization and biogenesis	P
GO:0006659	1	1.21916	0.111391	phosphatidylserine biosynthesis	P
GO:0006883	1	1.21877	0.111466	sodium ion homeostasis	P
GO:0004759	11	1.2183	0.111554	serine esterase activity	F
GO:0043085	4	1.2161	0.111973	positive regulation of enzyme activity	P
GO:0003905	1	1.211	0.112947	alkylbase DNA N-glycosylase activity	F
GO:0003802	1	1.20909	0.113313	coagulation factor VIIa activity	F
GO:0004333	1	1.20724	0.11367	fumarate hydratase activity	F
GO:0006106	1	1.20724	0.11367	fumarate metabolism	P
GO:0045239	1	1.20724	0.11367	tricarboxylic acid cycle enzyme complex	C
GO:0047963	1	1.20489	0.114123	glycine N-choloyltransferase activity	F
GO:0000104	1	1.20439	0.11422	succinate dehydrogenase activity	F
GO:0008043	2	1.20256	0.114573	ferritin complex	C
GO:0006907	2	1.20097	0.114882	pinocytosis	P
GO:0004152	2	1.2	0.115071	dihydroorotate dehydrogenase activity	F
GO:0004158	2	1.2	0.115071	dihydroorotate oxidase activity	F
GO:0003816	1	1.19832	0.115396	complement component C1s activity	F
GO:0050699	1	1.19733	0.115589	WW domain binding	F
GO:0004231	1	1.1927	0.116494	insulysin activity	F
GO:0008424	1	1.1923	0.116571	glycoprotein 6-alpha-L-fucosyltransferase activity	F
GO:0006338	12	1.19108	0.11681	chromatin remodeling	P
GO:0005660	4	1.19046	0.116932	delta-DNA polymerase cofactor complex	C
GO:0045023	1	1.19036	0.116952	G0 to G1 transition	P
GO:0006096	29	1.18988	0.117047	glycolysis	P
GO:0004018	1	1.18921	0.117179	adenylosuccinate lyase activity	F
GO:0009152	1	1.18921	0.117179	purine ribonucleotide biosynthesis	P
GO:0051538	1	1.18816	0.117385	3 iron, 4 sulfur cluster binding	F
GO:0005686	2	1.18577	0.117856	snRNP U2	C
GO:0008514	2	1.18409	0.118189	organic anion transporter activity	F
GO:0005813	16	1.18403	0.118201	centrosome	C
GO:0008262	1	1.18178	0.118647	importin-alpha export receptor activity	F
GO:0005066	1	1.18176	0.118651	transmembrane receptor protein tyrosine kinase signaling protein activity	F
GO:0005018	1	1.18049	0.118902	platelet-derived growth factor alpha-receptor activity	F
GO:0005456	1	1.18023	0.118955	CMP-sialic acid transporter activity	F
GO:0015782	1	1.18023	0.118955	CMP-sialic acid transport	P
GO:0015077	2	1.18005	0.11899	monovalent inorganic cation transporter activity	F
GO:0015991	2	1.18005	0.11899	ATP hydrolysis coupled proton transport	P
GO:0030641	2	1.18005	0.11899	hydrogen ion homeostasis	P
GO:0008093	4	1.17869	0.11926	cytoskeletal adaptor activity	F
GO:0004903	1	1.17661	0.119676	growth hormone receptor activity	F
GO:0004283	2	1.17634	0.11973	plasmin activity	F
GO:0030334	4	1.17603	0.119791	regulation of cell migration	P
GO:0004948	2	1.17503	0.119991	calcitonin receptor activity	F
GO:0016654	1	1.1736	0.120278	oxidoreductase activity, acting on NADH or NADPH, disulfide as acceptor	F
GO:0004791	1	1.1736	0.120278	thioredoxin-disulfide reductase activity	F
GO:0015283	1	1.17262	0.120474	apoptogenic cytochrome c release channel activity	F
GO:0050684	1	1.16875	0.121252	regulation of mRNA processing	P
GO:0005905	16	1.1649	0.12203	coated pit	C
GO:0004261	1	1.16303	0.122408	cathepsin G activity	F
GO:0003725	10	1.16209	0.122599	double-stranded RNA binding	F
GO:0006858	1	1.16082	0.122857	extracellular transport	P
GO:0008785	1	1.15998	0.123028	alkyl hydroperoxide reductase activity	F
GO:0004373	2	1.15991	0.123042	glycogen (starch) synthase activity	F
GO:0003857	6	1.15889	0.123251	3-hydroxyacyl-CoA dehydrogenase activity	F
GO:0004660	2	1.15882	0.123265	protein farnesyltransferase activity	F
GO:0018347	2	1.15882	0.123265	protein amino acid farnesylation	P
GO:0005622	88	1.15732	0.12357	intracellular	C
GO:0042975	1	1.15723	0.12359	peroxisome proliferator activated receptor binding	F
GO:0006345	1	1.15723	0.12359	loss of chromatin silencing	P
GO:0003817	1	1.15669	0.1237	complement factor D activity	F
GO:0050791	1	1.15379	0.124292	regulation of physiological process	P
GO:0045333	1	1.15275	0.124506	cellular respiration	P
GO:0004408	1	1.15226	0.124607	holocytochrome-c synthase activity	F
GO:0005861	5	1.15203	0.124655	troponin complex	C
GO:0006334	21	1.15051	0.124967	nucleosome assembly	P
GO:0015071	1	1.14999	0.125074	protein phosphatase type 2C activity	F
GO:0045029	1	1.14997	0.125078	UDP-activated nucleotide receptor activity	F
GO:0004422	1	1.14916	0.125246	hypoxanthine phosphoribosyltransferase activity	F
GO:0005068	1	1.14881	0.125318	transmembrane receptor protein tyrosine kinase adaptor protein activity	F
GO:0007176	1	1.14881	0.125318	regulation of epidermal growth factor receptor activity	P
GO:0045840	1	1.14881	0.125318	positive regulation of mitosis	P
GO:0042325	2	1.14507	0.126089	regulation of phosphorylation	P
GO:0030865	1	1.14469	0.12617	cortical cytoskeleton organization and biogenesis	P
GO:0030864	1	1.14469	0.12617	cortical actin cytoskeleton	C
GO:0005215	126	1.14462	0.126183	transporter activity	F
GO:0030431	1	1.14401	0.12631	sleep	P
GO:0042033	1	1.14401	0.12631	chemokine biosynthesis	P
GO:0042094	1	1.14401	0.12631	interleukin-2 biosynthesis	P
GO:0042231	1	1.14401	0.12631	interleukin-13 biosynthesis	P
GO:0042253	1	1.14401	0.12631	granulocyte macrophage colony-stimulating factor biosynthesis	P
GO:0005764	69	1.14146	0.12684	lysosome	C
GO:0005795	115	1.1409	0.126956	Golgi stack	C
GO:0008924	1	1.13955	0.127238	malate dehydrogenase (acceptor) activity	F
GO:0004149	1	1.13896	0.12736	dihydrolipoyllysine-residue succinyltransferase activity	F
GO:0045252	1	1.13896	0.12736	oxoglutarate dehydrogenase complex	C
GO:0016585	2	1.13864	0.127426	chromatin remodeling complex	C
GO:0000139	18	1.13834	0.12749	Golgi membrane	C
GO:0004419	1	1.13553	0.128078	hydroxymethylglutaryl-CoA lyase activity	F
GO:0004183	1	1.13433	0.128329	carboxypeptidase E activity	F
GO:0005834	15	1.13408	0.12838	heterotrimeric G-protein complex	C
GO:0030163	7	1.13407	0.128383	protein catabolism	P
GO:0004557	1	1.13292	0.128623	alpha-galactosidase activity	F
GO:0008483	1	1.12778	0.129707	transaminase activity	F
GO:0046983	9	1.12738	0.129791	protein dimerization activity	F
GO:0043072	2	1.11939	0.131486	negative regulation of non-apoptotic programmed cell death	P
GO:0004014	1	1.11734	0.131925	adenosylmethionine decarboxylase activity	F
GO:0006597	1	1.11734	0.131925	spermine biosynthesis	P
GO:0046325	1	1.11692	0.132014	negative regulation of glucose import	P
GO:0050121	1	1.11605	0.132199	N-acylglucosamine 2-epimerase activity	F
GO:0007091	1	1.11577	0.132261	mitotic metaphase/anaphase transition	P
GO:0015923	1	1.1154	0.132339	mannosidase activity	F
GO:0004838	1	1.11478	0.132473	tyrosine transaminase activity	F
GO:0009074	1	1.11478	0.132473	aromatic amino acid family catabolism	P
GO:0004074	2	1.11198	0.133073	biliverdin reductase activity	F
GO:0008753	1	1.10932	0.133647	NADPH dehydrogenase (quinone) activity	F
GO:0000247	1	1.10924	0.133663	C-8 sterol isomerase activity	F
GO:0006696	1	1.10924	0.133663	ergosterol biosynthesis	P
GO:0004471	1	1.10692	0.134164	malate dehydrogenase (decarboxylating) activity	F
GO:0016619	1	1.10692	0.134164	malate dehydrogenase (oxaloacetate-decarboxylating) activity	F
GO:0007368	1	1.10651	0.134253	determination of left/right symmetry	P
GO:0004816	1	1.10377	0.134847	asparagine-tRNA ligase activity	F
GO:0006421	1	1.10377	0.134847	asparaginyl-tRNA aminoacylation	P
GO:0015254	1	1.10288	0.135039	glycerol channel activity	F
GO:0015793	1	1.10288	0.135039	glycerol transport	P
GO:0003676	99	1.09654	0.136421	nucleic acid binding	F
GO:0004998	1	1.09389	0.137001	transferrin receptor activity	F
GO:0047485	2	1.09074	0.137694	protein N-terminus binding	F
GO:0005742	1	1.09041	0.137767	mitochondrial outer membrane translocase complex	C
GO:0009441	1	1.08975	0.137911	glycolate metabolism	P
GO:0030374	5	1.0875	0.138407	ligand-dependent nuclear receptor transcription coactivator activity	F
GO:0006397	27	1.08462	0.139045	mRNA processing	P
GO:0043138	1	1.08446	0.13908	3' to 5' DNA helicase activity	F
GO:0004174	2	1.08407	0.139167	electron-transferring-flavoprotein dehydrogenase activity	F
GO:0004708	6	1.08294	0.139418	MAP kinase kinase activity	F
GO:0004316	1	1.08133	0.139776	3-oxoacyl-[acyl-carrier protein] reductase activity	F
GO:0004813	1	1.08031	0.140001	alanine-tRNA ligase activity	F
GO:0006419	1	1.08031	0.140001	alanyl-tRNA aminoacylation	P
GO:0030172	1	1.08003	0.140064	troponin C binding	F
GO:0005875	18	1.07949	0.140185	microtubule associated complex	C
GO:0042599	1	1.07919	0.140252	lamellar body	C
GO:0050874	1	1.07818	0.140477	organismal physiological process	P
GO:0003726	1	1.07793	0.140533	double-stranded RNA adenosine deaminase activity	F
GO:0016553	1	1.07793	0.140533	base conversion or substitution editing	P
GO:0004820	1	1.0769	0.140762	glycine-tRNA ligase activity	F
GO:0006426	1	1.0769	0.140762	glycyl-tRNA aminoacylation	P
GO:0005501	1	1.07672	0.140803	retinoid binding	F
GO:0045187	1	1.07672	0.140803	regulation of circadian sleep/wake cycle, sleep	P
GO:0005791	1	1.07672	0.140803	rough endoplasmic reticulum	C
GO:0004156	1	1.07603	0.140957	dihydropteroate synthase activity	F
GO:0008705	1	1.07603	0.140957	methionine synthase activity	F
GO:0016012	4	1.07601	0.140961	sarcoglycan complex	C
GO:0031419	2	1.07573	0.141024	cobalamin binding	F
GO:0008625	4	1.07501	0.141185	induction of apoptosis via death domain receptors	P
GO:0030140	3	1.07474	0.141246	trans-Golgi network transport vesicle	C
GO:0004462	1	1.0743	0.141343	lactoylglutathione lyase activity	F
GO:0017147	1	1.07328	0.141573	Wnt-protein binding	F
GO:0030178	1	1.07328	0.141573	negative regulation of Wnt receptor signaling pathway	P
GO:0004188	1	1.07237	0.141777	serine-type Pro-X carboxypeptidase activity	F
GO:0006222	2	1.07144	0.141987	UMP biosynthesis	P
GO:0003841	2	1.07035	0.14223	1-acylglycerol-3-phosphate O-acyltransferase activity	F
GO:0006654	2	1.07035	0.14223	phosphatidic acid biosynthesis	P
GO:0000127	2	1.06826	0.142701	transcription factor TFIIIC complex	C
GO:0004251	1	1.06626	0.143154	X-Pro dipeptidase activity	F
GO:0003920	1	1.06597	0.143219	GMP reductase activity	F
GO:0006220	4	1.06569	0.143281	pyrimidine nucleotide metabolism	P
GO:0016509	1	1.06495	0.14345	long-chain-3-hydroxyacyl-CoA dehydrogenase activity	F
GO:0047026	2	1.06456	0.143537	3-alpha-hydroxysteroid dehydrogenase (A-specific) activity	F
GO:0047115	2	1.06456	0.143537	trans-1,2-dihydrobenzene-1,2-diol dehydrogenase activity	F
GO:0006474	1	1.06223	0.144065	N-terminal protein amino acid acetylation	P
GO:0006475	1	1.06223	0.144065	internal protein amino acid acetylation	P
GO:0003842	1	1.06098	0.144349	1-pyrroline-5-carboxylate dehydrogenase activity	F
GO:0001763	1	1.06037	0.144488	branching morphogenesis	P
GO:0008526	2	1.06007	0.144557	phosphatidylinositol transporter activity	F
GO:0046627	1	1.05764	0.14511	negative regulation of insulin receptor signaling pathway	P
GO:0030159	4	1.05686	0.145288	receptor signaling complex scaffold activity	F
GO:0045860	1	1.05657	0.145353	positive regulation of protein kinase activity	P
GO:0004917	2	1.0557	0.145552	interleukin-7 receptor activity	F
GO:0016918	6	1.05439	0.145851	retinal binding	F
GO:0005159	4	1.05196	0.146409	insulin-like growth factor receptor binding	F
GO:0008266	1	1.05039	0.14677	poly(U) binding	F
GO:0008609	1	1.05031	0.146788	alkylglycerone-phosphate synthase activity	F
GO:0008131	5	1.0483	0.147251	amine oxidase activity	F
GO:0004365	1	1.04761	0.14741	glyceraldehyde-3-phosphate dehydrogenase (phosphorylating) activity	F
GO:0003860	1	1.04644	0.147678	3-hydroxyisobutyryl-CoA hydrolase activity	F
GO:0004416	1	1.04557	0.147881	hydroxyacylglutathione hydrolase activity	F
GO:0006069	4	1.04465	0.148093	ethanol oxidation	P
GO:0005048	3	1.04408	0.148225	signal sequence binding	F
GO:0004228	1	1.0438	0.148289	gelatinase A activity	F
GO:0008392	1	1.04274	0.148533	arachidonic acid epoxygenase activity	F
GO:0030520	3	1.04199	0.148709	estrogen receptor signaling pathway	P
GO:0030507	1	1.03891	0.149424	spectrin binding	F
GO:0045199	1	1.03891	0.149424	maintenance of epithelial cell polarity	P
GO:0006283	3	1.03791	0.149657	transcription-coupled nucleotide-excision repair	P
GO:0005524	543	1.03433	0.150491	ATP binding	F
GO:0019145	1	1.03259	0.150899	aminobutyraldehyde dehydrogenase activity	F
GO:0047105	1	1.03259	0.150899	4-trimethylammoniobutyraldehyde dehydrogenase activity	F
GO:0042921	2	1.03231	0.150963	glucocorticoid receptor signaling pathway	P
GO:0004830	1	1.03202	0.151032	tryptophan-tRNA ligase activity	F
GO:0006436	1	1.03202	0.151032	tryptophanyl-tRNA aminoacylation	P
GO:0010008	1	1.03197	0.151043	endosome membrane	C
GO:0003697	19	1.03193	0.151053	single-stranded DNA binding	F
GO:0004249	1	1.03103	0.151264	stromelysin 3 activity	F
GO:0045449	34	1.031	0.15127	regulation of transcription	P
GO:0004230	1	1.03004	0.151496	glutamyl aminopeptidase activity	F
GO:0009032	1	1.02986	0.151538	thymidine phosphorylase activity	F
GO:0006206	1	1.02986	0.151538	pyrimidine base metabolism	P
GO:0003948	1	1.02975	0.151563	N4-(beta-N-acetylglucosaminyl)-L-asparaginase activity	F
GO:0006878	3	1.02901	0.151737	copper ion homeostasis	P
GO:0005971	1	1.02876	0.151795	ribonucleoside-diphosphate reductase complex	C
GO:0045742	1	1.02771	0.152043	positive regulation of epidermal growth factor receptor signaling pathway	P
GO:0046578	1	1.02771	0.152043	regulation of Ras protein signal transduction	P
GO:0031074	1	1.02771	0.152043	nucleocytoplasmic shuttling complex	C
GO:0043005	3	1.02499	0.152683	neuron projection	C
GO:0030880	1	1.02251	0.15327	RNA polymerase complex	C
GO:0019439	2	1.02201	0.153388	aromatic compound catabolism	P
GO:0004295	1	1.01892	0.154121	trypsin activity	F
GO:0030060	1	1.01817	0.154298	L-malate dehydrogenase activity	F
GO:0009117	11	1.01727	0.154513	nucleotide metabolism	P
GO:0006163	1	1.01588	0.154844	purine nucleotide metabolism	P
GO:0008073	1	1.01391	0.155313	ornithine decarboxylase inhibitor activity	F
GO:0030324	1	1.01343	0.155428	lung development	P
GO:0008116	1	1.01338	0.15544	prostaglandin-I synthase activity	F
GO:0045595	5	1.01052	0.156124	regulation of cell differentiation	P
GO:0030155	9	1.0103	0.156176	regulation of cell adhesion	P
GO:0000921	1	1.0088	0.156535	septin ring assembly	P
GO:0015858	3	1.00614	0.157173	nucleoside transport	P
GO:0004827	1	0.999597	0.158753	proline-tRNA ligase activity	F
GO:0006433	1	0.999597	0.158753	prolyl-tRNA aminoacylation	P
GO:0004536	4	0.999243	0.158839	deoxyribonuclease activity	F
GO:0016308	3	0.9968	0.159431	1-phosphatidylinositol-4-phosphate 5-kinase activity	F
GO:0030111	3	0.995096	0.159845	regulation of Wnt receptor signaling pathway	P
GO:0015630	3	0.995096	0.159845	microtubule cytoskeleton	C
GO:0016600	1	0.993976	0.160117	flotillin complex	C
GO:0006108	4	0.992901	0.160379	malate metabolism	P
GO:0005537	5	0.992478	0.160482	mannose binding	F
GO:0017111	25	0.992048	0.160587	nucleoside-triphosphatase activity	F
GO:0004367	1	0.99128	0.160774	glycerol-3-phosphate dehydrogenase (NAD+) activity	F
GO:0046168	1	0.99128	0.160774	glycerol-3-phosphate catabolism	P
GO:0005783	179	0.988758	0.161391	endoplasmic reticulum	C
GO:0016055	14	0.988731	0.161397	Wnt receptor signaling pathway	P
GO:0004602	5	0.987623	0.161669	glutathione peroxidase activity	F
GO:0008310	1	0.986194	0.162019	single-stranded DNA specific 3'-5' exodeoxyribonuclease activity	F
GO:0008859	1	0.986194	0.162019	exoribonuclease II activity	F
GO:0000738	1	0.986194	0.162019	DNA catabolism, exonucleolytic	P
GO:0008431	1	0.982202	0.163	vitamin E binding	F
GO:0016323	3	0.977853	0.164073	basolateral plasma membrane	C
GO:0008333	4	0.977597	0.164137	endosome to lysosome transport	P
GO:0009306	7	0.977512	0.164158	protein secretion	P
GO:0007492	1	0.97705	0.164272	endoderm development	P
GO:0006509	3	0.974474	0.164911	membrane protein ectodomain proteolysis	P
GO:0042987	3	0.974474	0.164911	amyloid precursor protein catabolism	P
GO:0030306	1	0.974381	0.164934	ADP-ribosylation factor binding	F
GO:0008456	1	0.973263	0.165211	alpha-N-acetylgalactosaminidase activity	F
GO:0006369	1	0.971039	0.165765	transcription termination from RNA polymerase II promoter	P
GO:0006913	6	0.970555	0.165885	nucleocytoplasmic transport	P
GO:0006506	4	0.970395	0.165925	GPI anchor biosynthesis	P
GO:0051101	1	0.970024	0.166017	regulation of DNA binding	P
GO:0007379	1	0.96828	0.166452	segment specification	P
GO:0016784	1	0.966973	0.166779	3-mercaptopyruvate sulfurtransferase activity	F
GO:0004719	1	0.965647	0.16711	protein-L-isoaspartate (D-aspartate) O-methyltransferase activity	F
GO:0004170	1	0.963205	0.167722	dUTP diphosphatase activity	F
GO:0046080	1	0.963205	0.167722	dUTP metabolism	P
GO:0004356	1	0.962574	0.167881	glutamate-ammonia ligase activity	F
GO:0006542	1	0.962574	0.167881	glutamine biosynthesis	P
GO:0051539	10	0.961662	0.16811	4 iron, 4 sulfur cluster binding	F
GO:0006337	3	0.960708	0.16835	nucleosome disassembly	P
GO:0004823	1	0.960613	0.168373	leucine-tRNA ligase activity	F
GO:0006429	1	0.960613	0.168373	leucyl-tRNA aminoacylation	P
GO:0005758	3	0.960347	0.16844	mitochondrial intermembrane space	C
GO:0051537	8	0.959933	0.168544	2 iron, 2 sulfur cluster binding	F
GO:0016264	1	0.959442	0.168668	gap junction assembly	P
GO:0004682	1	0.959297	0.168705	protein kinase CK2 activity	F
GO:0005639	3	0.959132	0.168746	integral to nuclear inner membrane	C
GO:0008023	4	0.955736	0.169603	transcription elongation factor complex	C
GO:0004687	1	0.954508	0.169913	myosin light chain kinase activity	F
GO:0003990	1	0.953195	0.170246	acetylcholinesterase activity	F
GO:0042166	1	0.953195	0.170246	acetylcholine binding	F
GO:0001507	1	0.953195	0.170246	acetylcholine catabolism in synaptic cleft	P
GO:0050714	1	0.953195	0.170246	positive regulation of protein secretion	P
GO:0015270	4	0.953124	0.170264	dihydropyridine-sensitive calcium channel activity	F
GO:0051117	1	0.952186	0.170501	ATPase binding	F
GO:0042589	2	0.95173	0.170617	zymogen granule membrane	C
GO:0006094	9	0.950971	0.17081	gluconeogenesis	P
GO:0006610	1	0.948735	0.171378	ribosomal protein import into nucleus	P
GO:0007179	16	0.945038	0.17232	transforming growth factor beta receptor signaling pathway	P
GO:0030674	7	0.945014	0.172326	protein binding, bridging	F
GO:0004603	1	0.943686	0.172665	phenylethanolamine N-methyltransferase activity	F
GO:0004742	1	0.943197	0.17279	dihydrolipoyllysine-residue acetyltransferase activity	F
GO:0006085	1	0.943197	0.17279	acetyl-CoA biosynthesis	P
GO:0006713	1	0.943034	0.172832	glucocorticoid catabolism	P
GO:0045216	1	0.941738	0.173163	intercellular junction assembly and/or maintenance	P
GO:0046903	1	0.941738	0.173163	secretion	P
GO:0000133	1	0.941738	0.173163	polarisome	C
GO:0046831	1	0.94137	0.173258	regulation of RNA export from nucleus	P
GO:0009056	1	0.941308	0.173274	catabolism	P
GO:0005589	2	0.940252	0.173544	collagen type VI	C
GO:0005955	4	0.939854	0.173646	calcineurin complex	C
GO:0008488	1	0.938286	0.174049	gamma-glutamyl carboxylase activity	F
GO:0017187	1	0.938286	0.174049	peptidyl-glutamic acid carboxylation	P
GO:0005759	19	0.936759	0.174441	mitochondrial matrix	C
GO:0004553	10	0.935514	0.174762	hydrolase activity, hydrolyzing O-glycosyl compounds	F
GO:0008177	2	0.935486	0.174769	succinate dehydrogenase (ubiquinone) activity	F
GO:0007626	1	0.935348	0.174804	locomotory behavior	P
GO:0005652	1	0.934001	0.175152	nuclear lamina	C
GO:0006118	140	0.93329	0.175335	electron transport	P
GO:0035246	1	0.932294	0.175592	peptidyl-arginine N-methylation	P
GO:0004192	1	0.931902	0.175693	cathepsin D activity	F
GO:0004081	1	0.931778	0.175726	bis(5'-nucleosyl)-tetraphosphatase (asymmetrical) activity	F
GO:0008803	1	0.931778	0.175726	bis(5'-nucleosyl)-tetraphosphatase (symmetrical) activity	F
GO:0008430	12	0.93053	0.176048	selenium binding	F
GO:0015175	3	0.930424	0.176076	neutral amino acid transporter activity	F
GO:0005967	2	0.929023	0.176439	pyruvate dehydrogenase complex (sensu Eukaryota)	C
GO:0003994	2	0.928144	0.176666	aconitate hydratase activity	F
GO:0030838	2	0.924725	0.177554	positive regulation of actin filament polymerization	P
GO:0007569	3	0.924604	0.177586	cell aging	P
GO:0008142	1	0.923668	0.17783	oxysterol binding	F
GO:0008160	2	0.92352	0.177868	protein tyrosine phosphatase activator activity	F
GO:0046966	9	0.919768	0.178847	thyroid hormone receptor binding	F
GO:0003715	1	0.916244	0.17977	transcription termination factor activity	F
GO:0006393	1	0.916244	0.17977	RNA transcription termination from mitochondrial promoter	P
GO:0045323	1	0.915057	0.180081	interleukin-1 receptor complex	C
GO:0004685	5	0.913042	0.18061	calcium- and calmodulin-dependent protein kinase activity	F
GO:0030284	2	0.910797	0.181201	estrogen receptor activity	F
GO:0019955	3	0.908893	0.181703	cytokine binding	F
GO:0004342	1	0.903768	0.183059	glucosamine-6-phosphate deaminase activity	F
GO:0006043	1	0.903768	0.183059	glucosamine catabolism	P
GO:0008415	35	0.901748	0.183595	acyltransferase activity	F
GO:0008613	1	0.90045	0.18394	diuretic hormone activity	F
GO:0009410	1	0.897747	0.18466	response to xenobiotic stimulus	P
GO:0008473	1	0.896954	0.184872	ornithine cyclodeaminase activity	F
GO:0042289	3	0.895847	0.185167	MHC class II protein binding	F
GO:0045058	3	0.895847	0.185167	T cell selection	P
GO:0004496	1	0.894998	0.185394	mevalonate kinase activity	F
GO:0004276	1	0.894294	0.185582	furin activity	F
GO:0051092	6	0.893871	0.185695	activation of NF-kappaB transcription factor	P
GO:0016624	1	0.893849	0.185701	oxidoreductase activity, acting on the aldehyde or oxo group of donors, disulfide as acceptor	F
GO:0003826	1	0.893849	0.185701	alpha-ketoacid dehydrogenase activity	F
GO:0005528	5	0.893811	0.185711	FK506 binding	F
GO:0006449	2	0.893336	0.185839	regulation of translational termination	P
GO:0008176	1	0.892349	0.186103	tRNA (guanine-N7-)-methyltransferase activity	F
GO:0043531	1	0.892321	0.186111	#N/A	#N/A
GO:0030240	1	0.892321	0.186111	muscle thin filament assembly	P
GO:0005865	1	0.892321	0.186111	striated muscle thin filament	C
GO:0005089	4	0.891857	0.186235	Rho guanyl-nucleotide exchange factor activity	F
GO:0017034	1	0.890439	0.186615	Rap guanyl-nucleotide exchange factor activity	F
GO:0003995	5	0.890117	0.186702	acyl-CoA dehydrogenase activity	F
GO:0005315	2	0.888508	0.187134	inorganic phosphate transporter activity	F
GO:0004722	13	0.888213	0.187213	protein serine/threonine phosphatase activity	F
GO:0003727	2	0.886698	0.187621	single-stranded RNA binding	F
GO:0005157	1	0.88645	0.187688	macrophage colony stimulating factor receptor binding	F
GO:0030225	1	0.88645	0.187688	macrophage differentiation	P
GO:0001894	1	0.886091	0.187784	tissue homeostasis	P
GO:0031441	1	0.886091	0.187784	negative regulation of mRNA 3'-end processing	P
GO:0045732	1	0.886091	0.187784	positive regulation of protein catabolism	P
GO:0046826	1	0.886091	0.187784	negative regulation of protein export from nucleus	P
GO:0006196	1	0.885939	0.187825	AMP catabolism	P
GO:0005761	2	0.884119	0.188316	mitochondrial ribosome	C
GO:0006261	7	0.876423	0.1904	DNA-dependent DNA replication	P
GO:0004504	1	0.873549	0.191182	peptidylglycine monooxygenase activity	F
GO:0001519	1	0.873549	0.191182	peptide amidation	P
GO:0006518	1	0.873549	0.191182	peptide metabolism	P
GO:0035259	2	0.871437	0.191758	glucocorticoid receptor binding	F
GO:0045653	1	0.871424	0.191761	negative regulation of megakaryocyte differentiation	P
GO:0004702	1	0.868846	0.192466	receptor signaling protein serine/threonine kinase activity	F
GO:0005856	120	0.86813	0.192662	cytoskeleton	C
GO:0004886	3	0.865323	0.193431	retinoid-X receptor activity	F
GO:0004013	1	0.864926	0.19354	adenosylhomocysteinase activity	F
GO:0003985	2	0.862683	0.194156	acetyl-CoA C-acetyltransferase activity	F
GO:0016763	1	0.862187	0.194292	transferase activity, transferring pentosyl groups	F
GO:0017061	1	0.862187	0.194292	S-methyl-5-thioadenosine phosphorylase activity	F
GO:0008525	1	0.861364	0.194519	phosphatidylcholine transporter activity	F
GO:0004659	2	0.861164	0.194574	prenyltransferase activity	F
GO:0004217	1	0.859492	0.195035	cathepsin L activity	F
GO:0008186	1	0.859448	0.195047	RNA-dependent ATPase activity	F
GO:0007044	1	0.858144	0.195407	cell-substrate junction assembly	P
GO:0016149	1	0.857375	0.195619	translation release factor activity, codon specific	F
GO:0006027	4	0.855471	0.196145	glycosaminoglycan catabolism	P
GO:0005929	1	0.852549	0.196955	cilium	C
GO:0030976	2	0.852195	0.197053	thiamin pyrophosphate binding	F
GO:0030165	3	0.852094	0.197081	PDZ domain binding	F
GO:0004586	1	0.849963	0.197673	ornithine decarboxylase activity	F
GO:0016226	1	0.849739	0.197735	iron-sulfur cluster assembly	P
GO:0005762	3	0.849282	0.197862	mitochondrial large ribosomal subunit	C
GO:0004522	6	0.848571	0.19806	pancreatic ribonuclease activity	F
GO:0018108	1	0.848114	0.198187	peptidyl-tyrosine phosphorylation	P
GO:0005771	1	0.847558	0.198342	multivesicular body	C
GO:0006661	4	0.846934	0.198516	phosphatidylinositol biosynthesis	P
GO:0008486	1	0.845612	0.198885	diphosphoinositol-polyphosphate diphosphatase activity	F
GO:0006303	3	0.845281	0.198977	double-strand break repair via nonhomologous end-joining	P
GO:0007613	1	0.841564	0.200016	memory	P
GO:0008026	14	0.837866	0.201053	ATP-dependent helicase activity	F
GO:0043017	1	0.836524	0.20143	positive regulation of tumor necrosis factor-beta biosynthesis	P
GO:0045630	1	0.836524	0.20143	positive regulation of T-helper 2 cell differentiation	P
GO:0006544	3	0.836487	0.201441	glycine metabolism	P
GO:0051087	3	0.836462	0.201447	chaperone binding	F
GO:0004239	1	0.835481	0.201724	methionyl aminopeptidase activity	F
GO:0030553	3	0.835284	0.201779	3',5'-cGMP binding	F
GO:0007252	1	0.832496	0.202565	I-kappaB phosphorylation	P
GO:0004001	1	0.831842	0.202749	adenosine kinase activity	F
GO:0008398	1	0.826638	0.204221	sterol 14-demethylase activity	F
GO:0015266	1	0.825725	0.20448	protein channel activity	F
GO:0019725	1	0.825725	0.20448	cell homeostasis	P
GO:0006213	1	0.825553	0.204529	pyrimidine nucleoside metabolism	P
GO:0007585	14	0.824832	0.204733	respiratory gaseous exchange	P
GO:0016272	2	0.824381	0.204862	prefoldin complex	C
GO:0016291	1	0.824143	0.204929	acyl-CoA thioesterase activity	F
GO:0004024	3	0.823506	0.20511	alcohol dehydrogenase activity, zinc-dependent	F
GO:0006308	3	0.821849	0.205581	DNA catabolism	P
GO:0048388	1	0.821363	0.20572	endosomal lumen acidification	P
GO:0003690	14	0.821066	0.205804	double-stranded DNA binding	F
GO:0017119	1	0.819794	0.206167	Golgi transport complex	C
GO:0017022	3	0.818478	0.206542	myosin binding	F
GO:0009897	5	0.818228	0.206614	external side of plasma membrane	C
GO:0003878	1	0.817734	0.206755	ATP citrate synthase activity	F
GO:0006200	1	0.817734	0.206755	ATP catabolism	P
GO:0015936	1	0.817734	0.206755	coenzyme A metabolism	P
GO:0009346	1	0.817734	0.206755	citrate lyase complex	C
GO:0005583	1	0.817573	0.2068	fibrillar collagen	C
GO:0006323	7	0.815003	0.207535	DNA packaging	P
GO:0019538	4	0.812738	0.208184	protein metabolism	P
GO:0004459	4	0.807601	0.20966	L-lactate dehydrogenase activity	F
GO:0047568	1	0.807343	0.209734	3-oxo-5-beta-steroid 4-dehydrogenase activity	F
GO:0008360	12	0.806456	0.20999	regulation of cell shape	P
GO:0004303	6	0.806076	0.2101	estradiol 17-beta-dehydrogenase activity	F
GO:0004132	1	0.805986	0.210125	dCMP deaminase activity	F
GO:0045749	4	0.805232	0.210343	negative regulation of S phase of mitotic cell cycle	P
GO:0003870	2	0.801096	0.211538	5-aminolevulinate synthase activity	F
GO:0004084	2	0.800777	0.21163	branched-chain-amino-acid transaminase activity	F
GO:0009082	2	0.800777	0.21163	branched chain family amino acid biosynthesis	P
GO:0005635	14	0.799318	0.212053	nuclear membrane	C
GO:0005964	3	0.799163	0.212098	phosphorylase kinase complex	C
GO:0008242	1	0.798427	0.212311	omega peptidase activity	F
GO:0016579	1	0.798427	0.212311	protein deubiquitination	P
GO:0004003	11	0.796664	0.212823	ATP-dependent DNA helicase activity	F
GO:0050769	1	0.796184	0.212963	positive regulation of neurogenesis	P
GO:0004307	1	0.791856	0.214222	ethanolaminephosphotransferase activity	F
GO:0042593	1	0.791639	0.214286	glucose homeostasis	P
GO:0030731	1	0.791248	0.2144	guanidinoacetate N-methyltransferase activity	F
GO:0006601	2	0.790621	0.214583	creatine biosynthesis	P
GO:0005777	32	0.790421	0.214641	peroxisome	C
GO:0007497	1	0.789608	0.214878	posterior midgut development	P
GO:0008143	3	0.789071	0.215035	poly(A) binding	F
GO:0006637	2	0.788891	0.215088	acyl-CoA metabolism	P
GO:0004477	2	0.788213	0.215286	methenyltetrahydrofolate cyclohydrolase activity	F
GO:0004488	2	0.788213	0.215286	methylenetetrahydrofolate dehydrogenase (NADP+) activity	F
GO:0015934	2	0.787104	0.21561	large ribosomal subunit	C
GO:0006829	2	0.785657	0.216034	zinc ion transport	P
GO:0047066	1	0.781205	0.217341	phospholipid-hydroperoxide glutathione peroxidase activity	F
GO:0004523	2	0.781118	0.217367	ribonuclease H activity	F
GO:0005515	1032	0.777557	0.218415	protein binding	F
GO:0018105	3	0.776928	0.218601	peptidyl-serine phosphorylation	P
GO:0015238	2	0.776066	0.218855	drug transporter activity	F
GO:0030145	39	0.775931	0.218895	manganese ion binding	F
GO:0004441	1	0.775098	0.219141	inositol-1,4-bisphosphate 1-phosphatase activity	F
GO:0005851	1	0.772777	0.219827	eukaryotic translation initiation factor 2B complex	C
GO:0003851	1	0.772044	0.220044	2-hydroxyacylsphingosine 1-beta-galactosyltransferase activity	F
GO:0008489	1	0.772044	0.220044	UDP-galactose-glucosylceramide beta-1,4-galactosyltransferase activity	F
GO:0004792	2	0.766095	0.22181	thiosulfate sulfurtransferase activity	F
GO:0009440	2	0.766095	0.22181	cyanate catabolism	P
GO:0030957	1	0.765083	0.222111	Tat protein binding	F
GO:0051059	1	0.765083	0.222111	NF-kappaB binding	F
GO:0007098	1	0.765083	0.222111	centrosome cycle	P
GO:0042255	1	0.765083	0.222111	ribosome assembly	P
GO:0009003	1	0.764094	0.222406	signal peptidase activity	F
GO:0006465	1	0.764094	0.222406	signal peptide processing	P
GO:0005787	1	0.764094	0.222406	signal peptidase complex	C
GO:0006379	5	0.763763	0.222504	mRNA cleavage	P
GO:0008639	1	0.762652	0.222836	small protein conjugating enzyme activity	F
GO:0019903	1	0.762399	0.222911	protein phosphatase binding	F
GO:0003957	1	0.759028	0.223918	NAD(P)+ transhydrogenase (B-specific) activity	F
GO:0008750	1	0.759028	0.223918	NAD(P)+ transhydrogenase (AB-specific) activity	F
GO:0030161	1	0.75899	0.223929	calpain inhibitor activity	F
GO:0005471	1	0.75868	0.224022	ATP:ADP antiporter activity	F
GO:0004215	1	0.758099	0.224196	cathepsin H activity	F
GO:0004691	7	0.758062	0.224207	cAMP-dependent protein kinase activity	F
GO:0030235	3	0.75631	0.224732	nitric-oxide synthase regulator activity	F
GO:0005546	1	0.756168	0.224774	phosphatidylinositol-4,5-bisphosphate binding	F
GO:0005898	1	0.754305	0.225333	interleukin-13 receptor complex	C
GO:0005353	1	0.75324	0.225653	fructose transporter activity	F
GO:0015755	1	0.75324	0.225653	fructose transport	P
GO:0008170	1	0.752517	0.22587	N-methyltransferase activity	F
GO:0009116	9	0.751172	0.226275	nucleoside metabolism	P
GO:0004179	6	0.751025	0.226319	membrane alanyl aminopeptidase activity	F
GO:0007589	5	0.750678	0.226423	fluid secretion	P
GO:0003937	1	0.748159	0.227182	IMP cyclohydrolase activity	F
GO:0004643	1	0.748159	0.227182	phosphoribosylaminoimidazolecarboxamide formyltransferase activity	F
GO:0042578	3	0.746361	0.227725	phosphoric ester hydrolase activity	F
GO:0005664	1	0.745857	0.227877	nuclear origin of replication recognition complex	C
GO:0016564	20	0.745665	0.227935	transcriptional repressor activity	F
GO:0006564	1	0.745469	0.227994	L-serine biosynthesis	P
GO:0001569	1	0.74527	0.228054	patterning of blood vessels	P
GO:0045602	1	0.74527	0.228054	negative regulation of endothelial cell differentiation	P
GO:0019046	1	0.745032	0.228126	reactivation of latent virus	P
GO:0003815	1	0.745018	0.22813	complement component C1r activity	F
GO:0045603	1	0.744546	0.228273	positive regulation of endothelial cell differentiation	P
GO:0007033	1	0.744275	0.228355	vacuole organization and biogenesis	P
GO:0007292	6	0.74395	0.228453	female gamete generation	P
GO:0003939	1	0.742449	0.228908	L-iditol 2-dehydrogenase activity	F
GO:0006060	1	0.742449	0.228908	sorbitol metabolism	P
GO:0005850	3	0.740893	0.229379	eukaryotic translation initiation factor 2 complex	C
GO:0016034	1	0.740418	0.229523	maleylacetoacetate isomerase activity	F
GO:0004656	2	0.737342	0.230457	procollagen-proline 4-dioxygenase activity	F
GO:0005313	3	0.734345	0.231369	L-glutamate transporter activity	F
GO:0019987	1	0.733538	0.231615	negative regulation of anti-apoptosis	P
GO:0005351	13	0.73133	0.232289	sugar porter activity	F
GO:0005155	2	0.729849	0.232741	epidermal growth factor receptor activating ligand activity	F
GO:0017113	1	0.728875	0.233039	dihydropyrimidine dehydrogenase (NADP+) activity	F
GO:0006212	1	0.728875	0.233039	uracil catabolism	P
GO:0006214	1	0.728875	0.233039	thymidine catabolism	P
GO:0045900	1	0.726053	0.233903	negative regulation of translational elongation	P
GO:0009880	2	0.723642	0.234643	embryonic pattern specification	P
GO:0006110	1	0.723279	0.234754	regulation of glycolysis	P
GO:0001740	1	0.722298	0.235056	Barr body	C
GO:0015081	2	0.721421	0.235325	sodium ion transporter activity	F
GO:0017056	2	0.721173	0.235402	structural constituent of nuclear pore	F
GO:0006266	2	0.719539	0.235904	DNA ligation	P
GO:0004329	1	0.716486	0.236846	formate-tetrahydrofolate ligase activity	F
GO:0000105	1	0.716486	0.236846	histidine biosynthesis	P
GO:0004828	1	0.715132	0.237264	serine-tRNA ligase activity	F
GO:0006434	1	0.715132	0.237264	seryl-tRNA aminoacylation	P
GO:0045071	1	0.714945	0.237321	negative regulation of viral genome replication	P
GO:0030272	1	0.711823	0.238287	5-formyltetrahydrofolate cyclo-ligase activity	F
GO:0015942	1	0.711823	0.238287	formate metabolism	P
GO:0030433	3	0.709434	0.239028	ER-associated protein catabolism	P
GO:0030301	3	0.706403	0.239969	cholesterol transport	P
GO:0006572	5	0.706263	0.240012	tyrosine catabolism	P
GO:0009618	10	0.705467	0.24026	response to pathogenic bacteria	P
GO:0003684	15	0.705225	0.240335	damaged DNA binding	F
GO:0017055	1	0.70414	0.240673	negative regulation of transcriptional preinitiation complex formation	P
GO:0008312	3	0.703763	0.24079	7S RNA binding	F
GO:0000082	16	0.703239	0.240953	G1/S transition of mitotic cell cycle	P
GO:0004180	11	0.701262	0.24157	carboxypeptidase activity	F
GO:0016567	57	0.700585	0.241781	protein ubiquitination	P
GO:0004017	3	0.700294	0.241872	adenylate kinase activity	F
GO:0005582	1	0.69812	0.242551	collagen type XV	C
GO:0006351	5	0.696963	0.242913	transcription, DNA-dependent	P
GO:0004883	1	0.696649	0.243011	glucocorticoid receptor activity	F
GO:0019900	4	0.695925	0.243238	kinase binding	F
GO:0008482	1	0.695495	0.243372	sulfite oxidase activity	F
GO:0009087	1	0.695495	0.243372	methionine catabolism	P
GO:0006415	2	0.695186	0.243469	translational termination	P
GO:0016458	1	0.695051	0.243512	gene silencing	P
GO:0045014	1	0.695051	0.243512	negative regulation of transcription by glucose	P
GO:0005815	1	0.695051	0.243512	microtubule organizing center	C
GO:0012505	1	0.695051	0.243512	endomembrane system	C
GO:0046982	23	0.695041	0.243515	protein heterodimerization activity	F
GO:0005673	3	0.694176	0.243786	transcription factor TFIIE complex	C
GO:0008125	1	0.694047	0.243826	pancreatic elastase I activity	F
GO:0007519	7	0.693871	0.243882	striated muscle development	P
GO:0004360	1	0.693374	0.244038	glutamine-fructose-6-phosphate transaminase (isomerizing) activity	F
GO:0016051	1	0.693374	0.244038	carbohydrate biosynthesis	P
GO:0004615	1	0.691134	0.244741	phosphomannomutase activity	F
GO:0019307	1	0.691134	0.244741	mannose biosynthesis	P
GO:0008474	2	0.690613	0.244904	palmitoyl-(protein) hydrolase activity	F
GO:0004216	1	0.687788	0.245793	cathepsin K activity	F
GO:0006688	3	0.687452	0.245899	glycosphingolipid biosynthesis	P
GO:0005055	2	0.687433	0.245905	laminin receptor activity	F
GO:0030331	3	0.686767	0.246115	estrogen receptor binding	F
GO:0005010	2	0.684068	0.246966	insulin-like growth factor receptor activity	F
GO:0003747	2	0.681734	0.247704	translation release factor activity	F
GO:0003706	3	0.679381	0.248448	ligand-regulated transcription factor activity	F
GO:0045839	1	0.679021	0.248562	negative regulation of mitosis	P
GO:0015248	2	0.677464	0.249056	sterol transporter activity	F
GO:0008495	1	0.677146	0.249157	protoheme IX farnesyltransferase activity	F
GO:0005146	2	0.675021	0.249831	leukemia inhibitory factor receptor binding	F
GO:0015631	2	0.674931	0.24986	tubulin binding	F
GO:0004735	1	0.674574	0.249973	pyrroline-5-carboxylate reductase activity	F
GO:0006002	3	0.672511	0.250629	fructose 6-phosphate metabolism	P
GO:0004824	1	0.672132	0.25075	lysine-tRNA ligase activity	F
GO:0006430	1	0.672132	0.25075	lysyl-tRNA aminoacylation	P
GO:0005637	1	0.670581	0.251244	nuclear inner membrane	C
GO:0005019	1	0.668604	0.251874	platelet-derived growth factor beta-receptor activity	F
GO:0042602	1	0.668494	0.251909	flavin reductase activity	F
GO:0005876	3	0.666271	0.252619	spindle microtubule	C
GO:0008144	4	0.664559	0.253166	drug binding	F
GO:0004379	1	0.664192	0.253284	glycylpeptide N-tetradecanoyltransferase activity	F
GO:0006498	1	0.664192	0.253284	N-terminal protein lipidation	P
GO:0006499	1	0.664192	0.253284	N-terminal protein myristoylation	P
GO:0030384	1	0.660259	0.254544	phosphoinositide metabolism	P
GO:0030890	1	0.660259	0.254544	positive regulation of B cell proliferation	P
GO:0043128	1	0.660259	0.254544	positive regulation of 1-phosphatidylinositol 4-kinase activity	P
GO:0046813	1	0.660259	0.254544	virion attachment, binding of host cell surface receptor	P
GO:0016788	6	0.65975	0.254707	hydrolase activity, acting on ester bonds	F
GO:0004182	14	0.657311	0.25549	carboxypeptidase A activity	F
GO:0015722	1	0.649078	0.258144	canalicular bile acid transport	P
GO:0047006	1	0.649078	0.258144	20-alpha-hydroxysteroid dehydrogenase activity	F
GO:0008423	1	0.647794	0.258559	bleomycin hydrolase activity	F
GO:0015137	1	0.64373	0.259875	citrate transporter activity	F
GO:0006843	1	0.64373	0.259875	mitochondrial citrate transport	P
GO:0006207	4	0.642861	0.260157	'de novo' pyrimidine base biosynthesis	P
GO:0005246	4	0.642718	0.260203	calcium channel regulator activity	F
GO:0004308	1	0.642006	0.260435	exo-alpha-sialidase activity	F
GO:0004862	1	0.639701	0.261183	cAMP-dependent protein kinase inhibitor activity	F
GO:0030150	1	0.638282	0.261645	protein import into mitochondrial matrix	P
GO:0035097	1	0.637639	0.261854	histone methyltransferase complex	C
GO:0016525	8	0.636957	0.262076	negative regulation of angiogenesis	P
GO:0006940	4	0.636697	0.262161	regulation of smooth muscle contraction	P
GO:0004638	1	0.63585	0.262437	phosphoribosylaminoimidazole carboxylase activity	F
GO:0004639	1	0.63585	0.262437	phosphoribosylaminoimidazolesuccinocarboxamide synthase activity	F
GO:0009320	1	0.63585	0.262437	phosphoribosylaminoimidazole carboxylase complex	C
GO:0006333	9	0.635137	0.26267	chromatin assembly or disassembly	P
GO:0004059	1	0.631392	0.263892	aralkylamine N-acetyltransferase activity	F
GO:0007286	4	0.630829	0.264076	spermatid development	P
GO:0000151	58	0.629582	0.264484	ubiquitin ligase complex	C
GO:0008508	3	0.628882	0.264713	bile acid:sodium symporter activity	F
GO:0031418	6	0.628708	0.26477	L-ascorbic acid binding	F
GO:0004621	1	0.627491	0.265169	glycosylphosphatidylinositol phospholipase D activity	F
GO:0004327	1	0.62666	0.265441	formaldehyde dehydrogenase (glutathione) activity	F
GO:0019079	6	0.624623	0.266109	viral genome replication	P
GO:0005534	1	0.624515	0.266145	galactose binding	F
GO:0005369	1	0.624186	0.266253	taurine:sodium symporter activity	F
GO:0000226	3	0.619783	0.2677	microtubule cytoskeleton organization and biogenesis	P
GO:0005247	10	0.619478	0.267801	voltage-gated chloride channel activity	F
GO:0009054	1	0.619016	0.267953	electron acceptor activity	F
GO:0016290	3	0.618657	0.268071	palmitoyl-CoA hydrolase activity	F
GO:0009607	3	0.618463	0.268135	response to biotic stimulus	P
GO:0008511	2	0.618448	0.26814	sodium:potassium:chloride symporter activity	F
GO:0009396	4	0.616289	0.268852	folic acid and derivative biosynthesis	P
GO:0008470	1	0.614608	0.269407	isovaleryl-CoA dehydrogenase activity	F
GO:0016849	1	0.613092	0.269908	phosphorus-oxygen lyase activity	F
GO:0009190	1	0.613092	0.269908	cyclic nucleotide biosynthesis	P
GO:0004325	1	0.61284	0.269991	ferrochelatase activity	F
GO:0008198	1	0.61284	0.269991	ferrous iron binding	F
GO:0009416	1	0.61284	0.269991	response to light stimulus	P
GO:0006611	1	0.609963	0.270943	protein export from nucleus	P
GO:0048019	1	0.609555	0.271078	receptor antagonist activity	F
GO:0001758	1	0.604648	0.272707	retinal dehydrogenase activity	F
GO:0005478	5	0.600654	0.274035	intracellular transporter activity	F
GO:0008995	1	0.599919	0.27428	ribonuclease E activity	F
GO:0004145	1	0.599356	0.274468	diamine N-acetyltransferase activity	F
GO:0007219	10	0.59904	0.274573	Notch signaling pathway	P
GO:0009055	7	0.598355	0.274802	electron carrier activity	F
GO:0005889	1	0.596349	0.275471	hydrogen:potassium-exchanging ATPase complex	C
GO:0016260	1	0.595023	0.275914	selenocysteine biosynthesis	P
GO:0051016	10	0.594647	0.27604	barbed-end actin filament capping	P
GO:0003796	1	0.593903	0.276289	lysozyme activity	F
GO:0016998	1	0.593903	0.276289	cell wall catabolism	P
GO:0006635	12	0.592016	0.27692	fatty acid beta-oxidation	P
GO:0003950	4	0.591755	0.277007	NAD+ ADP-ribosyltransferase activity	F
GO:0015012	2	0.591106	0.277225	heparan sulfate proteoglycan biosynthesis	P
GO:0006040	1	0.590705	0.277359	amino sugar metabolism	P
GO:0000267	1	0.589887	0.277633	cell fraction	C
GO:0005094	3	0.589842	0.277648	Rho GDP-dissociation inhibitor activity	F
GO:0004694	1	0.588738	0.278019	eukaryotic translation initiation factor 2alpha kinase activity	F
GO:0006092	1	0.584937	0.279295	main pathways of carbohydrate metabolism	P
GO:0004560	1	0.582198	0.280217	alpha-L-fucosidase activity	F
GO:0007194	9	0.581459	0.280466	negative regulation of adenylate cyclase activity	P
GO:0030073	2	0.580763	0.2807	insulin secretion	P
GO:0004723	2	0.580763	0.2807	calcium-dependent protein serine/threonine phosphatase activity	F
GO:0015629	42	0.579581	0.281099	actin cytoskeleton	C
GO:0008426	3	0.57891	0.281325	protein kinase C inhibitor activity	F
GO:0004364	12	0.578782	0.281368	glutathione transferase activity	F
GO:0048167	3	0.578137	0.281586	regulation of synaptic plasticity	P
GO:0009142	1	0.57554	0.282463	nucleoside triphosphate biosynthesis	P
GO:0048015	10	0.573718	0.283079	phosphoinositide-mediated signaling	P
GO:0000084	1	0.573444	0.283172	S phase of mitotic cell cycle	P
GO:0005504	9	0.573415	0.283182	fatty acid binding	F
GO:0004148	1	0.571869	0.283705	dihydrolipoyl dehydrogenase activity	F
GO:0047750	1	0.569383	0.284548	cholestenol delta-isomerase activity	F
GO:0003960	1	0.567153	0.285305	NADPH:quinone reductase activity	F
GO:0008289	31	0.56715	0.285306	lipid binding	F
GO:0008016	15	0.565283	0.285941	regulation of heart contraction rate	P
GO:0005520	13	0.562816	0.28678	insulin-like growth factor binding	F
GO:0007172	6	0.560518	0.287563	signal complex formation	P
GO:0004582	1	0.559249	0.287996	dolichyl-phosphate beta-D-mannosyltransferase activity	F
GO:0008536	4	0.558493	0.288254	Ran GTPase binding	F
GO:0001654	2	0.558434	0.288274	eye development	P
GO:0004526	3	0.558004	0.288421	ribonuclease P activity	F
GO:0005655	3	0.558004	0.288421	nucleolar ribonuclease P complex	C
GO:0045454	2	0.557829	0.288481	cell redox homeostasis	P
GO:0005092	1	0.557633	0.288548	GDP-dissociation inhibitor activity	F
GO:0000184	5	0.556658	0.288881	mRNA catabolism, nonsense-mediated decay	P
GO:0050824	1	0.555628	0.289233	water binding	F
GO:0030104	1	0.555628	0.289233	water homeostasis	P
GO:0050891	1	0.555628	0.289233	body fluid osmoregulation	P
GO:0050821	5	0.550105	0.291124	protein stabilization	P
GO:0004588	1	0.547209	0.292118	orotate phosphoribosyltransferase activity	F
GO:0004590	1	0.547209	0.292118	orotidine-5'-phosphate decarboxylase activity	F
GO:0015105	2	0.546684	0.292298	arsenite transporter activity	F
GO:0008757	5	0.545348	0.292757	S-adenosylmethionine-dependent methyltransferase activity	F
GO:0004663	3	0.544822	0.292938	Rab-protein geranylgeranyltransferase activity	F
GO:0006325	12	0.544587	0.293019	establishment and/or maintenance of chromatin architecture	P
GO:0030913	1	0.542999	0.293565	paranodal junction formation	P
GO:0015038	1	0.541333	0.294139	glutathione disulfide oxidoreductase activity	F
GO:0001525	22	0.539528	0.294761	angiogenesis	P
GO:0006260	58	0.537923	0.295315	DNA replication	P
GO:0004801	1	0.537804	0.295356	transaldolase activity	F
GO:0008140	1	0.537132	0.295588	cAMP response element binding protein binding	F
GO:0005496	16	0.536057	0.295959	steroid binding	F
GO:0035162	1	0.535931	0.296003	embryonic hemopoiesis	P
GO:0015035	2	0.535426	0.296178	protein disulfide oxidoreductase activity	F
GO:0001570	3	0.535257	0.296236	vasculogenesis	P
GO:0005088	3	0.534692	0.296431	Ras guanyl-nucleotide exchange factor activity	F
GO:0042592	3	0.534607	0.296461	homeostasis	P
GO:0001527	3	0.533296	0.296914	microfibril	C
GO:0017124	5	0.531549	0.297519	SH3 domain binding	F
GO:0004119	2	0.531548	0.29752	cGMP-inhibited cyclic-nucleotide phosphodiesterase activity	F
GO:0035257	2	0.529631	0.298184	nuclear hormone receptor binding	F
GO:0004829	1	0.529022	0.298395	threonine-tRNA ligase activity	F
GO:0006435	1	0.529022	0.298395	threonyl-tRNA aminoacylation	P
GO:0015893	1	0.528806	0.29847	drug transport	P
GO:0015171	4	0.527832	0.298808	amino acid transporter activity	F
GO:0045995	3	0.523772	0.300219	regulation of embryonic development	P
GO:0005606	3	0.523772	0.300219	laminin-1	C
GO:0019834	3	0.522735	0.30058	phospholipase A2 inhibitor activity	F
GO:0005597	1	0.521895	0.300872	collagen type XVI	C
GO:0030048	7	0.521003	0.301182	actin filament-based movement	P
GO:0008191	5	0.520234	0.30145	metalloendopeptidase inhibitor activity	F
GO:0003953	2	0.518377	0.302098	NAD+ nucleosidase activity	F
GO:0003688	2	0.51793	0.302254	DNA replication origin binding	F
GO:0004032	2	0.517586	0.302374	aldehyde reductase activity	F
GO:0009725	1	0.517255	0.302489	response to hormone stimulus	P
GO:0030099	1	0.517255	0.302489	myeloid cell differentiation	P
GO:0004516	1	0.515948	0.302945	nicotinate phosphoribosyltransferase activity	F
GO:0047280	1	0.515948	0.302945	nicotinamide phosphoribosyltransferase activity	F
GO:0019363	1	0.515948	0.302945	pyridine nucleotide biosynthesis	P
GO:0004331	5	0.514705	0.30338	fructose-2,6-bisphosphate 2-phosphatase activity	F
GO:0050220	1	0.51324	0.303892	prostaglandin-E synthase activity	F
GO:0004506	1	0.512885	0.304016	squalene monooxygenase activity	F
GO:0016050	1	0.511182	0.304612	vesicle organization and biogenesis	P
GO:0003711	5	0.507736	0.305819	transcriptional elongation regulator activity	F
GO:0016798	29	0.507395	0.305939	hydrolase activity, acting on glycosyl bonds	F
GO:0035020	1	0.504075	0.307104	regulation of Rac protein signal transduction	P
GO:0043130	4	0.501694	0.307942	ubiquitin binding	F
GO:0015450	3	0.496717	0.309694	protein translocase activity	F
GO:0007076	5	0.494143	0.310603	mitotic chromosome condensation	P
GO:0007206	1	0.489845	0.312122	metabotropic glutamate receptor, phospholipase C activating pathway	P
GO:0030879	3	0.489516	0.312238	mammary gland development	P
GO:0008080	3	0.48852	0.312591	N-acetyltransferase activity	F
GO:0015988	2	0.487515	0.312947	energy coupled proton transport, against electrochemical gradient	P
GO:0006183	7	0.48748	0.312959	GTP biosynthesis	P
GO:0004839	2	0.48716	0.313073	ubiquitin activating enzyme activity	F
GO:0004096	1	0.485069	0.313814	catalase activity	F
GO:0006469	5	0.484876	0.313882	negative regulation of protein kinase activity	P
GO:0016602	3	0.482534	0.314713	CCAAT-binding factor complex	C
GO:0018401	1	0.482455	0.314741	peptidyl-proline hydroxylation to 4-hydroxy-L-proline	P
GO:0005830	1	0.482062	0.314881	cytosolic ribosome (sensu Eukaryota)	C
GO:0004115	4	0.479101	0.315934	cAMP-specific phosphodiesterase activity	F
GO:0009986	32	0.476333	0.316919	cell surface	C
GO:0001707	1	0.475125	0.317349	mesoderm formation	P
GO:0009952	1	0.475125	0.317349	anterior/posterior pattern formation	P
GO:0045165	1	0.475125	0.317349	cell fate commitment	P
GO:0048340	1	0.475125	0.317349	paraxial mesoderm morphogenesis	P
GO:0051098	1	0.475125	0.317349	regulation of binding	P
GO:0003874	1	0.474299	0.317643	6-pyruvoyltetrahydropterin synthase activity	F
GO:0006982	1	0.472343	0.318341	response to lipid hydroperoxide	P
GO:0004028	1	0.471429	0.318667	aldehyde dehydrogenase activity	F
GO:0004777	1	0.471429	0.318667	succinate-semialdehyde dehydrogenase activity	F
GO:0042417	1	0.471429	0.318667	dopamine metabolism	P
GO:0009450	1	0.471429	0.318667	gamma-aminobutyric acid catabolism	P
GO:0005765	7	0.46995	0.319195	lysosomal membrane	C
GO:0000797	1	0.467338	0.320129	condensin core heterodimer	C
GO:0004658	2	0.465972	0.320618	propionyl-CoA carboxylase activity	F
GO:0000279	2	0.464638	0.321095	M phase	P
GO:0016192	17	0.464233	0.32124	vesicle-mediated transport	P
GO:0016324	2	0.463126	0.321637	apical plasma membrane	C
GO:0008260	1	0.462867	0.32173	3-oxoacid CoA-transferase activity	F
GO:0006104	1	0.462867	0.32173	succinyl-CoA metabolism	P
GO:0006418	2	0.457358	0.323707	tRNA aminoacylation for protein translation	P
GO:0006000	5	0.45693	0.323861	fructose metabolism	P
GO:0008654	8	0.455017	0.324549	phospholipid biosynthesis	P
GO:0015036	3	0.454731	0.324651	disulfide oxidoreductase activity	F
GO:0005947	3	0.452165	0.325575	alpha-ketoglutarate dehydrogenase complex (sensu Eukaryota)	C
GO:0004696	1	0.451193	0.325925	glycogen synthase kinase 3 activity	F
GO:0006561	3	0.449001	0.326716	proline biosynthesis	P
GO:0010038	3	0.447349	0.327311	response to metal ion	P
GO:0005017	1	0.445759	0.327886	platelet-derived growth factor receptor activity	F
GO:0004494	1	0.445611	0.327939	methylmalonyl-CoA mutase activity	F
GO:0005885	2	0.445214	0.328083	Arp2/3 protein complex	C
GO:0006350	475	0.444176	0.328458	transcription	P
GO:0004853	1	0.442583	0.329034	uroporphyrinogen decarboxylase activity	F
GO:0000790	2	0.441519	0.329418	nuclear chromatin	C
GO:0000287	118	0.440804	0.329677	magnesium ion binding	F
GO:0050731	3	0.440373	0.329833	positive regulation of peptidyl-tyrosine phosphorylation	P
GO:0016887	29	0.43885	0.330385	ATPase activity	F
GO:0030132	2	0.437919	0.330722	clathrin coat of coated pit	C
GO:0016455	3	0.437421	0.330903	RNA polymerase II transcription mediator activity	F
GO:0042809	3	0.437421	0.330903	vitamin D receptor binding	F
GO:0006979	21	0.437369	0.330922	response to oxidative stress	P
GO:0042356	1	0.436037	0.331405	GDP-4-dehydro-D-rhamnose reductase activity	F
GO:0050577	1	0.436037	0.331405	GDP-L-fucose synthase activity	F
GO:0042351	1	0.436037	0.331405	'de novo' GDP-L-fucose biosynthesis	P
GO:0031092	1	0.434792	0.331857	platelet alpha granule membrane	C
GO:0009053	1	0.434162	0.332085	electron donor activity	F
GO:0005674	2	0.432225	0.332789	transcription factor TFIIF complex	C
GO:0005678	5	0.431738	0.332966	chromatin assembly complex	C
GO:0005623	2	0.431086	0.333203	cell	C
GO:0007191	2	0.431086	0.333203	dopamine receptor, adenylate cyclase activating pathway	P
GO:0006390	1	0.429351	0.333834	transcription from mitochondrial promoter	P
GO:0005518	10	0.428113	0.334284	collagen binding	F
GO:0003724	5	0.426773	0.334772	RNA helicase activity	F
GO:0004743	2	0.425674	0.335173	pyruvate kinase activity	F
GO:0045069	2	0.424502	0.3356	regulation of viral genome replication	P
GO:0008301	3	0.421643	0.336643	DNA bending activity	F
GO:0001843	1	0.421619	0.336651	neural tube closure	P
GO:0004556	3	0.420995	0.336879	alpha-amylase activity	F
GO:0042135	4	0.419533	0.337413	neurotransmitter catabolism	P
GO:0000004	222	0.416519	0.338515	biological process unknown	P
GO:0015804	2	0.414558	0.339233	neutral amino acid transport	P
GO:0046965	3	0.413696	0.339548	retinoid X receptor binding	F
GO:0003702	72	0.413292	0.339697	RNA polymerase II transcription factor activity	F
GO:0046718	3	0.413235	0.339717	viral entry into host cell	P
GO:0004844	3	0.408643	0.341401	uracil DNA N-glycosylase activity	F
GO:0004466	2	0.407895	0.341675	long-chain-acyl-CoA dehydrogenase activity	F
GO:0030234	3	0.406718	0.342108	enzyme regulator activity	F
GO:0006510	2	0.406134	0.342322	ATP-dependent proteolysis	P
GO:0007096	2	0.405342	0.342613	regulation of exit from mitosis	P
GO:0047522	1	0.40421	0.343029	15-oxoprostaglandin 13-oxidase activity	F
GO:0007051	2	0.404029	0.343096	spindle organization and biogenesis	P
GO:0008092	12	0.403205	0.343399	cytoskeletal protein binding	F
GO:0004613	2	0.402764	0.343561	phosphoenolpyruvate carboxykinase (GTP) activity	F
GO:0007387	2	0.401919	0.343872	anterior compartment specification	P
GO:0007388	2	0.401919	0.343872	posterior compartment specification	P
GO:0007422	7	0.399426	0.34479	peripheral nervous system development	P
GO:0004487	1	0.398869	0.344995	methylenetetrahydrofolate dehydrogenase (NAD+) activity	F
GO:0046653	1	0.398869	0.344995	tetrahydrofolate metabolism	P
GO:0007507	14	0.398343	0.345189	heart development	P
GO:0007001	29	0.396616	0.345825	chromosome organization and biogenesis (sensu Eukaryota)	P
GO:0050750	1	0.395812	0.346122	low-density lipoprotein receptor binding	F
GO:0004565	1	0.394735	0.346519	beta-galactosidase activity	F
GO:0009341	1	0.394735	0.346519	beta-galactosidase complex	C
GO:0004134	1	0.392466	0.347357	4-alpha-glucanotransferase activity	F
GO:0004135	1	0.392466	0.347357	amylo-alpha-1,6-glucosidase activity	F
GO:0043033	1	0.392466	0.347357	isoamylase complex	C
GO:0003908	1	0.391884	0.347572	methylated-DNA-[protein]-cysteine S-methyltransferase activity	F
GO:0009008	1	0.391884	0.347572	DNA-methyltransferase activity	F
GO:0006536	1	0.391173	0.347835	glutamate metabolism	P
GO:0004490	1	0.390801	0.347972	methylglutaconyl-CoA hydratase activity	F
GO:0009083	1	0.390801	0.347972	branched chain family amino acid catabolism	P
GO:0006922	2	0.389912	0.348301	cleavage of lamin	P
GO:0001772	2	0.389912	0.348301	immunological synapse	C
GO:0005890	6	0.388673	0.348759	sodium:potassium-exchanging ATPase complex	C
GO:0030018	1	0.387968	0.34902	Z disc	C
GO:0007525	1	0.387968	0.34902	somatic muscle development	P
GO:0030832	1	0.387968	0.34902	regulation of actin filament length	P
GO:0051291	1	0.384638	0.350253	protein heterooligomerization	P
GO:0051260	4	0.384361	0.350356	protein homooligomerization	P
GO:0005069	1	0.380844	0.351659	transmembrane receptor protein tyrosine kinase docking protein activity	F
GO:0015078	3	0.380711	0.351709	hydrogen ion transporter activity	F
GO:0015333	2	0.379572	0.352132	peptide:hydrogen symporter activity	F
GO:0012506	3	0.378155	0.352658	vesicle membrane	C
GO:0001516	7	0.37802	0.352708	prostaglandin biosynthesis	P
GO:0000212	1	0.377397	0.352939	meiotic spindle organization and biogenesis	P
GO:0000930	1	0.377397	0.352939	gamma-tubulin complex	C
GO:0005463	1	0.377152	0.35303	UDP-N-acetylgalactosamine transporter activity	F
GO:0015789	1	0.377152	0.35303	UDP-N-acetylgalactosamine transport	P
GO:0030206	1	0.377152	0.35303	chondroitin sulfate biosynthesis	P
GO:0042277	2	0.370908	0.355353	peptide binding	F
GO:0000228	5	0.367365	0.356674	nuclear chromosome	C
GO:0017153	6	0.366604	0.356957	sodium:dicarboxylate symporter activity	F
GO:0006835	6	0.366604	0.356957	dicarboxylic acid transport	P
GO:0016605	3	0.366065	0.357158	PML body	C
GO:0030286	4	0.36556	0.357347	dynein complex	C
GO:0051090	1	0.364903	0.357592	regulation of transcription factor activity	P
GO:0007220	4	0.364715	0.357662	Notch receptor processing	P
GO:0005137	2	0.363924	0.357957	interleukin-5 receptor binding	F
GO:0004306	1	0.363829	0.357993	ethanolamine-phosphate cytidylyltransferase activity	F
GO:0004859	5	0.363132	0.358253	phospholipase inhibitor activity	F
GO:0045930	2	0.361548	0.358845	negative regulation of progression through mitotic cell cycle	P
GO:0000188	9	0.358193	0.360099	inactivation of MAPK activity	P
GO:0004021	1	0.358124	0.360125	alanine transaminase activity	F
GO:0004357	2	0.357971	0.360183	glutamate-cysteine ligase activity	F
GO:0006534	2	0.357971	0.360183	cysteine metabolism	P
GO:0004450	2	0.357328	0.360423	isocitrate dehydrogenase (NADP+) activity	F
GO:0006097	2	0.357328	0.360423	glyoxylate cycle	P
GO:0005741	12	0.348916	0.363576	mitochondrial outer membrane	C
GO:0006100	3	0.344756	0.365139	tricarboxylic acid cycle intermediate metabolism	P
GO:0019642	3	0.344756	0.365139	anaerobic glycolysis	P
GO:0004835	1	0.343436	0.365635	tubulin-tyrosine ligase activity	F
GO:0006584	4	0.342778	0.365883	catecholamine metabolism	P
GO:0008247	2	0.342527	0.365977	2-acetyl-1-alkylglycerophosphocholine esterase complex	C
GO:0003824	33	0.34185	0.366232	catalytic activity	F
GO:0004000	2	0.340664	0.366678	adenosine deaminase activity	F
GO:0030100	3	0.338155	0.367623	regulation of endocytosis	P
GO:0004751	1	0.335584	0.368592	ribose-5-phosphate isomerase activity	F
GO:0009052	1	0.335584	0.368592	pentose-phosphate shunt, non-oxidative branch	P
GO:0006265	7	0.334354	0.369056	DNA topological change	P
GO:0031032	3	0.334129	0.369141	actomyosin structure organization and biogenesis	P
GO:0004984	3	0.332395	0.369796	olfactory receptor activity	F
GO:0005952	5	0.329918	0.370731	cAMP-dependent protein kinase complex	C
GO:0005874	47	0.328852	0.371134	microtubule	C
GO:0019905	2	0.327935	0.37148	syntaxin binding	F
GO:0007530	5	0.327661	0.371584	sex determination	P
GO:0015068	1	0.327509	0.371641	glycine amidinotransferase activity	F
GO:0008286	7	0.325851	0.372268	insulin receptor signaling pathway	P
GO:0005161	3	0.323677	0.373091	platelet-derived growth factor receptor binding	F
GO:0042803	29	0.322493	0.37354	protein homodimerization activity	F
GO:0006269	3	0.322493	0.37354	DNA replication, synthesis of RNA primer	P
GO:0000077	2	0.321011	0.374101	DNA damage checkpoint	P
GO:0005913	2	0.318014	0.375237	cell-cell adherens junction	C
GO:0004033	3	0.316216	0.375919	aldo-keto reductase activity	F
GO:0019894	2	0.313956	0.376777	kinesin binding	F
GO:0006081	6	0.311456	0.377727	aldehyde metabolism	P
GO:0030574	14	0.311395	0.37775	collagen catabolism	P
GO:0005219	2	0.308339	0.378912	ryanodine-sensitive calcium-release channel activity	F
GO:0015278	2	0.308339	0.378912	calcium-release channel activity	F
GO:0004351	2	0.30752	0.379224	glutamate decarboxylase activity	F
GO:0006540	2	0.30752	0.379224	glutamate decarboxylation to succinate	P
GO:0019733	1	0.306896	0.379461	antibacterial humoral response (sensu Vertebrata)	P
GO:0005744	3	0.304952	0.380201	mitochondrial inner membrane presequence translocase complex	C
GO:0016768	1	0.304041	0.380548	spermine synthase activity	F
GO:0006555	1	0.304041	0.380548	methionine metabolism	P
GO:0006595	1	0.304041	0.380548	polyamine metabolism	P
GO:0004113	1	0.302368	0.381186	2',3'-cyclic-nucleotide 3'-phosphodiesterase activity	F
GO:0009214	1	0.302368	0.381186	cyclic nucleotide catabolism	P
GO:0007263	3	0.299073	0.382442	nitric oxide mediated signal transduction	P
GO:0004920	2	0.298364	0.382713	interleukin-10 receptor activity	F
GO:0004614	1	0.298021	0.382843	phosphoglucomutase activity	F
GO:0000115	1	0.297823	0.382919	S-phase-specific transcription in mitotic cell cycle	P
GO:0008440	3	0.297465	0.383056	inositol trisphosphate 3-kinase activity	F
GO:0016847	3	0.297165	0.38317	1-aminocyclopropane-1-carboxylate synthase activity	F
GO:0004289	8	0.296548	0.383406	subtilase activity	F
GO:0004467	1	0.296396	0.383464	long-chain-fatty-acid-CoA ligase activity	F
GO:0008237	23	0.292534	0.384939	metallopeptidase activity	F
GO:0006950	34	0.292467	0.384965	response to stress	P
GO:0004092	1	0.292169	0.385079	carnitine O-acetyltransferase activity	F
GO:0004085	1	0.289185	0.38622	butyryl-CoA dehydrogenase activity	F
GO:0008413	1	0.286564	0.387223	8-oxo-7,8-dihydroguanine triphosphatase activity	F
GO:0004114	7	0.28321	0.388508	3',5'-cyclic-nucleotide phosphodiesterase activity	F
GO:0030308	11	0.282004	0.38897	negative regulation of cell growth	P
GO:0051276	2	0.279173	0.390056	chromosome organization and biogenesis	P
GO:0000014	2	0.279173	0.390056	single-stranded DNA specific endodeoxyribonuclease activity	F
GO:0000019	2	0.279173	0.390056	regulation of mitotic recombination	P
GO:0007254	14	0.277027	0.39088	JNK cascade	P
GO:0006626	5	0.276926	0.390918	protein targeting to mitochondrion	P
GO:0005802	3	0.276075	0.391245	Golgi trans face	C
GO:0015980	2	0.275153	0.391599	energy derivation by oxidation of organic compounds	P
GO:0005521	2	0.274803	0.391734	lamin binding	F
GO:0009395	2	0.270626	0.393339	phospholipid catabolism	P
GO:0007079	2	0.268026	0.39434	mitotic chromosome movement towards spindle pole	P
GO:0045842	2	0.268026	0.39434	positive regulation of mitotic metaphase/anaphase transition	P
GO:0009225	5	0.267923	0.394379	nucleotide-sugar metabolism	P
GO:0004573	1	0.267338	0.394604	mannosyl-oligosaccharide glucosidase activity	F
GO:0006471	8	0.266822	0.394803	protein amino acid ADP-ribosylation	P
GO:0005801	2	0.262957	0.396292	Golgi cis-face	C
GO:0004822	1	0.261037	0.397032	isoleucine-tRNA ligase activity	F
GO:0006428	1	0.261037	0.397032	isoleucyl-tRNA aminoacylation	P
GO:0004445	6	0.260235	0.397341	inositol-polyphosphate 5-phosphatase activity	F
GO:0008339	2	0.260157	0.397371	MP kinase activity	F
GO:0004519	21	0.259901	0.39747	endonuclease activity	F
GO:0043405	2	0.259195	0.397743	regulation of MAPK activity	P
GO:0004821	2	0.258187	0.398131	histidine-tRNA ligase activity	F
GO:0006427	2	0.258187	0.398131	histidyl-tRNA aminoacylation	P
GO:0007050	37	0.257983	0.39821	cell cycle arrest	P
GO:0035267	2	0.255621	0.399122	TIP60 histone acetyltransferase complex	C
GO:0046777	8	0.2534	0.39998	protein amino acid autophosphorylation	P
GO:0030156	1	0.25013	0.401244	benzodiazepine receptor binding	F
GO:0005486	1	0.24761	0.402218	t-SNARE activity	F
GO:0004175	1	0.246843	0.402515	endopeptidase activity	F
GO:0009166	2	0.245246	0.403133	nucleotide catabolism	P
GO:0005784	1	0.244327	0.403489	translocon complex	C
GO:0008429	1	0.24312	0.403956	phosphatidylethanolamine binding	F
GO:0007183	1	0.240841	0.404839	SMAD protein heteromerization	P
GO:0004706	2	0.240501	0.404971	JUN kinase kinase kinase activity	F
GO:0007249	2	0.240243	0.405071	I-kappaB kinase/NF-kappaB cascade	P
GO:0030097	9	0.239087	0.405519	hemopoiesis	P
GO:0004765	1	0.235566	0.406885	shikimate kinase activity	F
GO:0004361	1	0.232443	0.408097	glutaryl-CoA dehydrogenase activity	F
GO:0005171	1	0.228925	0.409463	hepatocyte growth factor receptor binding	F
GO:0040029	1	0.228925	0.409463	regulation of gene expression, epigenetic	P
GO:0042692	1	0.228925	0.409463	muscle cell differentiation	P
GO:0030539	2	0.228864	0.409487	male genitalia morphogenesis	P
GO:0003847	4	0.226561	0.410382	1-alkyl-2-acetylglycerophosphocholine esterase activity	F
GO:0004551	2	0.225562	0.410771	nucleotide diphosphatase activity	F
GO:0005778	2	0.225415	0.410828	peroxisomal membrane	C
GO:0015633	1	0.224619	0.411138	zinc porter activity	F
GO:0004879	6	0.22443	0.411211	ligand-dependent nuclear receptor activity	F
GO:0004963	1	0.223845	0.411439	follicle stimulating hormone receptor activity	F
GO:0008585	1	0.223845	0.411439	female gonad development	P
GO:0043030	2	0.22328	0.411659	regulation of macrophage activation	P
GO:0048261	2	0.223175	0.4117	negative regulation of receptor mediated endocytosis	P
GO:0004634	3	0.222227	0.412069	phosphopyruvate hydratase activity	F
GO:0000015	3	0.222227	0.412069	phosphopyruvate hydratase complex	C
GO:0017114	2	0.221359	0.412406	wide-spectrum protease inhibitor activity	F
GO:0005730	26	0.218442	0.413542	nucleolus	C
GO:0005153	2	0.218172	0.413647	interleukin-8 receptor binding	F
GO:0005251	4	0.217008	0.414101	delayed rectifier potassium channel activity	F
GO:0018024	4	0.216653	0.414239	histone-lysine N-methyltransferase activity	F
GO:0030157	2	0.214416	0.415111	pancreatic juice secretion	P
GO:0005658	3	0.210928	0.416472	alpha DNA polymerase:primase complex	C
GO:0008112	1	0.207893	0.417656	nicotinamide N-methyltransferase activity	F
GO:0006857	4	0.206933	0.418031	oligopeptide transport	P
GO:0015198	4	0.206933	0.418031	oligopeptide transporter activity	F
GO:0008354	2	0.206307	0.418276	germ cell migration	P
GO:0045909	2	0.203872	0.419227	positive regulation of vasodilation	P
GO:0004631	1	0.202432	0.41979	phosphomevalonate kinase activity	F
GO:0005525	126	0.199593	0.420899	GTP binding	F
GO:0019899	11	0.198193	0.421447	enzyme binding	F
GO:0008462	1	0.196694	0.422033	endopeptidase Clp activity	F
GO:0003865	2	0.192818	0.423551	3-oxo-5-alpha-steroid 4-dehydrogenase activity	F
GO:0000786	20	0.192639	0.423621	nucleosome	C
GO:0006693	3	0.191976	0.42388	prostaglandin metabolism	P
GO:0016206	1	0.189906	0.424691	catechol O-methyltransferase activity	F
GO:0016531	1	0.184344	0.426872	copper chaperone activity	F
GO:0009790	8	0.181035	0.42817	embryonic development	P
GO:0005975	116	0.181028	0.428173	carbohydrate metabolism	P
GO:0004913	2	0.179127	0.428919	interleukin-4 receptor activity	F
GO:0004123	1	0.177436	0.429583	cystathionine gamma-lyase activity	F
GO:0019344	1	0.177436	0.429583	cysteine biosynthesis	P
GO:0003895	1	0.176034	0.430133	gamma DNA-directed DNA polymerase activity	F
GO:0006287	1	0.176034	0.430133	base-excision repair, gap-filling	P
GO:0005760	1	0.176034	0.430133	gamma DNA polymerase complex	C
GO:0000119	7	0.173263	0.431222	mediator complex	C
GO:0004372	2	0.172607	0.43148	glycine hydroxymethyltransferase activity	F
GO:0045086	5	0.171656	0.431854	positive regulation of interleukin-2 biosynthesis	P
GO:0042393	5	0.168856	0.432955	histone binding	F
GO:0000060	5	0.167639	0.433434	protein import into nucleus, translocation	P
GO:0006729	5	0.167143	0.433629	tetrahydrobiopterin biosynthesis	P
GO:0006491	2	0.166482	0.433889	N-glycan processing	P
GO:0042177	2	0.165109	0.434429	negative regulation of protein catabolism	P
GO:0004969	2	0.162935	0.435285	histamine receptor activity	F
GO:0006354	2	0.162415	0.43549	RNA elongation	P
GO:0016656	1	0.160313	0.436317	monodehydroascorbate reductase (NADH) activity	F
GO:0005338	2	0.157937	0.437253	nucleotide-sugar transporter activity	F
GO:0015780	2	0.157937	0.437253	nucleotide-sugar transport	P
GO:0006903	5	0.15787	0.43728	vesicle targeting	P
GO:0005586	1	0.15778	0.437315	collagen type III	C
GO:0007218	22	0.157444	0.437448	neuropeptide signaling pathway	P
GO:0015813	4	0.156688	0.437745	L-glutamate transport	P
GO:0015204	2	0.156469	0.437832	urea transporter activity	F
GO:0015840	2	0.156469	0.437832	urea transport	P
GO:0004618	4	0.154339	0.438671	phosphoglycerate kinase activity	F
GO:0004622	3	0.153893	0.438847	lysophospholipase activity	F
GO:0006302	7	0.152059	0.43957	double-strand break repair	P
GO:0004155	1	0.148331	0.441041	6,7-dihydropteridine reductase activity	F
GO:0051066	1	0.148331	0.441041	dihydrobiopterin metabolism	P
GO:0007181	2	0.147588	0.441334	transforming growth factor beta receptor complex assembly	P
GO:0000776	11	0.147018	0.441559	kinetochore	C
GO:0007638	4	0.145545	0.44214	mechanosensory behavior	P
GO:0042346	1	0.144666	0.442487	positive regulation of NF-kappaB import into nucleus	P
GO:0004478	2	0.143858	0.442806	methionine adenosyltransferase activity	F
GO:0000902	2	0.143621	0.4429	cellular morphogenesis	P
GO:0045597	2	0.143621	0.4429	positive regulation of cell differentiation	P
GO:0030426	4	0.142535	0.443329	growth cone	C
GO:0003680	2	0.14166	0.443674	AT DNA binding	F
GO:0007257	7	0.140051	0.44431	activation of JNK activity	P
GO:0005071	1	0.139639	0.444473	transmembrane receptor protein serine/threonine kinase signaling protein activity	F
GO:0001880	1	0.139639	0.444473	Mullerian duct regression	P
GO:0006914	2	0.139326	0.444596	autophagy	P
GO:0006309	2	0.138492	0.444926	DNA fragmentation during apoptosis	P
GO:0043122	1	0.136423	0.445744	regulation of I-kappaB kinase/NF-kappaB cascade	P
GO:0007200	13	0.135594	0.446071	G-protein signaling, coupled to IP3 second messenger (phospholipase C activating)	P
GO:0008907	1	0.135304	0.446186	integrase activity	F
GO:0015074	1	0.135304	0.446186	DNA integration	P
GO:0016627	1	0.135304	0.446186	oxidoreductase activity, acting on the CH-CH group of donors	F
GO:0006398	2	0.135077	0.446275	histone mRNA 3'-end processing	P
GO:0005854	1	0.132461	0.44731	nascent polypeptide-associated complex	C
GO:0003938	2	0.132327	0.447363	IMP dehydrogenase activity	F
GO:0006177	2	0.132327	0.447363	GMP biosynthesis	P
GO:0005149	2	0.132305	0.447371	interleukin-1 receptor binding	F
GO:0042095	2	0.132305	0.447371	interferon-gamma biosynthesis	P
GO:0042104	2	0.132305	0.447371	positive regulation of activated T cell proliferation	P
GO:0046034	1	0.131209	0.447805	ATP metabolism	P
GO:0000242	2	0.129179	0.448608	pericentriolar material	C
GO:0004739	3	0.12484	0.450325	pyruvate dehydrogenase (acetyl-transferring) activity	F
GO:0004629	2	0.1237	0.450776	phospholipase C activity	F
GO:0006621	2	0.1237	0.450776	protein retention in ER	P
GO:0015196	1	0.123236	0.45096	L-tryptophan transporter activity	F
GO:0015216	1	0.123236	0.45096	purine nucleotide transporter activity	F
GO:0015646	1	0.123236	0.45096	permease activity	F
GO:0009720	1	0.123236	0.45096	detection of hormone stimulus	P
GO:0000793	3	0.122918	0.451086	condensed chromosome	C
GO:0046870	6	0.119718	0.452353	cadmium ion binding	F
GO:0006310	24	0.116077	0.453796	DNA recombination	P
GO:0030346	1	0.115306	0.454101	protein phosphatase 2B binding	F
GO:0005826	1	0.114741	0.454325	contractile ring	C
GO:0008295	2	0.113432	0.454844	spermidine biosynthesis	P
GO:0008152	157	0.113215	0.45493	metabolism	P
GO:0004941	1	0.112188	0.455337	beta2-adrenergic receptor activity	F
GO:0003955	2	0.107754	0.457095	NAD(P)H dehydrogenase (quinone) activity	F
GO:0000175	6	0.10646	0.457609	3'-5'-exoribonuclease activity	F
GO:0015662	2	0.105402	0.458028	ATPase activity, coupled to transmembrane movement of ions, phosphorylative mechanism	F
GO:0030850	1	0.104716	0.4583	prostate gland development	P
GO:0031012	1	0.102933	0.459008	extracellular matrix	C
GO:0046872	615	0.102888	0.459026	metal ion binding	F
GO:0016769	3	0.100997	0.459776	transferase activity, transferring nitrogenous groups	F
GO:0004550	5	0.0966993	0.461483	nucleoside diphosphate kinase activity	F
GO:0006228	5	0.0966993	0.461483	UTP biosynthesis	P
GO:0006241	5	0.0966993	0.461483	CTP biosynthesis	P
GO:0006559	9	0.0933729	0.462804	L-phenylalanine catabolism	P
GO:0007049	131	0.0928673	0.463005	cell cycle	P
GO:0004992	3	0.0899006	0.464183	platelet activating factor receptor activity	F
GO:0008047	24	0.0894017	0.464381	enzyme activator activity	F
GO:0004887	6	0.0893379	0.464407	thyroid hormone receptor activity	F
GO:0006408	1	0.0889448	0.464563	snRNA export from nucleus	P
GO:0004871	140	0.0881224	0.46489	signal transducer activity	F
GO:0004540	6	0.0863183	0.465607	ribonuclease activity	F
GO:0005663	4	0.0861142	0.465688	DNA replication factor C complex	C
GO:0009888	2	0.0857177	0.465845	tissue development	P
GO:0004667	2	0.0846865	0.466255	prostaglandin-D synthase activity	F
GO:0008898	2	0.0841995	0.466449	homocysteine S-methyltransferase activity	F
GO:0000339	4	0.0827976	0.467006	RNA cap binding	F
GO:0006633	11	0.0820256	0.467313	fatty acid biosynthesis	P
GO:0005588	2	0.0800206	0.46811	collagen type V	C
GO:0008168	13	0.0791999	0.468437	methyltransferase activity	F
GO:0005126	6	0.0784541	0.468733	hematopoietin/interferon-class (D200-domain) cytokine receptor binding	F
GO:0030016	1	0.0782863	0.4688	myofibril	C
GO:0045944	14	0.0779637	0.468928	positive regulation of transcription from RNA polymerase II promoter	P
GO:0008472	2	0.0772812	0.4692	metallocarboxypeptidase D activity	F
GO:0030182	2	0.0751622	0.470043	neuron differentiation	P
GO:0001509	2	0.0744959	0.470308	legumain activity	F
GO:0016514	4	0.0741956	0.470427	SWI/SNF complex	C
GO:0006562	2	0.0735488	0.470685	proline catabolism	P
GO:0030335	2	0.0731174	0.470856	positive regulation of cell migration	P
GO:0008595	2	0.0731174	0.470856	determination of anterior/posterior axis, embryo	P
GO:0019897	2	0.0731174	0.470856	extrinsic to plasma membrane	C
GO:0009156	4	0.0727731	0.470993	ribonucleoside monophosphate biosynthesis	P
GO:0009303	2	0.0721763	0.471231	rRNA transcription	P
GO:0009304	2	0.0721763	0.471231	tRNA transcription	P
GO:0005694	20	0.0719075	0.471338	chromosome	C
GO:0015758	10	0.0718875	0.471346	glucose transport	P
GO:0005154	3	0.0716514	0.47144	epidermal growth factor receptor binding	F
GO:0050727	2	0.0711832	0.471626	regulation of inflammatory response	P
GO:0001613	1	0.0687358	0.4726	A3 adenosine receptor activity, G-protein coupled	F
GO:0008612	1	0.0654557	0.473906	hypusine biosynthesis from peptidyl-lysine	P
GO:0050983	1	0.0654557	0.473906	spermidine catabolism to deoxyhypusine, using deoxyhypusine synthase	P
GO:0042102	4	0.0636626	0.474619	positive regulation of T cell proliferation	P
GO:0006690	2	0.060643	0.475822	icosanoid metabolism	P
GO:0007030	3	0.0600891	0.476042	Golgi organization and biogenesis	P
GO:0006066	6	0.0562587	0.477568	alcohol metabolism	P
GO:0004423	1	0.0561648	0.477605	iduronate-2-sulfatase activity	F
GO:0003785	2	0.053358	0.478723	actin monomer binding	F
GO:0006927	2	0.0530183	0.478859	programmed cell death, transformed cells	P
GO:0006084	3	0.0522844	0.479151	acetyl-CoA metabolism	P
GO:0006517	2	0.0514488	0.479484	protein deglycosylation	P
GO:0006493	7	0.0512339	0.47957	protein amino acid O-linked glycosylation	P
GO:0004748	2	0.0507503	0.479762	ribonucleoside-diphosphate reductase activity	F
GO:0006349	2	0.0505987	0.479823	imprinting	P
GO:0008253	2	0.0505175	0.479855	5'-nucleotidase activity	F
GO:0005487	2	0.0500048	0.480059	nucleocytoplasmic transporter activity	F
GO:0001701	5	0.0499695	0.480073	embryonic development (sensu Mammalia)	P
GO:0005388	6	0.048303	0.480737	calcium-transporting ATPase activity	F
GO:0030902	2	0.0442575	0.48235	hindbrain development	P
GO:0045898	2	0.0442575	0.48235	regulation of transcriptional preinitiation complex formation	P
GO:0042062	2	0.0416514	0.483388	long-term strengthening of neuromuscular junction	P
GO:0030509	3	0.0377264	0.484953	BMP signaling pathway	P
GO:0003988	3	0.0374347	0.485069	acetyl-CoA C-acyltransferase activity	F
GO:0017148	2	0.0344722	0.48625	negative regulation of protein biosynthesis	P
GO:0016831	4	0.0313811	0.487483	carboxy-lyase activity	F
GO:0004709	4	0.0304392	0.487858	MAP kinase kinase kinase activity	F
GO:0000171	1	0.0285553	0.48861	ribonuclease MRP activity	F
GO:0001682	1	0.0285553	0.48861	tRNA 5'-leader removal	P
GO:0016078	1	0.0285553	0.48861	tRNA catabolism	P
GO:0000172	1	0.0285553	0.48861	ribonuclease MRP complex	C
GO:0009331	2	0.0242231	0.490337	glycerol-3-phosphate dehydrogenase complex	C
GO:0007026	4	0.0237885	0.490511	negative regulation of microtubule depolymerization	P
GO:0004426	1	0.0230336	0.490812	indoleamine-pyrrole 2,3-dioxygenase activity	F
GO:0004385	8	0.0208896	0.491667	guanylate kinase activity	F
GO:0008318	2	0.0207592	0.491719	protein prenyltransferase activity	F
GO:0018346	2	0.0207592	0.491719	protein amino acid prenylation	P
GO:0030532	4	0.0199734	0.492032	small nuclear ribonucleoprotein complex	C
GO:0008091	5	0.0169809	0.493226	spectrin	C
GO:0030119	2	0.014133	0.494362	membrane coat adaptor complex	C
GO:0030133	2	0.014133	0.494362	transport vesicle	C
GO:0003709	6	0.0133661	0.494668	RNA polymerase III transcription factor activity	F
GO:0004465	4	0.013148	0.494755	lipoprotein lipase activity	F
GO:0003831	1	0.011913	0.495248	beta-N-acetylglucosaminylglycopeptide beta-1,4-galactosyltransferase activity	F
GO:0003945	1	0.011913	0.495248	N-acetyllactosamine synthase activity	F
GO:0008378	1	0.011913	0.495248	galactosyltransferase activity	F
GO:0004785	2	0.0115196	0.495404	copper, zinc superoxide dismutase activity	F
GO:0008285	89	0.00971663	0.496124	negative regulation of cell proliferation	P
GO:0004587	1	0.00952122	0.496202	ornithine-oxo-acid transaminase activity	F
GO:0006591	1	0.00952122	0.496202	ornithine metabolism	P
GO:0003906	2	0.00918096	0.496337	DNA-(apurinic or apyrimidinic site) lyase activity	F
GO:0005587	6	0.00719453	0.49713	collagen type IV	C
GO:0003712	18	0.00491422	0.49804	transcription cofactor activity	F
GO:0016049	19	0.00435141	0.498264	cell growth	P
GO:0019211	1	0.00425582	0.498302	phosphatase activator activity	F
GO:0001505	2	0.00390858	0.498441	regulation of neurotransmitter levels	P
GO:0006800	4	0.00204367	0.499185	oxygen and reactive oxygen species metabolism	P
GO:0008445	1	0.000320329	0.499872	D-aspartate oxidase activity	F
GO:0030528	33	-0.000784514	0.500313	transcription regulator activity	F
GO:0004104	2	-0.00272861	0.501089	cholinesterase activity	F
GO:0042982	2	-0.00272861	0.501089	amyloid precursor protein metabolism	P
GO:0005391	7	-0.00285682	0.50114	sodium:potassium-exchanging ATPase activity	F
GO:0006999	1	-0.00709058	0.502829	nuclear pore organization and biogenesis	P
GO:0006520	30	-0.00839372	0.503349	amino acid metabolism	P
GO:0016563	42	-0.00869499	0.503469	transcriptional activator activity	F
GO:0006820	7	-0.00873327	0.503484	anion transport	P
GO:0050774	2	-0.0099192	0.503957	negative regulation of dendrite morphogenesis	P
GO:0045664	2	-0.0099192	0.503957	regulation of neuron differentiation	P
GO:0007243	28	-0.00993837	0.503965	protein kinase cascade	P
GO:0016044	2	-0.0108359	0.504323	membrane organization and biogenesis	P
GO:0045197	2	-0.0108359	0.504323	establishment and/or maintenance of epithelial cell polarity	P
GO:0007599	4	-0.0108534	0.50433	hemostasis	P
GO:0000808	1	-0.0124359	0.504961	origin recognition complex	C
GO:0046058	2	-0.013695	0.505463	cAMP metabolism	P
GO:0001504	4	-0.0150627	0.506009	neurotransmitter uptake	P
GO:0005788	8	-0.0154522	0.506164	endoplasmic reticulum lumen	C
GO:0009968	9	-0.0161951	0.506461	negative regulation of signal transduction	P
GO:0007342	4	-0.017138	0.506837	fusion of sperm to egg plasma membrane	P
GO:0005768	27	-0.0193111	0.507704	endosome	C
GO:0005041	3	-0.0234234	0.509344	low-density lipoprotein receptor activity	F
GO:0050708	3	-0.0266824	0.510643	regulation of protein secretion	P
GO:0016538	2	-0.027186	0.510844	cyclin-dependent protein kinase regulator activity	F
GO:0007088	12	-0.0285516	0.511389	regulation of mitosis	P
GO:0007250	2	-0.0297179	0.511854	activation of NF-kappaB-inducing kinase	P
GO:0042632	4	-0.035022	0.513969	cholesterol homeostasis	P
GO:0000150	1	-0.0363995	0.514518	recombinase activity	F
GO:0051020	2	-0.0364431	0.514535	GTPase binding	F
GO:0000723	5	-0.0367946	0.514676	telomere maintenance	P
GO:0006044	2	-0.0377065	0.515039	N-acetylglucosamine metabolism	P
GO:0042312	2	-0.0400548	0.515975	regulation of vasodilation	P
GO:0005770	4	-0.0439768	0.517539	late endosome	C
GO:0003863	2	-0.0447261	0.517837	3-methyl-2-oxobutanoate dehydrogenase (2-methylpropanoyl-transferring) activity	F
GO:0016251	19	-0.0448839	0.5179	general RNA polymerase II transcription factor activity	F
GO:0005507	35	-0.0470035	0.518745	copper ion binding	F
GO:0031436	2	-0.0502159	0.520025	BRCA1-BARD1 complex	C
GO:0042157	6	-0.0561342	0.522383	lipoprotein metabolism	P
GO:0006270	13	-0.0566549	0.52259	DNA replication initiation	P
GO:0007046	5	-0.0595764	0.523753	ribosome biogenesis	P
GO:0015279	2	-0.0595879	0.523758	store-operated calcium channel activity	F
GO:0004353	1	-0.060309	0.524045	glutamate dehydrogenase [NAD(P)+] activity	F
GO:0006538	1	-0.060309	0.524045	glutamate catabolism	P
GO:0004352	1	-0.060309	0.524045	glutamate dehydrogenase activity	F
GO:0009308	2	-0.0624059	0.52488	amine metabolism	P
GO:0004718	3	-0.0638881	0.52547	Janus kinase activity	F
GO:0004449	3	-0.0657048	0.526194	isocitrate dehydrogenase (NAD+) activity	F
GO:0004645	2	-0.0671321	0.526762	phosphorylase activity	F
GO:0019911	2	-0.0671356	0.526763	structural constituent of myelin sheath	F
GO:0004392	2	-0.0685704	0.527334	heme oxygenase (decyclizing) activity	F
GO:0006788	2	-0.0685704	0.527334	heme oxidation	P
GO:0035035	4	-0.0689173	0.527472	histone acetyltransferase binding	F
GO:0007612	2	-0.0700379	0.527918	learning	P
GO:0051056	1	-0.0729401	0.529073	regulation of small GTPase mediated signal transduction	P
GO:0016524	2	-0.0739527	0.529476	latrotoxin receptor activity	F
GO:0005626	8	-0.0764114	0.530454	insoluble fraction	C
GO:0005152	2	-0.0792342	0.531577	interleukin-1 receptor antagonist activity	F
GO:0045404	2	-0.0852932	0.533986	positive regulation of interleukin-4 biosynthesis	P
GO:0008199	6	-0.0883577	0.535204	ferric iron binding	F
GO:0016010	4	-0.0931054	0.53709	dystrophin-associated glycoprotein complex	C
GO:0008104	3	-0.0937459	0.537344	protein localization	P
GO:0005076	2	-0.0946045	0.537686	receptor signaling protein serine/threonine kinase signaling protein activity	F
GO:0030617	2	-0.0946045	0.537686	transforming growth factor beta receptor, inhibitory cytoplasmic mediator activity	F
GO:0042627	6	-0.0954367	0.538016	chylomicron	C
GO:0004222	18	-0.0975724	0.538864	metalloendopeptidase activity	F
GO:0004473	2	-0.0981833	0.539107	malate dehydrogenase (oxaloacetate-decarboxylating) (NADP+) activity	F
GO:0006975	2	-0.0984259	0.539203	DNA damage induced protein phosphorylation	P
GO:0006479	4	-0.0992187	0.539518	protein amino acid methylation	P
GO:0007259	12	-0.100804	0.540147	JAK-STAT cascade	P
GO:0008270	537	-0.102675	0.540889	zinc ion binding	F
GO:0004693	8	-0.105291	0.541927	cyclin-dependent protein kinase activity	F
GO:0006699	2	-0.105944	0.542186	bile acid biosynthesis	P
GO:0030573	2	-0.105944	0.542186	bile acid catabolism	P
GO:0000075	7	-0.112216	0.544674	cell cycle checkpoint	P
GO:0003713	90	-0.113632	0.545235	transcription coactivator activity	F
GO:0005000	4	-0.116004	0.546175	vasopressin receptor activity	F
GO:0030276	2	-0.117201	0.546649	clathrin binding	F
GO:0030742	4	-0.121145	0.548212	GTP-dependent protein binding	F
GO:0007162	8	-0.122096	0.548589	negative regulation of cell adhesion	P
GO:0016494	5	-0.122635	0.548802	C-X-C chemokine receptor activity	F
GO:0005938	5	-0.128127	0.550976	cell cortex	C
GO:0031403	2	-0.128763	0.551227	lithium ion binding	F
GO:0001888	2	-0.132893	0.552861	glucuronyl-galactosyl-proteoglycan 4-alpha-N-acetylglucosaminyltransferase activity	F
GO:0000910	5	-0.135453	0.553873	cytokinesis	P
GO:0007222	8	-0.136913	0.55445	frizzled signaling pathway	P
GO:0016032	3	-0.142331	0.556591	viral life cycle	P
GO:0004421	2	-0.143837	0.557185	hydroxymethylglutaryl-CoA synthase activity	F
GO:0005497	3	-0.144223	0.557338	androgen binding	F
GO:0045786	44	-0.145725	0.557931	negative regulation of progression through cell cycle	P
GO:0005868	2	-0.147904	0.558791	cytoplasmic dynein complex	C
GO:0017134	2	-0.148523	0.559035	fibroblast growth factor binding	F
GO:0005902	2	-0.149264	0.559327	microvillus	C
GO:0030863	2	-0.149264	0.559327	cortical cytoskeleton	C
GO:0050793	2	-0.149871	0.559567	regulation of development	P
GO:0043254	2	-0.15004	0.559633	regulation of protein complex assembly	P
GO:0008503	5	-0.150369	0.559763	benzodiazepine receptor activity	F
GO:0042826	2	-0.152408	0.560567	histone deacetylase binding	F
GO:0006473	2	-0.152408	0.560567	protein amino acid acetylation	P
GO:0004566	2	-0.153612	0.561042	beta-glucuronidase activity	F
GO:0005779	6	-0.156517	0.562187	integral to peroxisomal membrane	C
GO:0004563	2	-0.157	0.562377	beta-N-acetylhexosaminidase activity	F
GO:0007548	11	-0.159256	0.563266	sex differentiation	P
GO:0005942	9	-0.165621	0.565773	phosphoinositide 3-kinase complex	C
GO:0004918	2	-0.167676	0.566581	interleukin-8 receptor activity	F
GO:0004322	2	-0.167921	0.566677	ferroxidase activity	F
GO:0004697	5	-0.168726	0.566994	protein kinase C activity	F
GO:0005685	2	-0.169894	0.567453	snRNP U1	C
GO:0003896	2	-0.171082	0.56792	DNA primase activity	F
GO:0006359	5	-0.173732	0.568962	regulation of transcription from RNA polymerase III promoter	P
GO:0007264	72	-0.174479	0.569255	small GTPase mediated signal transduction	P
GO:0001836	2	-0.174945	0.569439	release of cytochrome c from mitochondria	P
GO:0004740	4	-0.176933	0.570219	[pyruvate dehydrogenase (lipoamide)] kinase activity	F
GO:0005592	2	-0.177467	0.570429	collagen type XI	C
GO:0004950	4	-0.178647	0.570893	chemokine receptor activity	F
GO:0006288	2	-0.178978	0.571022	base-excision repair, DNA ligation	P
GO:0005545	4	-0.181515	0.572018	phosphatidylinositol binding	F
GO:0016299	2	-0.18594	0.573754	regulator of G-protein signaling activity	F
GO:0035025	1	-0.187166	0.574235	positive regulation of Rho protein signal transduction	P
GO:0008243	5	-0.187579	0.574397	plasminogen activator activity	F
GO:0015026	9	-0.187712	0.574449	coreceptor activity	F
GO:0006892	3	-0.188075	0.574591	post-Golgi transport	P
GO:0045429	3	-0.188583	0.57479	positive regulation of nitric oxide biosynthesis	P
GO:0005375	2	-0.195024	0.577313	copper ion transporter activity	F
GO:0015285	5	-0.196095	0.577732	connexon channel activity	F
GO:0005922	5	-0.196095	0.577732	connexon complex	C
GO:0004117	3	-0.196863	0.578033	calmodulin-dependent cyclic-nucleotide phosphodiesterase activity	F
GO:0008156	2	-0.197777	0.57839	negative regulation of DNA replication	P
GO:0004287	3	-0.199574	0.579093	prolyl oligopeptidase activity	F
GO:0006221	4	-0.200678	0.579525	pyrimidine nucleotide biosynthesis	P
GO:0008290	4	-0.206172	0.581672	F-actin capping protein complex	C
GO:0005459	2	-0.209079	0.582807	UDP-galactose transporter activity	F
GO:0006164	8	-0.209496	0.582969	purine nucleotide biosynthesis	P
GO:0001867	2	-0.210881	0.58351	complement activation, lectin pathway	P
GO:0045765	2	-0.210881	0.58351	regulation of angiogenesis	P
GO:0004095	3	-0.211294	0.583671	carnitine O-palmitoyltransferase activity	F
GO:0003730	6	-0.211581	0.583783	mRNA 3'-UTR binding	F
GO:0051014	2	-0.213598	0.58457	actin filament severing	P
GO:0046873	5	-0.215476	0.585302	metal ion transporter activity	F
GO:0030001	5	-0.215476	0.585302	metal ion transport	P
GO:0004111	4	-0.215658	0.585373	creatine kinase activity	F
GO:0015125	2	-0.217943	0.586263	bile acid transporter activity	F
GO:0008037	4	-0.218357	0.586425	cell recognition	P
GO:0009072	5	-0.221317	0.587577	aromatic amino acid family metabolism	P
GO:0008020	2	-0.221544	0.587666	G-protein coupled photoreceptor activity	F
GO:0008373	2	-0.225493	0.589202	sialyltransferase activity	F
GO:0046875	4	-0.227113	0.589832	ephrin receptor binding	F
GO:0006189	2	-0.227305	0.589907	'de novo' IMP biosynthesis	P
GO:0000781	8	-0.229631	0.590811	chromosome, telomeric region	C
GO:0003993	4	-0.231641	0.591592	acid phosphatase activity	F
GO:0006826	10	-0.232451	0.591906	iron ion transport	P
GO:0007528	2	-0.232764	0.592028	neuromuscular junction development	P
GO:0005011	2	-0.236494	0.593475	macrophage colony stimulating factor receptor activity	F
GO:0007059	7	-0.237664	0.593929	chromosome segregation	P
GO:0050730	2	-0.237926	0.594031	regulation of peptidyl-tyrosine phosphorylation	P
GO:0005249	10	-0.238507	0.594256	voltage-gated potassium channel activity	F
GO:0051205	2	-0.238961	0.594432	protein insertion into membrane	P
GO:0042310	2	-0.24019	0.594909	vasoconstriction	P
GO:0016339	4	-0.240893	0.595181	calcium-dependent cell-cell adhesion	P
GO:0006357	110	-0.242527	0.595814	regulation of transcription from RNA polymerase II promoter	P
GO:0004016	2	-0.24341	0.596156	adenylate cyclase activity	F
GO:0005577	5	-0.243953	0.596366	fibrinogen complex	C
GO:0007043	3	-0.253005	0.599868	intercellular junction assembly	P
GO:0003887	4	-0.25488	0.600592	DNA-directed DNA polymerase activity	F
GO:0008900	2	-0.255259	0.600738	hydrogen:potassium-exchanging ATPase activity	F
GO:0004756	2	-0.256197	0.601101	selenide, water dikinase activity	F
GO:0004063	2	-0.260802	0.602877	aryldialkylphosphatase activity	F
GO:0004234	2	-0.261923	0.60331	macrophage elastase activity	F
GO:0007052	5	-0.262386	0.603488	mitotic spindle organization and biogenesis	P
GO:0005021	9	-0.262741	0.603625	vascular endothelial growth factor receptor activity	F
GO:0015299	4	-0.262768	0.603635	solute:hydrogen antiporter activity	F
GO:0015385	4	-0.262768	0.603635	sodium:hydrogen antiporter activity	F
GO:0007159	6	-0.266021	0.604889	leukocyte adhesion	P
GO:0043087	9	-0.27027	0.606524	regulation of GTPase activity	P
GO:0006885	6	-0.271198	0.606881	regulation of pH	P
GO:0016818	2	-0.271468	0.606984	hydrolase activity, acting on acid anhydrides, in phosphorus-containing anhydrides	F
GO:0042127	3	-0.271796	0.60711	regulation of cell proliferation	P
GO:0007173	10	-0.273975	0.607948	epidermal growth factor receptor signaling pathway	P
GO:0016303	8	-0.279081	0.609908	phosphatidylinositol 3-kinase activity	F
GO:0030217	5	-0.279762	0.61017	T cell differentiation	P
GO:0016706	2	-0.280264	0.610363	oxidoreductase activity, acting on paired donors, with incorporation or reduction of molecular oxygen, 2-oxoglutarate as one donor, and incorporation of one atom each of oxygen into both donors	F
GO:0008094	9	-0.284496	0.611985	DNA-dependent ATPase activity	F
GO:0003924	78	-0.284758	0.612085	GTPase activity	F
GO:0004177	7	-0.288296	0.61344	aminopeptidase activity	F
GO:0006301	2	-0.288536	0.613532	postreplication repair	P
GO:0008133	2	-0.294282	0.615729	collagenase activity	F
GO:0007154	7	-0.294282	0.615729	cell communication	P
GO:0006461	58	-0.294559	0.615835	protein complex assembly	P
GO:0006898	17	-0.296422	0.616546	receptor mediated endocytosis	P
GO:0006098	2	-0.296689	0.616648	pentose-phosphate shunt	P
GO:0004707	11	-0.301254	0.61839	MAP kinase activity	F
GO:0042136	3	-0.302195	0.618748	neurotransmitter biosynthesis	P
GO:0008504	2	-0.303057	0.619077	monoamine transporter activity	F
GO:0015844	2	-0.303057	0.619077	monoamine transport	P
GO:0006281	63	-0.30594	0.620175	DNA repair	P
GO:0004571	2	-0.310289	0.62183	mannosyl-oligosaccharide 1,2-alpha-mannosidase activity	F
GO:0007140	2	-0.311712	0.62237	male meiosis	P
GO:0003720	2	-0.314073	0.623267	telomerase activity	F
GO:0016023	7	-0.316753	0.624284	cytoplasmic membrane-bound vesicle	C
GO:0008277	11	-0.322587	0.626496	regulation of G-protein coupled receptor protein signaling pathway	P
GO:0005344	6	-0.323793	0.626953	oxygen transporter activity	F
GO:0015671	6	-0.323793	0.626953	oxygen transport	P
GO:0005436	4	-0.33013	0.629349	sodium:phosphate symporter activity	F
GO:0004623	3	-0.332333	0.630181	phospholipase A2 activity	F
GO:0007178	7	-0.33253	0.630256	transmembrane receptor protein serine/threonine kinase signaling pathway	P
GO:0043124	2	-0.334625	0.631046	negative regulation of I-kappaB kinase/NF-kappaB cascade	P
GO:0009374	2	-0.335326	0.63131	biotin binding	F
GO:0030139	3	-0.338598	0.632544	endocytic vesicle	C
GO:0005053	1	-0.339099	0.632732	peroxisome targeting signal-2 binding	F
GO:0004749	4	-0.339163	0.632756	ribose phosphate diphosphokinase activity	F
GO:0005100	3	-0.339612	0.632926	Rho GTPase activator activity	F
GO:0009448	2	-0.343661	0.634449	gamma-aminobutyric acid metabolism	P
GO:0005604	13	-0.343815	0.634507	basement membrane	C
GO:0007217	4	-0.349378	0.636597	tachykinin signaling pathway	P
GO:0006730	20	-0.350345	0.63696	one-carbon compound metabolism	P
GO:0016566	2	-0.352566	0.637793	specific transcriptional repressor activity	F
GO:0008158	2	-0.353372	0.638095	hedgehog receptor activity	F
GO:0004176	1	-0.35494	0.638683	ATP-dependent peptidase activity	F
GO:0007265	15	-0.357975	0.639819	Ras protein signal transduction	P
GO:0003756	6	-0.359223	0.640286	protein disulfide isomerase activity	F
GO:0004128	2	-0.369052	0.643955	cytochrome-b5 reductase activity	F
GO:0003997	2	-0.370034	0.644321	acyl-CoA oxidase activity	F
GO:0016064	3	-0.371009	0.644684	humoral defense mechanism (sensu Vertebrata)	P
GO:0031529	3	-0.371094	0.644716	ruffle organization and biogenesis	P
GO:0007189	2	-0.372323	0.645174	G-protein signaling, adenylate cyclase activating pathway	P
GO:0045121	6	-0.372935	0.645402	lipid raft	C
GO:0004726	7	-0.373072	0.645453	non-membrane spanning protein tyrosine phosphatase activity	F
GO:0030280	3	-0.374435	0.64596	structural constituent of epidermis	F
GO:0003891	4	-0.375253	0.646264	delta DNA polymerase activity	F
GO:0042169	4	-0.376678	0.646793	SH2 domain binding	F
GO:0046907	4	-0.378428	0.647444	intracellular transport	P
GO:0006364	14	-0.384147	0.649565	rRNA processing	P
GO:0007602	5	-0.386699	0.650511	phototransduction	P
GO:0042608	3	-0.390281	0.651836	T cell receptor binding	F
GO:0007568	2	-0.394569	0.65342	aging	P
GO:0042301	2	-0.39501	0.653582	phosphate binding	F
GO:0016978	3	-0.395755	0.653857	lipoate-protein ligase B activity	F
GO:0001502	7	-0.397204	0.654391	cartilage condensation	P
GO:0004911	3	-0.407076	0.658024	interleukin-2 receptor activity	F
GO:0001515	3	-0.407194	0.658067	opioid peptide activity	F
GO:0008652	12	-0.409105	0.658769	amino acid biosynthesis	P
GO:0008206	3	-0.410128	0.659144	bile acid metabolism	P
GO:0004705	3	-0.410572	0.659307	JUN kinase activity	F
GO:0006563	3	-0.412403	0.659978	L-serine metabolism	P
GO:0003956	3	-0.413296	0.660305	NAD(P)+-protein-arginine ADP-ribosyltransferase activity	F
GO:0008632	10	-0.414771	0.660845	apoptotic program	P
GO:0042626	17	-0.416645	0.661531	ATPase activity, coupled to transmembrane movement of substances	F
GO:0008272	4	-0.416759	0.661573	sulfate transport	P
GO:0003701	3	-0.418111	0.662067	RNA polymerase I transcription factor activity	F
GO:0005833	6	-0.422007	0.66349	hemoglobin complex	C
GO:0006796	15	-0.422565	0.663694	phosphate metabolism	P
GO:0042110	11	-0.424904	0.664547	T cell activation	P
GO:0050828	2	-0.425594	0.664798	regulation of liquid surface tension	P
GO:0007416	5	-0.426654	0.665184	synaptogenesis	P
GO:0004402	7	-0.42826	0.665769	histone acetyltransferase activity	F
GO:0051258	8	-0.434416	0.668007	protein polymerization	P
GO:0008184	2	-0.43798	0.6693	glycogen phosphorylase activity	F
GO:0006470	64	-0.438132	0.669355	protein amino acid dephosphorylation	P
GO:0030127	4	-0.438688	0.669556	COPII vesicle coat	C
GO:0005279	6	-0.43936	0.6698	amino acid-polyamine transporter activity	F
GO:0008635	3	-0.44027	0.670129	caspase activation via cytochrome c	P
GO:0004861	5	-0.442999	0.671117	cyclin-dependent protein kinase inhibitor activity	F
GO:0016740	454	-0.444465	0.671647	transferase activity	F
GO:0007338	11	-0.44484	0.671782	fertilization (sensu Metazoa)	P
GO:0042092	3	-0.445324	0.671957	T-helper 2 type immune response	P
GO:0030500	2	-0.445862	0.672151	regulation of bone mineralization	P
GO:0004994	2	-0.44633	0.672321	somatostatin receptor activity	F
GO:0006869	26	-0.447265	0.672658	lipid transport	P
GO:0004995	3	-0.448403	0.673069	tachykinin receptor activity	F
GO:0008610	5	-0.450626	0.673871	lipid biosynthesis	P
GO:0005543	10	-0.452778	0.674646	phospholipid binding	F
GO:0006821	26	-0.453074	0.674752	chloride transport	P
GO:0016481	19	-0.458217	0.676602	negative regulation of transcription	P
GO:0004766	2	-0.462117	0.678001	spermidine synthase activity	F
GO:0004245	4	-0.462134	0.678008	neprilysin activity	F
GO:0005024	11	-0.464024	0.678685	transforming growth factor beta receptor activity	F
GO:0019841	5	-0.467815	0.680041	retinol binding	F
GO:0004896	21	-0.468966	0.680453	hematopoietin/interferon-class (D200-domain) cytokine receptor activity	F
GO:0051219	2	-0.469191	0.680534	phosphoprotein binding	F
GO:0048155	2	-0.47228	0.681636	S100 alpha binding	F
GO:0016702	7	-0.47346	0.682058	oxidoreductase activity, acting on single donors with incorporation of molecular oxygen, incorporation of two atoms of oxygen	F
GO:0018676	2	-0.482156	0.685152	(S)-limonene 7-monooxygenase activity	F
GO:0004274	3	-0.487955	0.687209	dipeptidyl-peptidase IV activity	F
GO:0006687	5	-0.490498	0.688109	glycosphingolipid metabolism	P
GO:0019210	3	-0.495253	0.689789	kinase inhibitor activity	F
GO:0030502	3	-0.495253	0.689789	negative regulation of bone mineralization	P
GO:0050766	3	-0.495253	0.689789	positive regulation of phagocytosis	P
GO:0005638	2	-0.497231	0.690487	lamin filament	C
GO:0005262	8	-0.498504	0.690935	calcium channel activity	F
GO:0008233	59	-0.498722	0.691012	peptidase activity	F
GO:0042493	10	-0.499215	0.691186	response to drug	P
GO:0005031	4	-0.499736	0.691369	tumor necrosis factor receptor activity	F
GO:0000062	2	-0.500269	0.691557	acyl-CoA binding	F
GO:0006865	14	-0.502226	0.692246	amino acid transport	P
GO:0050796	3	-0.50281	0.692451	regulation of insulin secretion	P
GO:0008330	3	-0.502835	0.69246	protein tyrosine/threonine phosphatase activity	F
GO:0007040	3	-0.50322	0.692595	lysosome organization and biogenesis	P
GO:0019883	7	-0.504251	0.692957	antigen presentation, endogenous antigen	P
GO:0000187	14	-0.505455	0.69338	activation of MAPK activity	P
GO:0001619	2	-0.507647	0.694149	lysosphingolipid and lysophosphatidic acid receptor activity	F
GO:0015359	3	-0.513836	0.696317	amino acid permease activity	F
GO:0042327	2	-0.515274	0.696819	positive regulation of phosphorylation	P
GO:0050715	2	-0.515274	0.696819	positive regulation of cytokine secretion	P
GO:0042130	2	-0.515274	0.696819	negative regulation of T cell proliferation	P
GO:0005184	12	-0.515819	0.69701	neuropeptide hormone activity	F
GO:0042730	7	-0.518256	0.69786	fibrinolysis	P
[truncated: 1,483 more rows]

## Sheet: ReporterGO_DM_FHpos
GO ID	Number of neighbors	Z-score	P-value	GO category description	Process/Function/Component
GO:0006412	136	8.9139	0	protein biosynthesis	P
GO:0003723	207	7.93085	3.44169e-15	RNA binding	F
GO:0003735	84	6.82507	1.39988e-11	structural constituent of ribosome	F
GO:0005739	228	6.6703	4.06902e-11	mitochondrion	C
GO:0005840	70	6.10355	1.65794e-09	ribosome	C
GO:0006511	43	5.63872	2.74555e-08	ubiquitin-dependent protein catabolism	P
GO:0007517	83	5.27148	2.17464e-07	muscle development	P
GO:0006512	62	5.09664	5.56403e-07	ubiquitin cycle	P
GO:0003746	10	4.92119	1.38657e-06	translation elongation factor activity	F
GO:0006457	86	4.70363	4.12893e-06	protein folding	P
GO:0005842	19	4.56055	8.25614e-06	cytosolic large ribosomal subunit (sensu Eukaryota)	C
GO:0003743	29	4.51429	1.02864e-05	translation initiation factor activity	F
GO:0006986	25	4.44255	1.44071e-05	response to unfolded protein	P
GO:0004221	14	3.9913	3.28554e-05	ubiquitin thiolesterase activity	F
GO:0051082	63	3.97088	3.58031e-05	unfolded protein binding	F
GO:0005839	17	4.18371	4.66433e-05	proteasome core complex (sensu Eukaryota)	C
GO:0004129	15	3.86979	5.44648e-05	cytochrome-c oxidase activity	F
GO:0004298	16	4.10139	6.68772e-05	threonine endopeptidase activity	F
GO:0006414	12	4.09944	6.74447e-05	translational elongation	P
GO:0030530	12	3.67686	0.000118059	heterogeneous nuclear ribonucleoprotein complex	C
GO:0000398	42	3.63824	0.000137253	nuclear mRNA splicing, via spliceosome	P
GO:0003899	15	3.60162	0.000158121	DNA-directed RNA polymerase activity	F
GO:0006446	16	3.51585	0.000219174	regulation of translational initiation	P
GO:0005746	10	3.49091	0.000240688	mitochondrial electron transport chain	C
GO:0015992	29	3.2477	0.000581708	proton transport	P
GO:0046961	21	3.18476	0.000724369	hydrogen-transporting ATPase activity, rotational mechanism	F
GO:0015986	21	3.18476	0.000724369	ATP synthesis coupled proton transport	P
GO:0003954	9	3.16267	0.000781653	NADH dehydrogenase activity	F
GO:0008137	9	3.16267	0.000781653	NADH dehydrogenase (ubiquinone) activity	F
GO:0019866	22	3.15221	0.000810197	inner membrane	C
GO:0004300	6	3.14319	0.000835573	enoyl-CoA hydratase activity	F
GO:0005977	11	3.13902	0.000847581	glycogen metabolism	P
GO:0005829	122	3.11352	0.000924352	cytosol	C
GO:0016469	20	3.05875	0.00111131	proton-transporting two-sector ATPase complex	C
GO:0046933	20	3.03894	0.00118704	hydrogen-transporting ATP synthase activity, rotational mechanism	F
GO:0008565	26	3.01348	0.00129137	protein transporter activity	F
GO:0016853	49	2.96182	0.00152914	isomerase activity	F
GO:0043234	17	2.93377	0.00167438	protein complex	C
GO:0016874	79	2.933	0.0016785	ligase activity	F
GO:0006396	26	2.92757	0.00170809	RNA processing	P
GO:0006605	15	2.90934	0.00181094	protein targeting	P
GO:0006099	17	2.8837	0.00196517	tricarboxylic acid cycle	P
GO:0008380	32	2.86117	0.00211041	RNA splicing	P
GO:0004301	4	2.8297	0.00232961	epoxide hydrolase activity	F
GO:0005843	11	2.81871	0.00241085	cytosolic small ribosomal subunit (sensu Eukaryota)	C
GO:0005838	6	2.79472	0.00259723	proteasome regulatory particle (sensu Eukaryota)	C
GO:0008307	24	2.76748	0.00282455	structural constituent of muscle	F
GO:0004865	4	2.75262	0.002956	type 1 serine/threonine specific protein phosphatase inhibitor activity	F
GO:0005732	9	2.73671	0.00310288	small nucleolar ribonucleoprotein complex	C
GO:0016281	7	2.72968	0.00316975	eukaryotic translation initiation factor 4F complex	C
GO:0005786	8	2.72713	0.00319439	signal recognition particle (sensu Eukaryota)	C
GO:0000166	690	2.71184	0.00334554	nucleotide binding	F
GO:0030125	9	2.70779	0.00338664	clathrin vesicle coat	C
GO:0030163	7	2.69843	0.00348337	protein catabolism	P
GO:0005884	12	2.6911	0.00356084	actin filament	C
GO:0016529	5	2.66111	0.0038942	sarcoplasmic reticulum	C
GO:0016491	206	2.6329	0.00423301	oxidoreductase activity	F
GO:0030126	4	2.63234	0.00423991	COPI vesicle coat	C
GO:0004083	3	2.63141	0.00425157	bisphosphoglycerate phosphatase activity	F
GO:0010033	5	2.6136	0.00447971	response to organic substance	P
GO:0000245	6	2.58752	0.00483351	spliceosome assembly	P
GO:0003779	89	2.58126	0.00492205	actin binding	F
GO:0008121	5	2.56902	0.00509938	ubiquinol-cytochrome-c reductase activity	F
GO:0009060	6	2.56086	0.00522068	aerobic respiration	P
GO:0042132	2	2.55549	0.00530185	fructose-bisphosphatase activity	F
GO:0005758	3	2.55213	0.00535332	mitochondrial intermembrane space	C
GO:0005089	4	2.54771	0.00542162	Rho guanyl-nucleotide exchange factor activity	F
GO:0006936	47	2.54689	0.00543431	muscle contraction	P
GO:0008642	17	2.53606	0.00560532	ubiquitin-like activating enzyme activity	F
GO:0005643	20	2.51854	0.00589214	nuclear pore	C
GO:0006695	16	2.47571	0.00664852	cholesterol biosynthesis	P
GO:0005853	3	2.47035	0.0067491	eukaryotic translation elongation factor 1 complex	C
GO:0005753	8	2.45671	0.00701073	proton-transporting ATP synthase complex (sensu Eukaryota)	C
GO:0000059	7	2.45295	0.00708448	protein import into nucleus, docking	P
GO:0005488	116	2.41675	0.00782982	binding	F
GO:0006672	4	2.40112	0.0081725	ceramide metabolism	P
GO:0030529	31	2.39419	0.00832861	ribonucleoprotein complex	C
GO:0015030	2	2.39317	0.00835168	Cajal body	C
GO:0006601	2	2.38301	0.00858594	creatine biosynthesis	P
GO:0006383	8	2.37556	0.0087611	transcription from RNA polymerase III promoter	P
GO:0005544	13	2.36611	0.0089881	calcium-dependent phospholipid binding	F
GO:0006413	8	2.36331	0.00905633	translational initiation	P
GO:0016820	15	2.36288	0.00906681	hydrolase activity, acting on acid anhydrides, catalyzing transmembrane movement of substances	F
GO:0006402	3	2.35629	0.00922925	mRNA catabolism	P
GO:0005743	20	2.35174	0.00934283	mitochondrial inner membrane	C
GO:0006445	15	2.3342	0.00979268	regulation of translation	P
GO:0006941	13	2.33085	0.00988068	striated muscle contraction	P
GO:0005737	448	2.32662	0.00999287	cytoplasm	C
GO:0044249	2	2.32288	0.0100927	cellular biosynthesis	P
GO:0003729	8	2.30991	0.0104465	mRNA binding	F
GO:0008139	6	2.30794	0.0105013	nuclear localization sequence binding	F
GO:0006890	6	2.30709	0.0105249	retrograde transport, Golgi to ER	P
GO:0019966	2	2.29183	0.0109576	interleukin-1 binding	F
GO:0005790	4	2.28229	0.0112361	smooth endoplasmic reticulum	C
GO:0006119	4	2.28048	0.0112896	oxidative phosphorylation	P
GO:0030520	3	2.27805	0.0113619	estrogen receptor signaling pathway	P
GO:0006271	2	2.2304	0.0128604	DNA strand elongation	P
GO:0004721	22	2.216	0.0133457	phosphoprotein phosphatase activity	F
GO:0015196	1	2.20527	0.0137177	L-tryptophan transporter activity	F
GO:0015216	1	2.20527	0.0137177	purine nucleotide transporter activity	F
GO:0015646	1	2.20527	0.0137177	permease activity	F
GO:0009720	1	2.20527	0.0137177	detection of hormone stimulus	P
GO:0008064	2	2.19494	0.0140841	regulation of actin polymerization and/or depolymerization	P
GO:0005777	32	2.1941	0.0141142	peroxisome	C
GO:0006464	38	2.18011	0.0146248	protein modification	P
GO:0005605	3	2.17874	0.0146755	basal lamina	C
GO:0009966	4	2.16686	0.0151227	regulation of signal transduction	P
GO:0003960	1	2.16475	0.0152034	NADPH:quinone reductase activity	F
GO:0004379	1	2.14673	0.0159073	glycylpeptide N-tetradecanoyltransferase activity	F
GO:0006498	1	2.14673	0.0159073	N-terminal protein lipidation	P
GO:0006499	1	2.14673	0.0159073	N-terminal protein myristoylation	P
GO:0000118	3	2.14509	0.0159729	histone deacetylase complex	C
GO:0006091	49	2.14091	0.0161405	generation of precursor metabolites and energy	P
GO:0008607	2	2.13903	0.0162164	phosphorylase kinase regulator activity	F
GO:0045261	5	2.13348	0.0164427	proton-transporting ATP synthase complex, catalytic core F(1)	C
GO:0008299	5	2.12883	0.0166344	isoprenoid biosynthesis	P
GO:0030521	16	2.12659	0.0167271	androgen receptor signaling pathway	P
GO:0006631	32	2.11828	0.0170758	fatty acid metabolism	P
GO:0017111	25	2.10616	0.0175952	nucleoside-triphosphatase activity	F
GO:0006120	4	2.09177	0.0182298	mitochondrial electron transport, NADH to ubiquinone	P
GO:0005666	2	2.09045	0.0182889	DNA-directed RNA polymerase III complex	C
GO:0004619	2	2.08508	0.0185312	phosphoglycerate mutase activity	F
GO:0005740	7	2.08232	0.0186567	mitochondrial membrane	C
GO:0003714	51	2.07107	0.0191762	transcription corepressor activity	F
GO:0004476	2	2.06981	0.0192351	mannose-6-phosphate isomerase activity	F
GO:0019843	6	2.06962	0.0192439	rRNA binding	F
GO:0004840	8	2.06622	0.0194041	ubiquitin conjugating enzyme activity	F
GO:0001672	2	2.06126	0.0196392	regulation of chromatin assembly or disassembly	P
GO:0004197	17	2.0202	0.0216812	cysteine-type endopeptidase activity	F
GO:0006886	99	2.01798	0.0217968	intracellular protein transport	P
GO:0005471	1	1.99943	0.0227809	ATP:ADP antiporter activity	F
GO:0030284	2	1.99621	0.0229553	estrogen receptor activity	F
GO:0004659	2	1.99361	0.0230975	prenyltransferase activity	F
GO:0030433	3	1.99311	0.0231245	ER-associated protein catabolism	P
GO:0050681	13	1.98225	0.0237258	androgen receptor binding	F
GO:0005112	3	1.97287	0.0242549	Notch binding	F
GO:0000087	3	1.96268	0.0248417	M phase of mitotic cell cycle	P
GO:0015068	1	1.95624	0.0252185	glycine amidinotransferase activity	F
GO:0030331	3	1.95293	0.0254138	estrogen receptor binding	F
GO:0016485	5	1.95042	0.025563	protein processing	P
GO:0005654	34	1.94307	0.0260036	nucleoplasm	C
GO:0006118	140	1.93846	0.0262834	electron transport	P
GO:0005463	1	1.93774	0.0263276	UDP-N-acetylgalactosamine transporter activity	F
GO:0015789	1	1.93774	0.0263276	UDP-N-acetylgalactosamine transport	P
GO:0030206	1	1.93774	0.0263276	chondroitin sulfate biosynthesis	P
GO:0008601	13	1.93546	0.026467	protein phosphatase type 2A regulator activity	F
GO:0005337	2	1.92467	0.0271355	nucleoside transporter activity	F
GO:0004835	1	1.91853	0.0275218	tubulin-tyrosine ligase activity	F
GO:0005852	5	1.91218	0.0279268	eukaryotic translation initiation factor 3 complex	C
GO:0006367	16	1.90973	0.0280842	transcription initiation from RNA polymerase II promoter	P
GO:0006829	2	1.90871	0.0281496	zinc ion transport	P
GO:0005592	2	1.90702	0.0282592	collagen type XI	C
GO:0005498	2	1.90452	0.0284211	sterol carrier activity	F
GO:0003998	2	1.89771	0.0288672	acylphosphatase activity	F
GO:0007019	1	1.89697	0.028916	microtubule depolymerization	P
GO:0009408	2	1.89554	0.0290104	response to heat	P
GO:0015320	1	1.89444	0.0290832	phosphate carrier activity	F
GO:0019733	1	1.89191	0.0292512	antibacterial humoral response (sensu Vertebrata)	P
GO:0006937	9	1.8899	0.0293854	regulation of muscle contraction	P
GO:0006546	3	1.88682	0.0295921	glycine catabolism	P
GO:0009410	1	1.88502	0.0297136	response to xenobiotic stimulus	P
GO:0004452	1	1.88416	0.0297715	isopentenyl-diphosphate delta-isomerase activity	F
GO:0016117	1	1.88416	0.0297715	carotenoid biosynthesis	P
GO:0008535	2	1.88272	0.0298688	cytochrome c oxidase complex assembly	P
GO:0003796	1	1.88051	0.0300194	lysozyme activity	F
GO:0016998	1	1.88051	0.0300194	cell wall catabolism	P
GO:0015238	2	1.87722	0.0302439	drug transporter activity	F
GO:0000158	3	1.87357	0.0304951	protein phosphatase type 2A activity	F
GO:0005673	3	1.87263	0.0305595	transcription factor TFIIE complex	C
GO:0004490	1	1.87198	0.0306046	methylglutaconyl-CoA hydratase activity	F
GO:0009083	1	1.87198	0.0306046	branched chain family amino acid catabolism	P
GO:0004689	5	1.87009	0.0307356	phosphorylase kinase activity	F
GO:0006044	2	1.86874	0.0308297	N-acetylglucosamine metabolism	P
GO:0019439	2	1.85228	0.0319932	aromatic compound catabolism	P
GO:0000049	8	1.84576	0.0324635	tRNA binding	F
GO:0007492	1	1.84448	0.0325563	endoderm development	P
GO:0004198	3	1.84397	0.032594	calpain activity	F
GO:0005686	2	1.83786	0.0330414	snRNP U2	C
GO:0000502	11	1.83489	0.0332609	proteasome complex (sensu Eukaryota)	C
GO:0016260	1	1.83031	0.0336019	selenocysteine biosynthesis	P
GO:0007025	2	1.82818	0.0337615	beta-tubulin folding	P
GO:0045155	2	1.82522	0.0339836	electron transporter, transferring electrons from CoQH2-cytochrome c reductase complex and cytochrome c oxidase complex activity	F
GO:0008120	1	1.81505	0.0347581	ceramide glucosyltransferase activity	F
GO:0006679	1	1.81505	0.0347581	glucosylceramide biosynthesis	P
GO:0004082	2	1.80989	0.0351565	bisphosphoglycerate mutase activity	F
GO:0005851	1	1.8082	0.0352877	eukaryotic translation initiation factor 2B complex	C
GO:0005523	7	1.80722	0.0353636	tropomyosin binding	F
GO:0006596	2	1.80602	0.0354575	polyamine biosynthesis	P
GO:0004560	1	1.80579	0.0354757	alpha-L-fucosidase activity	F
GO:0004305	1	1.80195	0.035777	ethanolamine kinase activity	F
GO:0006122	2	1.79031	0.0367023	mitochondrial electron transport, ubiquinol to cytochrome c	P
GO:0016575	3	1.78834	0.0368603	histone deacetylation	P
GO:0004842	77	1.78733	0.0369419	ubiquitin-protein ligase activity	F
GO:0030508	2	1.78634	0.037022	thiol-disulfide exchange intermediate activity	F
GO:0005047	3	1.78552	0.0370885	signal recognition particle binding	F
GO:0004822	1	1.77992	0.0375447	isoleucine-tRNA ligase activity	F
GO:0006428	1	1.77992	0.0375447	isoleucyl-tRNA aminoacylation	P
GO:0019932	3	1.77969	0.0375632	second-messenger-mediated signaling	P
GO:0004373	2	1.77539	0.0379164	glycogen (starch) synthase activity	F
GO:0008385	2	1.77373	0.0380536	IkappaB kinase complex	C
GO:0006282	1	1.7725	0.0381555	regulation of DNA repair	P
GO:0005586	1	1.76264	0.0389807	collagen type III	C
GO:0004186	1	1.76107	0.0391134	carboxypeptidase C activity	F
GO:0004357	2	1.76026	0.039182	glutamate-cysteine ligase activity	F
GO:0006534	2	1.76026	0.039182	cysteine metabolism	P
GO:0004183	1	1.75894	0.0392936	carboxypeptidase E activity	F
GO:0031072	8	1.75647	0.0395044	heat shock protein binding	F
GO:0051018	3	1.7527	0.0398264	protein kinase A binding	F
GO:0004909	2	1.75079	0.0399915	interleukin-1, Type I, activating receptor activity	F
GO:0004306	1	1.75028	0.0400348	ethanolamine-phosphate cytidylyltransferase activity	F
GO:0004047	2	1.74883	0.04016	aminomethyltransferase activity	F
GO:0005960	2	1.74883	0.04016	glycine cleavage complex	C
GO:0003802	1	1.74413	0.0405679	coagulation factor VIIa activity	F
GO:0009409	3	1.74162	0.0407878	response to cold	P
GO:0046580	3	1.74093	0.0408479	negative regulation of Ras protein signal transduction	P
GO:0004418	1	1.73955	0.0409692	hydroxymethylbilane synthase activity	F
GO:0000171	1	1.72951	0.0418587	ribonuclease MRP activity	F
GO:0001682	1	1.72951	0.0418587	tRNA 5'-leader removal	P
GO:0016078	1	1.72951	0.0418587	tRNA catabolism	P
GO:0000172	1	1.72951	0.0418587	ribonuclease MRP complex	C
GO:0016568	20	1.72664	0.0421166	chromatin modification	P
GO:0016925	1	1.72356	0.0423938	protein sumoylation	P
GO:0005635	14	1.72349	0.0423999	nuclear membrane	C
GO:0005859	13	1.72117	0.0426097	muscle myosin	C
GO:0004792	2	1.71849	0.0428536	thiosulfate sulfurtransferase activity	F
GO:0009440	2	1.71849	0.0428536	cyanate catabolism	P
GO:0042030	1	1.71653	0.0430323	ATPase inhibitor activity	F
GO:0045263	6	1.71587	0.0430928	proton-transporting ATP synthase complex, coupling factor F(o)	C
GO:0004342	1	1.71062	0.0435753	glucosamine-6-phosphate deaminase activity	F
GO:0006043	1	1.71062	0.0435753	glucosamine catabolism	P
GO:0005890	6	1.70981	0.0436503	sodium:potassium-exchanging ATPase complex	C
GO:0015077	2	1.70857	0.0437656	monovalent inorganic cation transporter activity	F
GO:0015991	2	1.70857	0.0437656	ATP hydrolysis coupled proton transport	P
GO:0030641	2	1.70857	0.0437656	hydrogen ion homeostasis	P
GO:0006013	6	1.7032	0.0442657	mannose metabolism	P
GO:0005759	19	1.69788	0.0447656	mitochondrial matrix	C
GO:0009168	4	1.69606	0.044937	purine ribonucleoside monophosphate biosynthesis	P
GO:0042136	3	1.69189	0.0453333	neurotransmitter biosynthesis	P
GO:0047372	1	1.68454	0.0460384	acylglycerol lipase activity	F
GO:0008494	2	1.68147	0.0463356	translation activator activity	F
GO:0019068	1	1.6795	0.0465276	viral assembly	P
GO:0030601	1	1.67703	0.0467685	aminopeptidase B activity	F
GO:0030334	4	1.67702	0.0467697	regulation of cell migration	P
GO:0004962	1	1.6766	0.0468107	endothelin receptor activity	F
GO:0048019	1	1.67167	0.0472945	receptor antagonist activity	F
GO:0016071	2	1.67154	0.0473078	mRNA metabolism	P
GO:0042325	2	1.66964	0.0474958	regulation of phosphorylation	P
GO:0004074	2	1.66785	0.047673	biliverdin reductase activity	F
GO:0007017	5	1.66676	0.0477814	microtubule-based process	P
GO:0017040	1	1.66568	0.0478884	ceramidase activity	F
GO:0031405	5	1.66483	0.0479732	lipoic acid binding	F
GO:0045446	1	1.66406	0.0480505	endothelial cell differentiation	P
GO:0046325	1	1.66206	0.0482502	negative regulation of glucose import	P
GO:0005146	2	1.65968	0.0484898	leukemia inhibitory factor receptor binding	F
GO:0000159	11	1.65935	0.0485229	protein phosphatase type 2A complex	C
GO:0046983	9	1.65174	0.0492933	protein dimerization activity	F
GO:0005095	6	1.64897	0.0495764	GTPase inhibitor activity	F
GO:0008525	1	1.64868	0.0496063	phosphatidylcholine transporter activity	F
GO:0004307	1	1.64658	0.0498227	ethanolaminephosphotransferase activity	F
GO:0019956	1	1.64524	0.0499606	chemokine binding	F
GO:0004511	1	1.64274	0.0502188	tyrosine 3-monooxygenase activity	F
GO:0004638	1	1.63964	0.0505402	phosphoribosylaminoimidazole carboxylase activity	F
GO:0004639	1	1.63964	0.0505402	phosphoribosylaminoimidazolesuccinocarboxamide synthase activity	F
GO:0009320	1	1.63964	0.0505402	phosphoribosylaminoimidazole carboxylase complex	C
GO:0006401	11	1.63581	0.0509397	RNA catabolism	P
GO:0006536	1	1.63503	0.0510218	glutamate metabolism	P
GO:0006613	6	1.63437	0.0510911	cotranslational protein targeting to membrane	P
GO:0004184	1	1.63124	0.0514193	lysine carboxypeptidase activity	F
GO:0006533	4	1.62036	0.0525779	aspartate catabolism	P
GO:0016787	329	1.61597	0.0530506	hydrolase activity	F
GO:0006289	12	1.61436	0.053225	nucleotide-excision repair	P
GO:0007161	1	1.61215	0.0534651	calcium-independent cell-matrix adhesion	P
GO:0005863	11	1.61184	0.0534983	striated muscle thick filament	C
GO:0006839	7	1.60468	0.0542825	mitochondrial transport	P
GO:0006356	3	1.60287	0.0544813	regulation of transcription from RNA polymerase I promoter	P
GO:0004998	1	1.60211	0.0545659	transferrin receptor activity	F
GO:0016192	17	1.60119	0.0546679	vesicle-mediated transport	P
GO:0050769	1	1.59589	0.0552568	positive regulation of neurogenesis	P
GO:0003876	3	1.59446	0.0554171	AMP deaminase activity	F
GO:0031419	2	1.59337	0.0555381	cobalamin binding	F
GO:0004013	1	1.58728	0.0562243	adenosylhomocysteinase activity	F
GO:0004165	2	1.58666	0.0562951	dodecenoyl-CoA delta-isomerase activity	F
GO:0015248	2	1.58622	0.0563449	sterol transporter activity	F
GO:0008173	1	1.58417	0.0565774	RNA methyltransferase activity	F
GO:0005353	1	1.58248	0.0567698	fructose transporter activity	F
GO:0015755	1	1.58248	0.0567698	fructose transport	P
GO:0006614	3	1.58153	0.0568789	SRP-dependent cotranslational protein targeting to membrane	P
GO:0006406	15	1.57972	0.0570857	mRNA export from nucleus	P
GO:0042578	3	1.57582	0.0575337	phosphoric ester hydrolase activity	F
GO:0003697	19	1.57515	0.0576104	single-stranded DNA binding	F
GO:0007031	5	1.5723	0.0579408	peroxisome organization and biogenesis	P
GO:0004812	2	1.57131	0.0580548	tRNA ligase activity	F
GO:0018445	2	1.57093	0.0580996	prothoracicotrophic hormone activity	F
GO:0006163	1	1.56551	0.0587312	purine nucleotide metabolism	P
GO:0015520	1	1.55951	0.0594377	tetracycline:hydrogen antiporter activity	F
GO:0015904	1	1.55951	0.0594377	tetracycline transport	P
GO:0007613	1	1.55905	0.0594922	memory	P
GO:0005978	7	1.54952	0.060628	glycogen biosynthesis	P
GO:0007292	6	1.54894	0.0606982	female gamete generation	P
GO:0046658	2	1.548	0.0608108	anchored to plasma membrane	C
GO:0001740	1	1.54728	0.0608975	Barr body	C
GO:0030019	1	1.54452	0.0612307	tryptase activity	F
GO:0004603	1	1.54045	0.061725	phenylethanolamine N-methyltransferase activity	F
GO:0004864	8	1.5366	0.0621952	protein phosphatase inhibitor activity	F
GO:0004029	6	1.53369	0.0625525	aldehyde dehydrogenase (NAD) activity	F
GO:0004251	1	1.53351	0.062575	X-Pro dipeptidase activity	F
GO:0045502	1	1.52904	0.0631274	dynein binding	F
GO:0000132	1	1.52904	0.0631274	establishment of mitotic spindle orientation	P
GO:0000235	1	1.52904	0.0631274	astral microtubule	C
GO:0045893	25	1.52705	0.0633746	positive regulation of transcription, DNA-dependent	P
GO:0005923	8	1.52593	0.0635136	tight junction	C
GO:0045454	2	1.52004	0.0642502	cell redox homeostasis	P
GO:0005351	13	1.51538	0.0648378	sugar porter activity	F
GO:0035257	2	1.51489	0.0649002	nuclear hormone receptor binding	F
GO:0006399	1	1.51261	0.065189	tRNA metabolism	P
GO:0004708	6	1.51083	0.0654163	MAP kinase kinase activity	F
GO:0000018	3	1.50956	0.0655778	regulation of DNA recombination	P
GO:0001888	2	1.50903	0.0656462	glucuronyl-galactosyl-proteoglycan 4-alpha-N-acetylglucosaminyltransferase activity	F
GO:0008073	1	1.50734	0.0658614	ornithine decarboxylase inhibitor activity	F
GO:0008266	1	1.5048	0.0661877	poly(U) binding	F
GO:0005681	17	1.50394	0.0662987	spliceosome complex	C
GO:0000072	1	1.50357	0.0663467	M phase specific microtubule process	P
GO:0008423	1	1.50264	0.066466	bleomycin hydrolase activity	F
GO:0004333	1	1.49837	0.0670183	fumarate hydratase activity	F
GO:0006106	1	1.49837	0.0670183	fumarate metabolism	P
GO:0045239	1	1.49837	0.0670183	tricarboxylic acid cycle enzyme complex	C
GO:0005459	2	1.49766	0.0671112	UDP-galactose transporter activity	F
GO:0050121	1	1.49687	0.0672136	N-acylglucosamine 2-epimerase activity	F
GO:0004506	1	1.49469	0.0674974	squalene monooxygenase activity	F
GO:0001725	3	1.49443	0.0675312	stress fiber	C
GO:0016531	1	1.49242	0.0677941	copper chaperone activity	F
GO:0004838	1	1.49142	0.067925	tyrosine transaminase activity	F
GO:0009074	1	1.49142	0.067925	aromatic amino acid family catabolism	P
GO:0006974	6	1.4912	0.0679546	response to DNA damage stimulus	P
GO:0016272	2	1.491	0.0679811	prefoldin complex	C
GO:0000209	3	1.49024	0.068081	protein polyubiquitination	P
GO:0006930	2	1.48708	0.0684969	substrate-bound cell migration, cell extension	P
GO:0005634	1164	1.48492	0.0687819	nucleus	C
GO:0001763	1	1.48149	0.0692378	branching morphogenesis	P
GO:0004968	1	1.48069	0.0693448	gonadotropin-releasing hormone receptor activity	F
GO:0008287	2	1.48051	0.0693682	protein serine/threonine phosphatase complex	C
GO:0008308	2	1.47855	0.0696305	voltage-gated ion-selective channel activity	F
GO:0015482	2	1.47855	0.0696305	voltage-gated anion channel porin activity	F
GO:0015367	1	1.47847	0.0696408	oxoglutarate:malate antiporter activity	F
GO:0009055	7	1.47635	0.0699249	electron carrier activity	F
GO:0008538	3	1.47537	0.070057	proteasome activator activity	F
GO:0008537	3	1.47537	0.070057	proteasome activator complex	C
GO:0004660	2	1.47496	0.0701118	protein farnesyltransferase activity	F
GO:0018347	2	1.47496	0.0701118	protein amino acid farnesylation	P
GO:0030140	3	1.47088	0.0706613	trans-Golgi network transport vesicle	C
GO:0017053	3	1.4708	0.0706723	transcriptional repressor complex	C
GO:0006888	26	1.47066	0.0706921	ER to Golgi transport	P
GO:0005093	2	1.4701	0.0707668	Rab GDP-dissociation inhibitor activity	F
GO:0005826	1	1.46446	0.0715338	contractile ring	C
GO:0004337	1	1.46441	0.0715409	geranyltranstransferase activity	F
GO:0008310	1	1.46006	0.0721369	single-stranded DNA specific 3'-5' exodeoxyribonuclease activity	F
GO:0008859	1	1.46006	0.0721369	exoribonuclease II activity	F
GO:0000738	1	1.46006	0.0721369	DNA catabolism, exonucleolytic	P
GO:0004948	2	1.45931	0.07224	calcitonin receptor activity	F
GO:0004353	1	1.45714	0.0725391	glutamate dehydrogenase [NAD(P)+] activity	F
GO:0006538	1	1.45714	0.0725391	glutamate catabolism	P
GO:0004352	1	1.45714	0.0725391	glutamate dehydrogenase activity	F
GO:0001709	3	1.45689	0.072573	cell fate determination	P
GO:0005080	5	1.4564	0.0726406	protein kinase C binding	F
GO:0018279	2	1.45532	0.0727908	protein amino acid N-linked glycosylation via asparagine	P
GO:0006942	6	1.45531	0.0727921	regulation of striated muscle contraction	P
GO:0004696	1	1.45525	0.0728001	glycogen synthase kinase 3 activity	F
GO:0005844	4	1.4528	0.0731392	polysome	C
GO:0005680	2	1.45089	0.0734056	anaphase-promoting complex	C
GO:0030132	2	1.44749	0.0738802	clathrin coat of coated pit	C
GO:0003817	1	1.44663	0.0740007	complement factor D activity	F
GO:0031202	5	1.44644	0.0740269	RNA splicing factor activity, transesterification mechanism	F
GO:0003857	6	1.44344	0.0744489	3-hydroxyacyl-CoA dehydrogenase activity	F
GO:0006369	1	1.44142	0.0747326	transcription termination from RNA polymerase II promoter	P
GO:0004692	2	1.43869	0.0751197	cGMP-dependent protein kinase activity	F
GO:0005528	5	1.43679	0.0753883	FK506 binding	F
GO:0008483	1	1.43644	0.075439	transaminase activity	F
GO:0004055	1	1.43577	0.075534	argininosuccinate synthase activity	F
GO:0006027	4	1.43198	0.0760741	glycosaminoglycan catabolism	P
GO:0004702	1	1.43117	0.0761913	receptor signaling protein serine/threonine kinase activity	F
GO:0030384	1	1.42916	0.0764785	phosphoinositide metabolism	P
GO:0030890	1	1.42916	0.0764785	positive regulation of B cell proliferation	P
GO:0043128	1	1.42916	0.0764785	positive regulation of 1-phosphatidylinositol 4-kinase activity	P
GO:0046813	1	1.42916	0.0764785	virion attachment, binding of host cell surface receptor	P
GO:0005157	1	1.42382	0.0772492	macrophage colony stimulating factor receptor binding	F
GO:0030225	1	1.42382	0.0772492	macrophage differentiation	P
GO:0035097	1	1.41166	0.0790247	histone methyltransferase complex	C
GO:0005369	1	1.41022	0.079238	taurine:sodium symporter activity	F
GO:0030731	1	1.41005	0.0792628	guanidinoacetate N-methyltransferase activity	F
GO:0007624	1	1.4099	0.0792852	ultradian rhythm	P
GO:0009301	2	1.40883	0.0794434	snRNA transcription	P
GO:0007046	5	1.40819	0.079537	ribosome biogenesis	P
GO:0004303	6	1.40525	0.0799737	estradiol 17-beta-dehydrogenase activity	F
GO:0008430	12	1.40275	0.0803461	selenium binding	F
GO:0006907	2	1.40206	0.0804488	pinocytosis	P
GO:0050819	2	1.40136	0.0805538	negative regulation of coagulation	P
GO:0004825	1	1.40024	0.0807208	methionine-tRNA ligase activity	F
GO:0006431	1	1.40024	0.0807208	methionyl-tRNA aminoacylation	P
GO:0015250	5	1.39587	0.0813768	water channel activity	F
GO:0004582	1	1.39252	0.0818828	dolichyl-phosphate beta-D-mannosyltransferase activity	F
GO:0005861	5	1.3885	0.0824917	troponin complex	C
GO:0003920	1	1.38381	0.0832076	GMP reductase activity	F
GO:0000127	2	1.38331	0.0832854	transcription factor TFIIIC complex	C
GO:0006612	2	1.37967	0.0838438	protein targeting to membrane	P
GO:0004249	1	1.3775	0.0841789	stromelysin 3 activity	F
GO:0004818	2	1.37636	0.0843546	glutamate-tRNA ligase activity	F
GO:0006424	2	1.37636	0.0843546	glutamyl-tRNA aminoacylation	P
GO:0005589	2	1.37026	0.0853033	collagen type VI	C
GO:0008629	6	1.37017	0.0853176	induction of apoptosis by intracellular signals	P
GO:0008639	1	1.36908	0.0854869	small protein conjugating enzyme activity	F
GO:0005338	2	1.36735	0.085757	nucleotide-sugar transporter activity	F
GO:0015780	2	1.36735	0.085757	nucleotide-sugar transport	P
GO:0046966	9	1.36188	0.0866172	thyroid hormone receptor binding	F
GO:0006891	8	1.35087	0.0883681	intra-Golgi transport	P
GO:0007183	1	1.35018	0.0884795	SMAD protein heteromerization	P
GO:0006213	1	1.34998	0.0885118	pyrimidine nucleoside metabolism	P
GO:0015633	1	1.34882	0.0886971	zinc porter activity	F
GO:0005742	1	1.34737	0.0889304	mitochondrial outer membrane translocase complex	C
GO:0004462	1	1.34439	0.0894113	lactoylglutathione lyase activity	F
GO:0008134	21	1.34303	0.0896316	transcription factor binding	F
GO:0003816	1	1.34296	0.0896432	complement component C1s activity	F
GO:0016603	1	1.34172	0.0898438	glutaminyl-peptide cyclotransferase activity	F
GO:0006982	1	1.34168	0.0898504	response to lipid hydroperoxide	P
GO:0004334	1	1.34038	0.0900611	fumarylacetoacetase activity	F
GO:0001508	1	1.33896	0.0902915	regulation of action potential	P
GO:0003985	2	1.33849	0.0903683	acetyl-CoA C-acetyltransferase activity	F
GO:0005850	3	1.33808	0.0904359	eukaryotic translation initiation factor 2 complex	C
GO:0005496	16	1.33692	0.0906246	steroid binding	F
GO:0004331	5	1.33656	0.0906832	fructose-2,6-bisphosphate 2-phosphatase activity	F
GO:0006418	2	1.336	0.0907741	tRNA aminoacylation for protein translation	P
GO:0030374	5	1.3346	0.0910032	ligand-dependent nuclear receptor transcription coactivator activity	F
GO:0006569	2	1.33438	0.0910396	tryptophan catabolism	P
GO:0004886	3	1.33404	0.091095	retinoid-X receptor activity	F
GO:0015893	1	1.33355	0.0911754	drug transport	P
GO:0019901	14	1.33187	0.0914518	protein kinase binding	F
GO:0004615	1	1.33087	0.0916154	phosphomannomutase activity	F
GO:0019307	1	1.33087	0.0916154	mannose biosynthesis	P
GO:0005086	4	1.32357	0.0928224	ARF guanyl-nucleotide exchange factor activity	F
GO:0004726	7	1.32111	0.0932323	non-membrane spanning protein tyrosine phosphatase activity	F
GO:0008112	1	1.32107	0.0932387	nicotinamide N-methyltransferase activity	F
GO:0004022	4	1.31978	0.0934545	alcohol dehydrogenase activity	F
GO:0047750	1	1.31815	0.0937276	cholestenol delta-isomerase activity	F
GO:0004801	1	1.31727	0.0938732	transaldolase activity	F
GO:0008033	6	1.31451	0.0943365	tRNA processing	P
GO:0006610	1	1.31203	0.0947548	ribosomal protein import into nucleus	P
GO:0016509	1	1.31178	0.094797	long-chain-3-hydroxyacyl-CoA dehydrogenase activity	F
GO:0016829	58	1.30866	0.0953248	lyase activity	F
GO:0008159	4	1.30633	0.095721	positive transcription elongation factor activity	F
GO:0004815	2	1.30607	0.0957637	aspartate-tRNA ligase activity	F
GO:0006422	2	1.30607	0.0957637	aspartyl-tRNA aminoacylation	P
GO:0003994	2	1.30181	0.0964906	aconitate hydratase activity	F
GO:0008526	2	1.30082	0.0966601	phosphatidylinositol transporter activity	F
GO:0008398	1	1.3006	0.096697	sterol 14-demethylase activity	F
GO:0047026	2	1.30011	0.0967811	3-alpha-hydroxysteroid dehydrogenase (A-specific) activity	F
GO:0047115	2	1.30011	0.0967811	trans-1,2-dihydrobenzene-1,2-diol dehydrogenase activity	F
GO:0004602	5	1.29953	0.0968814	glutathione peroxidase activity	F
GO:0008508	3	1.29879	0.0970088	bile acid:sodium symporter activity	F
GO:0006000	5	1.29623	0.0974482	fructose metabolism	P
GO:0004467	1	1.29362	0.0978982	long-chain-fatty-acid-CoA ligase activity	F
GO:0007021	1	1.29276	0.0980464	tubulin folding	P
GO:0040008	2	1.29127	0.098305	regulation of growth	P
GO:0042518	2	1.29127	0.098305	negative regulation of tyrosine phosphorylation of Stat3 protein	P
GO:0008462	1	1.2849	0.0994142	endopeptidase Clp activity	F
GO:0047560	1	1.28233	0.099863	3-dehydrosphinganine reductase activity	F
GO:0005773	3	1.27923	0.100407	vacuole	C
GO:0000921	1	1.27912	0.100427	septin ring assembly	P
GO:0005785	2	1.2779	0.100643	signal recognition particle receptor complex	C
GO:0005744	3	1.27678	0.100839	mitochondrial inner membrane presequence translocase complex	C
GO:0004175	1	1.27484	0.101183	endopeptidase activity	F
GO:0008140	1	1.27144	0.101786	cAMP response element binding protein binding	F
GO:0046831	1	1.27058	0.101939	regulation of RNA export from nucleus	P
GO:0043405	2	1.27048	0.101957	regulation of MAPK activity	P
GO:0004325	1	1.26798	0.102402	ferrochelatase activity	F
GO:0008198	1	1.26798	0.102402	ferrous iron binding	F
GO:0009416	1	1.26798	0.102402	response to light stimulus	P
GO:0003878	1	1.26745	0.102497	ATP citrate synthase activity	F
GO:0006200	1	1.26745	0.102497	ATP catabolism	P
GO:0015936	1	1.26745	0.102497	coenzyme A metabolism	P
GO:0009346	1	1.26745	0.102497	citrate lyase complex	C
GO:0003918	3	1.26633	0.102697	DNA topoisomerase (ATP-hydrolyzing) activity	F
GO:0006069	4	1.26397	0.10312	ethanol oxidation	P
GO:0045445	2	1.26287	0.103318	myoblast differentiation	P
GO:0004115	4	1.26258	0.10337	cAMP-specific phosphodiesterase activity	F
GO:0042921	2	1.26201	0.103473	glucocorticoid receptor signaling pathway	P
GO:0004069	2	1.26152	0.103561	aspartate transaminase activity	F
GO:0004576	1	1.26099	0.103657	oligosaccharyl transferase activity	F
GO:0004494	1	1.2588	0.104052	methylmalonyl-CoA mutase activity	F
GO:0051291	1	1.25744	0.104297	protein heterooligomerization	P
GO:0008609	1	1.25738	0.104309	alkylglycerone-phosphate synthase activity	F
GO:0051539	10	1.25709	0.104361	4 iron, 4 sulfur cluster binding	F
GO:0004081	1	1.25694	0.104388	bis(5'-nucleosyl)-tetraphosphatase (asymmetrical) activity	F
GO:0008803	1	1.25694	0.104388	bis(5'-nucleosyl)-tetraphosphatase (symmetrical) activity	F
GO:0008043	2	1.25433	0.104861	ferritin complex	C
GO:0046339	1	1.25281	0.105137	diacylglycerol metabolism	P
GO:0004276	1	1.25227	0.105235	furin activity	F
GO:0004917	2	1.25084	0.105496	interleukin-7 receptor activity	F
GO:0006883	1	1.25081	0.105502	sodium ion homeostasis	P
GO:0006313	1	1.24993	0.105662	DNA transposition	P
GO:0019028	1	1.24993	0.105662	viral capsid	C
GO:0017055	1	1.24945	0.105751	negative regulation of transcriptional preinitiation complex formation	P
GO:0006101	2	1.24898	0.105836	citrate metabolism	P
GO:0004012	1	1.24808	0.106	phospholipid-translocating ATPase activity	F
GO:0005391	7	1.24783	0.106048	sodium:potassium-exchanging ATPase activity	F
GO:0008428	1	1.24755	0.106099	ribonuclease inhibitor activity	F
GO:0045860	1	1.24707	0.106187	positive regulation of protein kinase activity	P
GO:0030880	1	1.24407	0.106738	RNA polymerase complex	C
GO:0017113	1	1.24223	0.107075	dihydropyrimidine dehydrogenase (NADP+) activity	F
GO:0006212	1	1.24223	0.107075	uracil catabolism	P
GO:0006214	1	1.24223	0.107075	thymidine catabolism	P
GO:0004294	1	1.24053	0.10739	tripeptidyl-peptidase II activity	F
GO:0008717	1	1.24053	0.10739	D-alanyl-D-alanine endopeptidase activity	F
GO:0008643	7	1.23043	0.109267	carbohydrate transport	P
GO:0007016	5	1.22776	0.109768	cytoskeletal anchoring	P
GO:0019959	1	1.22721	0.109871	interleukin-8 binding	F
GO:0043120	1	1.22721	0.109871	tumor necrosis factor binding	F
GO:0030172	1	1.224	0.110476	troponin C binding	F
GO:0004174	2	1.22378	0.110518	electron-transferring-flavoprotein dehydrogenase activity	F
GO:0007266	14	1.22368	0.110536	Rho protein signal transduction	P
GO:0004614	1	1.22307	0.110652	phosphoglucomutase activity	F
GO:0043066	10	1.22083	0.111074	negative regulation of apoptosis	P
GO:0017144	1	1.21616	0.111962	drug metabolism	P
GO:0045216	1	1.21433	0.11231	intercellular junction assembly and/or maintenance	P
GO:0046903	1	1.21433	0.11231	secretion	P
GO:0000133	1	1.21433	0.11231	polarisome	C
GO:0004450	2	1.21414	0.112348	isocitrate dehydrogenase (NADP+) activity	F
GO:0006097	2	1.21414	0.112348	glyoxylate cycle	P
GO:0003755	15	1.2133	0.112508	peptidyl-prolyl cis-trans isomerase activity	F
GO:0019987	1	1.2123	0.112699	negative regulation of anti-apoptosis	P
GO:0005486	1	1.21023	0.113095	t-SNARE activity	F
GO:0008670	1	1.2099	0.113159	2,4-dienoyl-CoA reductase (NADPH) activity	F
GO:0006693	3	1.20914	0.113305	prostaglandin metabolism	P
GO:0048471	6	1.20869	0.113392	perinuclear region	C
GO:0008195	1	1.20709	0.113699	phosphatidate phosphatase activity	F
GO:0016149	1	1.20313	0.114463	translation release factor activity, codon specific	F
GO:0042254	2	1.2026	0.114565	ribosome biogenesis and assembly	P
GO:0004310	1	1.20058	0.114958	farnesyl-diphosphate farnesyltransferase activity	F
GO:0005017	1	1.20035	0.115001	platelet-derived growth factor receptor activity	F
GO:0031616	1	1.20017	0.115037	spindle pole centrosome	C
GO:0003842	1	1.19917	0.11523	1-pyrroline-5-carboxylate dehydrogenase activity	F
GO:0008180	5	1.19536	0.115973	signalosome complex	C
GO:0016050	1	1.19431	0.116179	vesicle organization and biogenesis	P
GO:0008785	1	1.19255	0.116523	alkyl hydroperoxide reductase activity	F
GO:0004228	1	1.19101	0.116824	gelatinase A activity	F
GO:0004963	1	1.18924	0.117173	follicle stimulating hormone receptor activity	F
GO:0008585	1	1.18924	0.117173	female gonad development	P
GO:0008142	1	1.18888	0.117243	oxysterol binding	F
GO:0005958	2	1.18408	0.11819	DNA-dependent protein kinase complex	C
GO:0004024	3	1.1821	0.118582	alcohol dehydrogenase activity, zinc-dependent	F
GO:0006415	2	1.18207	0.118589	translational termination	P
GO:0016308	3	1.1814	0.118722	1-phosphatidylinositol-4-phosphate 5-kinase activity	F
GO:0003860	1	1.18034	0.118933	3-hydroxyisobutyryl-CoA hydrolase activity	F
GO:0001558	30	1.18014	0.118973	regulation of cell growth	P
GO:0003807	1	1.17979	0.119042	plasma kallikrein activity	F
GO:0005750	1	1.17877	0.119246	respiratory chain complex III (sensu Eukaryota)	C
GO:0006397	27	1.17813	0.119372	mRNA processing	P
GO:0007023	1	1.17642	0.119714	post-chaperonin tubulin folding pathway	P
GO:0030295	1	1.17485	0.120027	protein kinase activator activity	F
GO:0030902	2	1.17447	0.120104	hindbrain development	P
GO:0045898	2	1.17447	0.120104	regulation of transcriptional preinitiation complex formation	P
GO:0004046	3	1.17342	0.120314	aminoacylase activity	F
GO:0004663	3	1.17308	0.120381	Rab-protein geranylgeranyltransferase activity	F
GO:0050731	3	1.17144	0.120712	positive regulation of peptidyl-tyrosine phosphorylation	P
GO:0030156	1	1.17087	0.120826	benzodiazepine receptor binding	F
GO:0008242	1	1.17018	0.120965	omega peptidase activity	F
GO:0016579	1	1.17018	0.120965	protein deubiquitination	P
GO:0007039	1	1.16926	0.12115	vacuolar protein catabolism	P
GO:0030176	8	1.16703	0.121599	integral to endoplasmic reticulum membrane	C
GO:0004018	1	1.16663	0.12168	adenylosuccinate lyase activity	F
GO:0009152	1	1.16663	0.12168	purine ribonucleotide biosynthesis	P
GO:0004704	3	1.16662	0.121682	NF-kappaB-inducing kinase activity	F
GO:0030865	1	1.16639	0.121728	cortical cytoskeleton organization and biogenesis	P
GO:0030864	1	1.16639	0.121728	cortical actin cytoskeleton	C
GO:0004407	2	1.1663	0.121747	histone deacetylase activity	F
GO:0019903	1	1.16603	0.1218	protein phosphatase binding	F
GO:0016624	1	1.16533	0.121943	oxidoreductase activity, acting on the aldehyde or oxo group of donors, disulfide as acceptor	F
GO:0003826	1	1.16533	0.121943	alpha-ketoacid dehydrogenase activity	F
GO:0017163	1	1.16485	0.12204	negative regulator of basal transcription activity	F
GO:0042176	1	1.16485	0.12204	regulation of protein catabolism	P
GO:0016585	2	1.16178	0.122662	chromatin remodeling complex	C
GO:0006725	6	1.16116	0.122787	aromatic compound metabolism	P
GO:0051289	1	1.15884	0.12326	protein homotetramerization	P
GO:0008995	1	1.15722	0.123592	ribonuclease E activity	F
GO:0004631	1	1.15626	0.123787	phosphomevalonate kinase activity	F
GO:0006510	2	1.15487	0.124072	ATP-dependent proteolysis	P
GO:0005664	1	1.15004	0.125064	nuclear origin of replication recognition complex	C
GO:0000104	1	1.14993	0.125086	succinate dehydrogenase activity	F
GO:0004813	1	1.14937	0.125202	alanine-tRNA ligase activity	F
GO:0006419	1	1.14937	0.125202	alanyl-tRNA aminoacylation	P
GO:0004557	1	1.149	0.125279	alpha-galactosidase activity	F
GO:0004579	3	1.1483	0.125423	dolichyl-diphosphooligosaccharide-protein glycotransferase activity	F
GO:0030020	1	1.14818	0.125446	extracellular matrix structural constituent conferring tensile strength	F
GO:0045839	1	1.14814	0.125455	negative regulation of mitosis	P
GO:0005224	1	1.14786	0.125513	ATP-binding and phosphorylation-dependent chloride channel activity	F
GO:0005260	1	1.14786	0.125513	channel-conductance-controlling ATPase activity	F
GO:0043015	1	1.14745	0.125597	gamma-tubulin binding	F
GO:0005814	1	1.14745	0.125597	centriole	C
GO:0001894	1	1.14611	0.125874	tissue homeostasis	P
GO:0031441	1	1.14611	0.125874	negative regulation of mRNA 3'-end processing	P
GO:0045732	1	1.14611	0.125874	positive regulation of protein catabolism	P
GO:0046826	1	1.14611	0.125874	negative regulation of protein export from nucleus	P
GO:0042593	1	1.14131	0.12687	glucose homeostasis	P
GO:0015980	2	1.14074	0.126989	energy derivation by oxidation of organic compounds	P
GO:0007346	1	1.13796	0.127569	regulation of progression through mitotic cell cycle	P
GO:0006650	1	1.13717	0.127733	glycerophospholipid metabolism	P
GO:0000910	5	1.13096	0.129037	cytokinesis	P
GO:0004816	1	1.12926	0.129395	asparagine-tRNA ligase activity	F
GO:0006421	1	1.12926	0.129395	asparaginyl-tRNA aminoacylation	P
GO:0004828	1	1.12689	0.129895	serine-tRNA ligase activity	F
GO:0006434	1	1.12689	0.129895	seryl-tRNA aminoacylation	P
GO:0004824	1	1.12681	0.129911	lysine-tRNA ligase activity	F
GO:0006430	1	1.12681	0.129911	lysyl-tRNA aminoacylation	P
GO:0005520	13	1.1265	0.129977	insulin-like growth factor binding	F
GO:0004751	1	1.12642	0.129994	ribose-5-phosphate isomerase activity	F
GO:0009052	1	1.12642	0.129994	pentose-phosphate shunt, non-oxidative branch	P
GO:0008445	1	1.12639	0.13	D-aspartate oxidase activity	F
GO:0004656	2	1.12569	0.130148	procollagen-proline 4-dioxygenase activity	F
GO:0005784	1	1.12519	0.130254	translocon complex	C
GO:0008495	1	1.12401	0.130504	protoheme IX farnesyltransferase activity	F
GO:0016784	1	1.12257	0.130811	3-mercaptopyruvate sulfurtransferase activity	F
GO:0003963	1	1.12156	0.131026	RNA-3'-phosphate cyclase activity	F
GO:0000244	1	1.12156	0.131026	assembly of spliceosomal tri-snRNP	P
GO:0030324	1	1.121	0.131144	lung development	P
GO:0051537	8	1.11993	0.131372	2 iron, 2 sulfur cluster binding	F
GO:0001848	1	1.11982	0.131396	complement binding	F
GO:0003812	1	1.11982	0.131396	alternative-complement-pathway C3/C5 convertase activity	F
GO:0015075	4	1.11906	0.131557	ion transporter activity	F
GO:0009725	1	1.11869	0.131637	response to hormone stimulus	P
GO:0030099	1	1.11869	0.131637	myeloid cell differentiation	P
GO:0019867	6	1.11743	0.131905	outer membrane	C
GO:0006637	2	1.1167	0.132062	acyl-CoA metabolism	P
GO:0008016	15	1.11383	0.132675	regulation of heart contraction rate	P
GO:0004550	5	1.11146	0.133184	nucleoside diphosphate kinase activity	F
GO:0006228	5	1.11146	0.133184	UTP biosynthesis	P
GO:0006241	5	1.11146	0.133184	CTP biosynthesis	P
GO:0009086	2	1.11032	0.13343	methionine biosynthesis	P
GO:0006783	11	1.10793	0.133946	heme biosynthesis	P
GO:0005967	2	1.10755	0.134028	pyruvate dehydrogenase complex (sensu Eukaryota)	C
GO:0045663	2	1.10713	0.134119	positive regulation of myoblast differentiation	P
GO:0007091	1	1.10391	0.134817	mitotic metaphase/anaphase transition	P
GO:0004001	1	1.10376	0.134849	adenosine kinase activity	F
GO:0045946	1	1.1037	0.134862	positive regulation of translation	P
GO:0048255	1	1.1037	0.134862	mRNA stabilization	P
GO:0030850	1	1.10317	0.134977	prostate gland development	P
GO:0005662	4	1.10293	0.135029	DNA replication factor A complex	C
GO:0006405	1	1.10112	0.135421	RNA export from nucleus	P
GO:0008334	1	1.10112	0.135421	histone mRNA metabolism	P
GO:0004827	1	1.101	0.135448	proline-tRNA ligase activity	F
GO:0006433	1	1.101	0.135448	prolyl-tRNA aminoacylation	P
GO:0008924	1	1.10002	0.135661	malate dehydrogenase (acceptor) activity	F
GO:0008131	5	1.09985	0.135698	amine oxidase activity	F
GO:0015935	5	1.0993	0.135819	small ribosomal subunit	C
GO:0005582	1	1.09865	0.135959	collagen type XV	C
GO:0006810	186	1.09755	0.136201	transport	P
GO:0000785	27	1.09752	0.136207	chromatin	C
GO:0000085	2	1.09617	0.136503	G2 phase of mitotic cell cycle	P
GO:0004316	1	1.09441	0.136889	3-oxoacyl-[acyl-carrier protein] reductase activity	F
GO:0008074	3	1.09343	0.137102	guanylate cyclase complex, soluble	C
GO:0006880	2	1.09253	0.137301	intracellular sequestering of iron ion	P
GO:0008312	3	1.08963	0.137938	7S RNA binding	F
GO:0016572	1	1.08955	0.137955	histone phosphorylation	P
GO:0018107	1	1.08955	0.137955	peptidyl-threonine phosphorylation	P
GO:0045742	1	1.08651	0.138627	positive regulation of epidermal growth factor receptor signaling pathway	P
GO:0046578	1	1.08651	0.138627	regulation of Ras protein signal transduction	P
GO:0031074	1	1.08651	0.138627	nucleocytoplasmic shuttling complex	C
GO:0042602	1	1.08539	0.138874	flavin reductase activity	F
GO:0005092	1	1.08501	0.138959	GDP-dissociation inhibitor activity	F
GO:0003957	1	1.08406	0.13917	NAD(P)+ transhydrogenase (B-specific) activity	F
GO:0008750	1	1.08406	0.13917	NAD(P)+ transhydrogenase (AB-specific) activity	F
GO:0004496	1	1.08379	0.13923	mevalonate kinase activity	F
GO:0004903	1	1.08351	0.139291	growth hormone receptor activity	F
GO:0035259	2	1.08332	0.139333	glucocorticoid receptor binding	F
GO:0017056	2	1.08225	0.13957	structural constituent of nuclear pore	F
GO:0005309	1	1.08173	0.139687	creatine:sodium symporter activity	F
GO:0004621	1	1.07984	0.140106	glycosylphosphatidylinositol phospholipase D activity	F
GO:0017034	1	1.07822	0.140467	Rap guanyl-nucleotide exchange factor activity	F
GO:0004662	1	1.07527	0.141127	CAAX-protein geranylgeranyltransferase activity	F
GO:0018348	1	1.07527	0.141127	protein amino acid geranylgeranylation	P
GO:0006833	5	1.07228	0.141797	water transport	P
GO:0005501	1	1.07164	0.141941	retinoid binding	F
GO:0045187	1	1.07164	0.141941	regulation of circadian sleep/wake cycle, sleep	P
GO:0005791	1	1.07164	0.141941	rough endoplasmic reticulum	C
GO:0006606	4	1.06918	0.142494	protein import into nucleus	P
GO:0006196	1	1.0685	0.142647	AMP catabolism	P
GO:0006506	4	1.06799	0.142763	GPI anchor biosynthesis	P
GO:0016458	1	1.06762	0.142847	gene silencing	P
GO:0045014	1	1.06762	0.142847	negative regulation of transcription by glucose	P
GO:0005815	1	1.06762	0.142847	microtubule organizing center	C
GO:0012505	1	1.06762	0.142847	endomembrane system	C
GO:0005456	1	1.06705	0.142975	CMP-sialic acid transporter activity	F
GO:0015782	1	1.06705	0.142975	CMP-sialic acid transport	P
GO:0006913	6	1.06568	0.143285	nucleocytoplasmic transport	P
GO:0016012	4	1.06534	0.14336	sarcoglycan complex	C
GO:0006635	12	1.06514	0.143406	fatty acid beta-oxidation	P
GO:0048278	1	1.06442	0.143569	vesicle docking	P
GO:0015858	3	1.06046	0.144469	nucleoside transport	P
GO:0019904	8	1.05396	0.14595	protein domain specific binding	F
GO:0030130	3	1.05296	0.146179	clathrin coat of trans-Golgi network vesicle	C
GO:0008324	3	1.05231	0.146328	cation transporter activity	F
GO:0005489	101	1.05156	0.1465	electron transporter activity	F
GO:0005099	6	1.05149	0.146517	Ras GTPase activator activity	F
GO:0008130	1	1.04659	0.147645	neutrophil collagenase activity	F
GO:0004586	1	1.04376	0.148298	ornithine decarboxylase activity	F
GO:0051090	1	1.04318	0.148432	regulation of transcription factor activity	P
GO:0004572	2	1.04267	0.148551	mannosyl-oligosaccharide 1,3-1,6-alpha-mannosidase activity	F
GO:0042589	2	1.04089	0.148964	zymogen granule membrane	C
GO:0005537	5	1.03887	0.149433	mannose binding	F
GO:0030833	1	1.03848	0.149523	regulation of actin filament polymerization	P
GO:0047066	1	1.03782	0.149676	phospholipid-hydroperoxide glutathione peroxidase activity	F
GO:0008125	1	1.0361	0.150078	pancreatic elastase I activity	F
GO:0005905	16	1.03397	0.150574	coated pit	C
GO:0007219	10	1.0322	0.15099	Notch signaling pathway	P
GO:0005618	1	1.03195	0.151049	cell wall	C
GO:0004283	2	1.02914	0.151707	plasmin activity	F
GO:0016034	1	1.02798	0.15198	maleylacetoacetate isomerase activity	F
GO:0004667	2	1.02764	0.15206	prostaglandin-D synthase activity	F
GO:0005741	12	1.02638	0.152355	mitochondrial outer membrane	C
GO:0007286	4	1.02456	0.152786	spermatid development	P
GO:0004327	1	1.02319	0.153109	formaldehyde dehydrogenase (glutathione) activity	F
GO:0003727	2	1.02199	0.153392	single-stranded RNA binding	F
GO:0005581	20	1.01884	0.154139	collagen	C
GO:0000115	1	1.01444	0.155186	S-phase-specific transcription in mitotic cell cycle	P
GO:0009142	1	1.00581	0.157253	nucleoside triphosphate biosynthesis	P
GO:0009072	5	1.00478	0.157501	aromatic amino acid family metabolism	P
GO:0009117	11	1.00372	0.157756	nucleotide metabolism	P
GO:0015711	5	1.0035	0.15781	organic anion transport	P
GO:0045603	1	1.00223	0.158116	positive regulation of endothelial cell differentiation	P
GO:0005159	4	1.00125	0.158353	insulin-like growth factor receptor binding	F
GO:0030060	1	1.00122	0.158361	L-malate dehydrogenase activity	F
GO:0004829	1	1.00008	0.158635	threonine-tRNA ligase activity	F
GO:0006435	1	1.00008	0.158635	threonyl-tRNA aminoacylation	P
GO:0003990	1	0.997247	0.159322	acetylcholinesterase activity	F
GO:0042166	1	0.997247	0.159322	acetylcholine binding	F
GO:0001507	1	0.997247	0.159322	acetylcholine catabolism in synaptic cleft	P
GO:0050714	1	0.997247	0.159322	positive regulation of protein secretion	P
GO:0009897	5	0.997072	0.159365	external side of plasma membrane	C
GO:0004096	1	0.995736	0.159689	catalase activity	F
GO:0006378	7	0.99556	0.159732	mRNA polyadenylylation	P
GO:0005546	1	0.995308	0.159793	phosphatidylinositol-4,5-bisphosphate binding	F
GO:0046790	1	0.993188	0.160309	virion binding	F
GO:0016010	4	0.991935	0.160615	dystrophin-associated glycoprotein complex	C
GO:0004156	1	0.991875	0.160629	dihydropteroate synthase activity	F
GO:0008705	1	0.991875	0.160629	methionine synthase activity	F
GO:0005730	26	0.989395	0.161235	nucleolus	C
GO:0005830	1	0.988025	0.16157	cytosolic ribosome (sensu Eukaryota)	C
GO:0009636	8	0.985812	0.162113	response to toxin	P
GO:0006659	1	0.984497	0.162436	phosphatidylserine biosynthesis	P
GO:0042346	1	0.982001	0.16305	positive regulation of NF-kappaB import into nucleus	P
GO:0008124	1	0.981702	0.163123	4-alpha-hydroxytetrahydrobiopterin dehydratase activity	F
GO:0051087	3	0.981626	0.163142	chaperone binding	F
GO:0030318	1	0.98146	0.163183	melanocyte differentiation	P
GO:0004859	5	0.979773	0.163599	phospholipase inhibitor activity	F
GO:0030507	1	0.9792	0.16374	spectrin binding	F
GO:0045199	1	0.9792	0.16374	maintenance of epithelial cell polarity	P
GO:0047568	1	0.97723	0.164228	3-oxo-5-beta-steroid 4-dehydrogenase activity	F
GO:0018105	3	0.975056	0.164766	peptidyl-serine phosphorylation	P
GO:0045995	3	0.973069	0.165259	regulation of embryonic development	P
GO:0005606	3	0.973069	0.165259	laminin-1	C
GO:0005515	1032	0.966677	0.166853	protein binding	F
GO:0016939	1	0.965689	0.1671	kinesin II complex	C
GO:0003874	1	0.964529	0.16739	6-pyruvoyltetrahydropterin synthase activity	F
GO:0030429	1	0.964223	0.167467	kynureninase activity	F
GO:0009435	1	0.964223	0.167467	NAD biosynthesis	P
GO:0045333	1	0.96383	0.167566	cellular respiration	P
GO:0046718	3	0.962984	0.167778	viral entry into host cell	P
GO:0004430	2	0.961952	0.168037	1-phosphatidylinositol 4-kinase activity	F
GO:0015038	1	0.959511	0.168651	glutathione disulfide oxidoreductase activity	F
GO:0015288	2	0.955645	0.169626	porin activity	F
GO:0006940	4	0.955112	0.169761	regulation of smooth muscle contraction	P
GO:0008289	31	0.954793	0.169841	lipid binding	F
GO:0003676	99	0.954594	0.169891	nucleic acid binding	F
GO:0006661	4	0.953639	0.170133	phosphatidylinositol biosynthesis	P
GO:0008486	1	0.950815	0.170849	diphosphoinositol-polyphosphate diphosphatase activity	F
GO:0018024	4	0.949901	0.171081	histone-lysine N-methyltransferase activity	F
GO:0045601	1	0.945452	0.172214	regulation of endothelial cell differentiation	P
GO:0008392	1	0.94498	0.172335	arachidonic acid epoxygenase activity	F
GO:0005355	6	0.944507	0.172455	glucose transporter activity	F
GO:0004759	11	0.944045	0.172573	serine esterase activity	F
GO:0005583	1	0.943392	0.17274	fibrillar collagen	C
GO:0050750	1	0.943121	0.172809	low-density lipoprotein receptor binding	F
GO:0005811	2	0.940903	0.173377	lipid particle	C
GO:0008186	1	0.938802	0.173916	RNA-dependent ATPase activity	F
GO:0004077	1	0.937761	0.174184	biotin-[acetyl-CoA-carboxylase] ligase activity	F
GO:0004078	1	0.937761	0.174184	biotin-[methylcrotonoyl-CoA-carboxylase] ligase activity	F
GO:0004079	1	0.937761	0.174184	biotin-[methylmalonyl-CoA-carboxytransferase] ligase activity	F
GO:0004080	1	0.937761	0.174184	biotin-[propionyl-CoA-carboxylase (ATP-hydrolyzing)] ligase activity	F
GO:0005518	10	0.937128	0.174346	collagen binding	F
GO:0006572	5	0.936959	0.17439	tyrosine catabolism	P
GO:0001707	1	0.936683	0.174461	mesoderm formation	P
GO:0009952	1	0.936683	0.174461	anterior/posterior pattern formation	P
GO:0045165	1	0.936683	0.174461	cell fate commitment	P
GO:0048340	1	0.936683	0.174461	paraxial mesoderm morphogenesis	P
GO:0051098	1	0.936683	0.174461	regulation of binding	P
GO:0006368	5	0.936331	0.174551	RNA elongation from RNA polymerase II promoter	P
GO:0005862	3	0.933544	0.17527	muscle thin filament tropomyosin	C
GO:0015283	1	0.933018	0.175405	apoptogenic cytochrome c release channel activity	F
GO:0001527	3	0.93276	0.175472	microfibril	C
GO:0005068	1	0.931799	0.17572	transmembrane receptor protein tyrosine kinase adaptor protein activity	F
GO:0007176	1	0.931799	0.17572	regulation of epidermal growth factor receptor activity	P
GO:0045840	1	0.931799	0.17572	positive regulation of mitosis	P
GO:0006166	2	0.930893	0.175954	purine ribonucleoside salvage	P
GO:0004416	1	0.930061	0.17617	hydroxyacylglutathione hydrolase activity	F
GO:0006092	1	0.929553	0.176301	main pathways of carbohydrate metabolism	P
GO:0035248	1	0.929087	0.176422	alpha-1,4-N-acetylgalactosaminyltransferase activity	F
GO:0019276	1	0.929087	0.176422	UDP-N-acetylgalactosamine metabolism	P
GO:0005856	120	0.926466	0.177102	cytoskeleton	C
GO:0000002	2	0.925406	0.177377	mitochondrial genome maintenance	P
GO:0000122	45	0.924132	0.177709	negative regulation of transcription from RNA polymerase II promoter	P
GO:0004426	1	0.920532	0.178647	indoleamine-pyrrole 2,3-dioxygenase activity	F
GO:0004092	1	0.920143	0.178749	carnitine O-acetyltransferase activity	F
GO:0008092	12	0.919922	0.178807	cytoskeletal protein binding	F
GO:0006275	4	0.918623	0.179146	regulation of DNA replication	P
GO:0004691	7	0.917338	0.179483	cAMP-dependent protein kinase activity	F
GO:0005854	1	0.916881	0.179603	nascent polypeptide-associated complex	C
GO:0003937	1	0.916682	0.179655	IMP cyclohydrolase activity	F
GO:0004643	1	0.916682	0.179655	phosphoribosylaminoimidazolecarboxamide formyltransferase activity	F
GO:0005889	1	0.916264	0.179764	hydrogen:potassium-exchanging ATPase complex	C
GO:0007518	1	0.91517	0.180051	myoblast cell fate determination	P
GO:0000267	1	0.914304	0.180278	cell fraction	C
GO:0016654	1	0.914165	0.180315	oxidoreductase activity, acting on NADH or NADPH, disulfide as acceptor	F
GO:0004791	1	0.914165	0.180315	thioredoxin-disulfide reductase activity	F
GO:0005010	2	0.913658	0.180448	insulin-like growth factor receptor activity	F
GO:0005929	1	0.912534	0.180744	cilium	C
GO:0004765	1	0.911373	0.181049	shikimate kinase activity	F
GO:0005754	1	0.909636	0.181507	proton-transporting ATP synthase, catalytic core (sensu Eukaryota)	C
GO:0015910	1	0.909412	0.181566	peroxisomal long-chain fatty acid import	P
GO:0005018	1	0.908899	0.181702	platelet-derived growth factor alpha-receptor activity	F
GO:0004351	2	0.907812	0.181989	glutamate decarboxylase activity	F
GO:0006540	2	0.907812	0.181989	glutamate decarboxylation to succinate	P
GO:0007243	28	0.907015	0.182199	protein kinase cascade	P
GO:0015629	42	0.906206	0.182414	actin cytoskeleton	C
GO:0001843	1	0.905829	0.182513	neural tube closure	P
GO:0006607	9	0.905313	0.18265	NLS-bearing substrate import into nucleus	P
GO:0005834	15	0.903743	0.183066	heterotrimeric G-protein complex	C
GO:0007044	1	0.900794	0.183849	cell-substrate junction assembly	P
GO:0004134	1	0.899842	0.184102	4-alpha-glucanotransferase activity	F
GO:0004135	1	0.899842	0.184102	amylo-alpha-1,6-glucosidase activity	F
GO:0043033	1	0.899842	0.184102	isoamylase complex	C
GO:0015450	3	0.899732	0.184131	protein translocase activity	F
GO:0019834	3	0.898013	0.184589	phospholipase A2 inhibitor activity	F
GO:0004295	1	0.894337	0.185571	trypsin activity	F
GO:0003939	1	0.894241	0.185596	L-iditol 2-dehydrogenase activity	F
GO:0006060	1	0.894241	0.185596	sorbitol metabolism	P
GO:0009249	2	0.892775	0.185989	protein-lipoylation	P
GO:0019046	1	0.88762	0.187373	reactivation of latent virus	P
GO:0015207	2	0.886375	0.187708	adenine transporter activity	F
GO:0005779	6	0.88626	0.187739	integral to peroxisomal membrane	C
GO:0003726	1	0.88482	0.188127	double-stranded RNA adenosine deaminase activity	F
GO:0016553	1	0.88482	0.188127	base conversion or substitution editing	P
GO:0005094	3	0.88369	0.188432	Rho GDP-dissociation inhibitor activity	F
GO:0043085	4	0.883424	0.188504	positive regulation of enzyme activity	P
GO:0005783	179	0.879333	0.18961	endoplasmic reticulum	C
GO:0015130	1	0.877344	0.19015	mevalonate transporter activity	F
GO:0015355	1	0.877344	0.19015	monocarboxylate porter activity	F
GO:0015728	1	0.877344	0.19015	mevalonate transport	P
GO:0004820	1	0.873746	0.191128	glycine-tRNA ligase activity	F
GO:0006426	1	0.873746	0.191128	glycyl-tRNA aminoacylation	P
GO:0009648	1	0.871869	0.19164	photoperiodism	P
GO:0009054	1	0.871679	0.191692	electron acceptor activity	F
GO:0005665	10	0.869783	0.19221	DNA-directed RNA polymerase II, core complex	C
GO:0003908	1	0.869664	0.192242	methylated-DNA-[protein]-cysteine S-methyltransferase activity	F
GO:0009008	1	0.869664	0.192242	DNA-methyltransferase activity	F
GO:0043130	4	0.868533	0.192551	ubiquitin binding	F
GO:0005251	4	0.868207	0.192641	delayed rectifier potassium channel activity	F
GO:0004408	1	0.864983	0.193524	holocytochrome-c synthase activity	F
GO:0015785	1	0.864294	0.193713	UDP-galactose transport	P
GO:0003890	1	0.864291	0.193714	beta DNA polymerase activity	F
GO:0015722	1	0.863778	0.193855	canalicular bile acid transport	P
GO:0047006	1	0.863778	0.193855	20-alpha-hydroxysteroid dehydrogenase activity	F
GO:0004526	3	0.863232	0.194005	ribonuclease P activity	F
GO:0005655	3	0.863232	0.194005	nucleolar ribonuclease P complex	C
GO:0045296	2	0.862439	0.194223	cadherin binding	F
GO:0006096	29	0.86099	0.194622	glycolysis	P
GO:0019955	3	0.860005	0.194893	cytokine binding	F
GO:0046627	1	0.859356	0.195072	negative regulation of insulin receptor signaling pathway	P
GO:0006183	7	0.858995	0.195172	GTP biosynthesis	P
GO:0015578	1	0.853901	0.19658	mannose transporter activity	F
GO:0015761	1	0.853901	0.19658	mannose transport	P
GO:0009003	1	0.852669	0.196921	signal peptidase activity	F
GO:0006465	1	0.852669	0.196921	signal peptide processing	P
GO:0005787	1	0.852669	0.196921	signal peptidase complex	C
GO:0030532	4	0.851136	0.197347	small nuclear ribonucleoprotein complex	C
GO:0030150	1	0.850583	0.1975	protein import into mitochondrial matrix	P
GO:0015254	1	0.847744	0.19829	glycerol channel activity	F
GO:0015793	1	0.847744	0.19829	glycerol transport	P
GO:0004261	1	0.847213	0.198438	cathepsin G activity	F
GO:0004776	1	0.845901	0.198804	succinate-CoA ligase (GDP-forming) activity	F
GO:0004983	4	0.845082	0.199033	neuropeptide Y receptor activity	F
GO:0004862	1	0.844526	0.199188	cAMP-dependent protein kinase inhibitor activity	F
GO:0004819	1	0.843069	0.199595	glutamine-tRNA ligase activity	F
GO:0006425	1	0.843069	0.199595	glutaminyl-tRNA aminoacylation	P
GO:0045449	34	0.842943	0.19963	regulation of transcription	P
GO:0008488	1	0.839017	0.20073	gamma-glutamyl carboxylase activity	F
GO:0017187	1	0.839017	0.20073	peptidyl-glutamic acid carboxylation	P
GO:0008539	1	0.838808	0.200788	proteasome inhibitor activity	F
GO:0004192	1	0.837694	0.201101	cathepsin D activity	F
GO:0003895	1	0.836706	0.201379	gamma DNA-directed DNA polymerase activity	F
GO:0006287	1	0.836706	0.201379	base-excision repair, gap-filling	P
GO:0005760	1	0.836706	0.201379	gamma DNA polymerase complex	C
GO:0045749	4	0.836311	0.20149	negative regulation of S phase of mitotic cell cycle	P
GO:0004722	13	0.832458	0.202575	protein serine/threonine phosphatase activity	F
GO:0009441	1	0.831819	0.202756	glycolate metabolism	P
GO:0005955	4	0.830069	0.20325	calcineurin complex	C
GO:0030272	1	0.828522	0.203688	5-formyltetrahydrofolate cyclo-ligase activity	F
GO:0015942	1	0.828522	0.203688	formate metabolism	P
GO:0051538	1	0.827729	0.203912	3 iron, 4 sulfur cluster binding	F
GO:0008612	1	0.825494	0.204546	hypusine biosynthesis from peptidyl-lysine	P
GO:0050983	1	0.825494	0.204546	spermidine catabolism to deoxyhypusine, using deoxyhypusine synthase	P
GO:0030674	7	0.823656	0.205068	protein binding, bridging	F
GO:0003948	1	0.82263	0.205359	N4-(beta-N-acetylglucosaminyl)-L-asparaginase activity	F
GO:0004652	1	0.820407	0.205992	polynucleotide adenylyltransferase activity	F
GO:0006094	9	0.81964	0.206211	gluconeogenesis	P
GO:0004681	4	0.818598	0.206508	casein kinase I activity	F
GO:0003747	2	0.816253	0.207178	translation release factor activity	F
GO:0008177	2	0.81447	0.207688	succinate dehydrogenase (ubiquinone) activity	F
GO:0004536	4	0.814239	0.207754	deoxyribonuclease activity	F
GO:0016226	1	0.810704	0.208768	iron-sulfur cluster assembly	P
GO:0006400	2	0.810458	0.208838	tRNA modification	P
GO:0004591	1	0.810382	0.20886	oxoglutarate dehydrogenase (succinyl-transferring) activity	F
GO:0009353	1	0.810382	0.20886	oxoglutarate dehydrogenase complex (sensu Eukaryota)	C
GO:0005795	115	0.807404	0.209717	Golgi stack	C
GO:0004365	1	0.805791	0.210182	glyceraldehyde-3-phosphate dehydrogenase (phosphorylating) activity	F
GO:0008599	1	0.80517	0.210361	protein phosphatase type 1 regulator activity	F
GO:0005869	2	0.804139	0.210658	dynactin complex	C
GO:0004853	1	0.799511	0.211997	uroporphyrinogen decarboxylase activity	F
GO:0047485	2	0.79618	0.212964	protein N-terminus binding	F
GO:0005597	1	0.795651	0.213117	collagen type XVI	C
GO:0003706	3	0.794352	0.213495	ligand-regulated transcription factor activity	F
GO:0008470	1	0.793237	0.21382	isovaleryl-CoA dehydrogenase activity	F
GO:0007100	1	0.792706	0.213974	mitotic centrosome separation	P
GO:0004375	1	0.791624	0.21429	glycine dehydrogenase (decarboxylating) activity	F
GO:0005961	1	0.791624	0.21429	glycine dehydrogenase complex (decarboxylating)	C
GO:0051016	10	0.791307	0.214382	barbed-end actin filament capping	P
GO:0005847	1	0.790907	0.214499	mRNA cleavage and polyadenylation specificity factor complex	C
GO:0004028	1	0.790623	0.214582	aldehyde dehydrogenase activity	F
GO:0004777	1	0.790623	0.214582	succinate-semialdehyde dehydrogenase activity	F
GO:0042417	1	0.790623	0.214582	dopamine metabolism	P
GO:0009450	1	0.790623	0.214582	gamma-aminobutyric acid catabolism	P
GO:0043022	2	0.790016	0.214759	ribosome binding	F
GO:0006584	4	0.78729	0.215556	catecholamine metabolism	P
GO:0008429	1	0.786019	0.215928	phosphatidylethanolamine binding	F
GO:0035067	1	0.784778	0.216292	negative regulation of histone acetylation	P
GO:0004742	1	0.783827	0.216571	dihydrolipoyllysine-residue acetyltransferase activity	F
GO:0006085	1	0.783827	0.216571	acetyl-CoA biosynthesis	P
GO:0016455	3	0.781056	0.217385	RNA polymerase II transcription mediator activity	F
GO:0042809	3	0.781056	0.217385	vitamin D receptor binding	F
GO:0018108	1	0.780727	0.217482	peptidyl-tyrosine phosphorylation	P
GO:0006266	2	0.780393	0.21758	DNA ligation	P
GO:0004132	1	0.77802	0.218279	dCMP deaminase activity	F
GO:0004466	2	0.777921	0.218308	long-chain-acyl-CoA dehydrogenase activity	F
GO:0004179	6	0.775245	0.219097	membrane alanyl aminopeptidase activity	F
GO:0050874	1	0.77431	0.219374	organismal physiological process	P
GO:0008473	1	0.77421	0.219403	ornithine cyclodeaminase activity	F
GO:0016560	1	0.77369	0.219557	protein import into peroxisome matrix, docking	P
GO:0009032	1	0.773122	0.219725	thymidine phosphorylase activity	F
GO:0006206	1	0.773122	0.219725	pyrimidine base metabolism	P
GO:0050684	1	0.771941	0.220075	regulation of mRNA processing	P
GO:0004004	11	0.770592	0.220474	ATP-dependent RNA helicase activity	F
GO:0019883	7	0.769999	0.22065	antigen presentation, endogenous antigen	P
GO:0016312	1	0.769291	0.22086	inositol bisphosphate phosphatase activity	F
GO:0042577	1	0.769291	0.22086	lipid phosphatase activity	F
GO:0050509	2	0.76882	0.221	N-acetylglucosaminyl-proteoglycan 4-beta-glucuronosyltransferase activity	F
GO:0004879	6	0.767699	0.221333	ligand-dependent nuclear receptor activity	F
GO:0000150	1	0.766842	0.221588	recombinase activity	F
GO:0004727	1	0.766029	0.221829	prenylated protein tyrosine phosphatase activity	F
GO:0005525	126	0.763387	0.222616	GTP binding	F
GO:0004239	1	0.761756	0.223103	methionyl aminopeptidase activity	F
GO:0000184	5	0.760409	0.223505	mRNA catabolism, nonsense-mediated decay	P
GO:0050791	1	0.756057	0.224808	regulation of physiological process	P
GO:0042592	3	0.754522	0.225268	homeostasis	P
GO:0016206	1	0.751695	0.226117	catechol O-methyltransferase activity	F
GO:0006564	1	0.75094	0.226344	L-serine biosynthesis	P
GO:0004386	13	0.750206	0.226565	helicase activity	F
GO:0003815	1	0.747711	0.227317	complement component C1r activity	F
GO:0042135	4	0.74642	0.227707	neurotransmitter catabolism	P
GO:0016055	14	0.745884	0.227869	Wnt receptor signaling pathway	P
GO:0019838	2	0.742188	0.228987	growth factor binding	F
GO:0000082	16	0.742094	0.229015	G1/S transition of mitotic cell cycle	P
GO:0004470	3	0.739624	0.229764	malic enzyme activity	F
GO:0015071	1	0.739241	0.22988	protein phosphatase type 2C activity	F
GO:0009053	1	0.737668	0.230358	electron donor activity	F
GO:0047012	1	0.737101	0.23053	sterol-4-alpha-carboxylate 3-dehydrogenase (decarboxylating) activity	F
GO:0007162	8	0.736713	0.230648	negative regulation of cell adhesion	P
GO:0019900	4	0.735561	0.230999	kinase binding	F
GO:0043065	7	0.735121	0.231133	positive regulation of apoptosis	P
GO:0051117	1	0.735081	0.231145	ATPase binding	F
GO:0042043	1	0.734411	0.231349	neurexin binding	F
GO:0045545	1	0.734411	0.231349	syndecan binding	F
GO:0005895	1	0.734411	0.231349	interleukin-5 receptor complex	C
GO:0005912	1	0.734411	0.231349	adherens junction	C
GO:0016481	19	0.733502	0.231626	negative regulation of transcription	P
GO:0016605	3	0.732076	0.232061	PML body	C
GO:0008301	3	0.731441	0.232255	DNA bending activity	F
GO:0030100	3	0.731431	0.232258	regulation of endocytosis	P
GO:0004419	1	0.731211	0.232325	hydroxymethylglutaryl-CoA lyase activity	F
GO:0030036	27	0.729981	0.232701	actin cytoskeleton organization and biogenesis	P
GO:0000151	58	0.72908	0.232976	ubiquitin ligase complex	C
GO:0035020	1	0.728562	0.233135	regulation of Rac protein signal transduction	P
GO:0003715	1	0.722245	0.235072	transcription termination factor activity	F
GO:0006393	1	0.722245	0.235072	RNA transcription termination from mitochondrial promoter	P
GO:0016323	3	0.718324	0.236279	basolateral plasma membrane	C
GO:0015631	2	0.715993	0.236998	tubulin binding	F
GO:0004504	1	0.714506	0.237457	peptidylglycine monooxygenase activity	F
GO:0001519	1	0.714506	0.237457	peptide amidation	P
GO:0006518	1	0.714506	0.237457	peptide metabolism	P
GO:0030569	1	0.713456	0.237782	chymotrypsin inhibitor activity	F
GO:0019216	1	0.713456	0.237782	regulation of lipid metabolism	P
GO:0009607	3	0.712636	0.238035	response to biotic stimulus	P
GO:0008023	4	0.708466	0.239328	transcription elongation factor complex	C
GO:0005154	3	0.70586	0.240138	epidermal growth factor receptor binding	F
GO:0008193	1	0.701431	0.241517	tRNA guanylyltransferase activity	F
GO:0008026	14	0.699327	0.242174	ATP-dependent helicase activity	F
GO:0001613	1	0.698946	0.242293	A3 adenosine receptor activity, G-protein coupled	F
GO:0019003	1	0.698362	0.242475	GDP binding	F
GO:0008250	2	0.698223	0.242519	oligosaccharyl transferase complex	C
GO:0030199	3	0.697806	0.242649	collagen fibril organization	P
GO:0004997	1	0.695702	0.243308	thyrotropin-releasing hormone receptor activity	F
GO:0005247	10	0.694539	0.243672	voltage-gated chloride channel activity	F
GO:0008511	2	0.692393	0.244345	sodium:potassium:chloride symporter activity	F
GO:0005660	4	0.691652	0.244578	delta-DNA polymerase cofactor complex	C
GO:0005663	4	0.691652	0.244578	DNA replication factor C complex	C
GO:0007368	1	0.690693	0.244879	determination of left/right symmetry	P
GO:0006878	3	0.690303	0.245002	copper ion homeostasis	P
GO:0050905	1	0.68706	0.246022	neuromuscular physiological process	P
GO:0008143	3	0.684271	0.246902	poly(A) binding	F
GO:0004356	1	0.683852	0.247034	glutamate-ammonia ligase activity	F
GO:0006542	1	0.683852	0.247034	glutamine biosynthesis	P
GO:0003827	1	0.683827	0.247042	alpha-1,3-mannosylglycoprotein 2-beta-N-acetylglucosaminyltransferase activity	F
GO:0006023	1	0.683827	0.247042	aminoglycan biosynthesis	P
GO:0008286	7	0.68154	0.247765	insulin receptor signaling pathway	P
GO:0005637	1	0.681388	0.247813	nuclear inner membrane	C
GO:0004883	1	0.680322	0.24815	glucocorticoid receptor activity	F
GO:0004769	3	0.676798	0.249267	steroid delta-isomerase activity	F
GO:0003711	5	0.675479	0.249686	transcriptional elongation regulator activity	F
GO:0008431	1	0.673902	0.250187	vitamin E binding	F
GO:0016789	2	0.670655	0.25122	carboxylic ester hydrolase activity	F
GO:0004000	2	0.670279	0.25134	adenosine deaminase activity	F
GO:0004516	1	0.669883	0.251466	nicotinate phosphoribosyltransferase activity	F
GO:0047280	1	0.669883	0.251466	nicotinamide phosphoribosyltransferase activity	F
GO:0019363	1	0.669883	0.251466	pyridine nucleotide biosynthesis	P
GO:0008536	4	0.669737	0.251513	Ran GTPase binding	F
GO:0004756	2	0.66881	0.251808	selenide, water dikinase activity	F
GO:0008168	13	0.667632	0.252184	methyltransferase activity	F
GO:0004449	3	0.666672	0.252491	isocitrate dehydrogenase (NAD+) activity	F
GO:0016656	1	0.665164	0.252973	monodehydroascorbate reductase (NADH) activity	F
GO:0016574	1	0.664598	0.253154	histone ubiquitination	P
GO:0051028	1	0.664598	0.253154	mRNA transport	P
GO:0005964	3	0.664575	0.253161	phosphorylase kinase complex	C
GO:0006713	1	0.663819	0.253403	glucocorticoid catabolism	P
GO:0030553	3	0.663427	0.253529	3',5'-cGMP binding	F
GO:0008054	1	0.662566	0.253804	cyclin catabolism	P
GO:0003824	33	0.662411	0.253854	catalytic activity	F
GO:0016291	1	0.657065	0.25557	acyl-CoA thioesterase activity	F
GO:0045323	1	0.656433	0.255773	interleukin-1 receptor complex	C
GO:0016849	1	0.655611	0.256037	phosphorus-oxygen lyase activity	F
GO:0009190	1	0.655611	0.256037	cyclic nucleotide biosynthesis	P
GO:0009101	2	0.655537	0.256061	glycoprotein biosynthesis	P
GO:0005066	1	0.654106	0.256522	transmembrane receptor protein tyrosine kinase signaling protein activity	F
GO:0043531	1	0.649477	0.258015	#N/A	#N/A
GO:0030240	1	0.649477	0.258015	muscle thin filament assembly	P
GO:0005865	1	0.649477	0.258015	striated muscle thin filament	C
GO:0008116	1	0.648183	0.258433	prostaglandin-I synthase activity	F
GO:0015923	1	0.647888	0.258529	mannosidase activity	F
GO:0010165	1	0.647718	0.258584	response to X-ray	P
GO:0004367	1	0.645019	0.259458	glycerol-3-phosphate dehydrogenase (NAD+) activity	F
GO:0046168	1	0.645019	0.259458	glycerol-3-phosphate catabolism	P
GO:0005246	4	0.643964	0.259799	calcium channel regulator activity	F
GO:0005765	7	0.643777	0.25986	lysosomal membrane	C
GO:0008753	1	0.643597	0.259918	NADPH dehydrogenase (quinone) activity	F
GO:0006559	9	0.642552	0.260258	L-phenylalanine catabolism	P
GO:0046922	1	0.641966	0.260448	peptide-O-fucosyltransferase activity	F
GO:0006004	1	0.641966	0.260448	fucose metabolism	P
GO:0016266	1	0.641966	0.260448	O-glycan processing	P
GO:0008147	4	0.641663	0.260546	structural constituent of bone	F
GO:0003995	5	0.640007	0.261084	acyl-CoA dehydrogenase activity	F
GO:0017176	3	0.638386	0.261611	phosphatidylinositol N-acetylglucosaminyltransferase activity	F
GO:0003730	6	0.638216	0.261667	mRNA 3'-UTR binding	F
GO:0004085	1	0.637739	0.261822	butyryl-CoA dehydrogenase activity	F
GO:0004155	1	0.635842	0.26244	6,7-dihydropteridine reductase activity	F
GO:0051066	1	0.635842	0.26244	dihydrobiopterin metabolism	P
GO:0045900	1	0.63357	0.263181	negative regulation of translational elongation	P
GO:0045944	14	0.631338	0.26391	positive regulation of transcription from RNA polymerase II promoter	P
GO:0009395	2	0.627597	0.265134	phospholipid catabolism	P
GO:0005980	4	0.626982	0.265336	glycogen catabolism	P
GO:0030346	1	0.624688	0.266088	protein phosphatase 2B binding	F
GO:0006269	3	0.624459	0.266163	DNA replication, synthesis of RNA primer	P
GO:0046034	1	0.62373	0.266403	ATP metabolism	P
GO:0050220	1	0.622989	0.266646	prostaglandin-E synthase activity	F
GO:0004587	1	0.621082	0.267273	ornithine-oxo-acid transaminase activity	F
GO:0006591	1	0.621082	0.267273	ornithine metabolism	P
GO:0008170	1	0.619968	0.26764	N-methyltransferase activity	F
GO:0005672	1	0.619897	0.267663	transcription factor TFIIA complex	C
GO:0004559	4	0.619367	0.267837	alpha-mannosidase activity	F
GO:0017147	1	0.618602	0.268089	Wnt-protein binding	F
GO:0030178	1	0.618602	0.268089	negative regulation of Wnt receptor signaling pathway	P
GO:0004852	1	0.616007	0.268945	uroporphyrinogen-III synthase activity	F
GO:0006780	1	0.616007	0.268945	uroporphyrinogen III biosynthesis	P
GO:0018401	1	0.613915	0.269636	peptidyl-proline hydroxylation to 4-hydroxy-L-proline	P
GO:0005876	3	0.611405	0.270466	spindle microtubule	C
GO:0016459	25	0.609418	0.271124	myosin	C
GO:0005771	1	0.607205	0.271858	multivesicular body	C
GO:0030097	9	0.60635	0.272141	hemopoiesis	P
GO:0003905	1	0.606128	0.272215	alkylbase DNA N-glycosylase activity	F
GO:0015204	2	0.604258	0.272836	urea transporter activity	F
GO:0015840	2	0.604258	0.272836	urea transport	P
GO:0008339	2	0.602518	0.273415	MP kinase activity	F
GO:0006220	4	0.601382	0.273793	pyrimidine nucleotide metabolism	P
GO:0005947	3	0.599799	0.27432	alpha-ketoglutarate dehydrogenase complex (sensu Eukaryota)	C
GO:0004176	1	0.599539	0.274407	ATP-dependent peptidase activity	F
GO:0005639	3	0.597719	0.275014	integral to nuclear inner membrane	C
GO:0001758	1	0.597182	0.275193	retinal dehydrogenase activity	F
GO:0009056	1	0.595211	0.275851	catabolism	P
GO:0016616	3	0.594902	0.275955	oxidoreductase activity, acting on the CH-OH group of donors, NAD or NADP as acceptor	F
GO:0005762	3	0.592202	0.276858	mitochondrial large ribosomal subunit	C
GO:0030913	1	0.591014	0.277256	paranodal junction formation	P
GO:0006461	58	0.587157	0.278549	protein complex assembly	P
GO:0004216	1	0.585149	0.279224	cathepsin K activity	F
GO:0015031	66	0.579191	0.28123	protein transport	P
GO:0030145	39	0.578282	0.281537	manganese ion binding	F
GO:0004329	1	0.576327	0.282197	formate-tetrahydrofolate ligase activity	F
GO:0000105	1	0.576327	0.282197	histidine biosynthesis	P
GO:0030879	3	0.573881	0.283024	mammary gland development	P
GO:0007569	3	0.573769	0.283062	cell aging	P
GO:0005088	3	0.573384	0.283192	Ras guanyl-nucleotide exchange factor activity	F
GO:0004347	1	0.570218	0.284265	glucose-6-phosphate isomerase activity	F
GO:0030155	9	0.569398	0.284543	regulation of cell adhesion	P
GO:0008379	2	0.568211	0.284946	thioredoxin peroxidase activity	F
GO:0045071	1	0.564894	0.286073	negative regulation of viral genome replication	P
GO:0006302	7	0.564037	0.286364	double-strand break repair	P
GO:0006408	1	0.561973	0.287067	snRNA export from nucleus	P
GO:0007252	1	0.559127	0.288037	I-kappaB phosphorylation	P
GO:0051092	6	0.556826	0.288823	activation of NF-kappaB transcription factor	P
GO:0006626	5	0.556545	0.288919	protein targeting to mitochondrion	P
GO:0007519	7	0.556423	0.288961	striated muscle development	P
GO:0005587	6	0.555141	0.289399	collagen type IV	C
GO:0005658	3	0.553455	0.289976	alpha DNA polymerase:primase complex	C
GO:0004146	2	0.552412	0.290333	dihydrofolate reductase activity	F
GO:0006545	2	0.552412	0.290333	glycine biosynthesis	P
GO:0008624	13	0.551579	0.290618	induction of apoptosis by extracellular signals	P
GO:0004477	2	0.550634	0.290942	methenyltetrahydrofolate cyclohydrolase activity	F
GO:0004488	2	0.550634	0.290942	methylenetetrahydrofolate dehydrogenase (NADP+) activity	F
GO:0004033	3	0.550217	0.291085	aldo-keto reductase activity	F
GO:0016768	1	0.549148	0.291452	spermine synthase activity	F
GO:0006555	1	0.549148	0.291452	methionine metabolism	P
GO:0006595	1	0.549148	0.291452	polyamine metabolism	P
GO:0008373	2	0.548263	0.291755	sialyltransferase activity	F
GO:0003887	4	0.547187	0.292125	DNA-directed DNA polymerase activity	F
GO:0008148	1	0.546644	0.292312	negative transcription elongation factor activity	F
GO:0045090	1	0.546644	0.292312	retroviral genome replication	P
GO:0000139	18	0.543646	0.293342	Golgi membrane	C
GO:0009116	9	0.543639	0.293345	nucleoside metabolism	P
GO:0030111	3	0.542993	0.293567	regulation of Wnt receptor signaling pathway	P
GO:0015630	3	0.542993	0.293567	microtubule cytoskeleton	C
GO:0004682	1	0.541821	0.293971	protein kinase CK2 activity	F
GO:0005161	3	0.541794	0.29398	platelet-derived growth factor receptor binding	F
GO:0009790	8	0.540674	0.294366	embryonic development	P
GO:0004148	1	0.539624	0.294728	dihydrolipoyl dehydrogenase activity	F
GO:0005372	1	0.538042	0.295274	water transporter activity	F
GO:0016567	57	0.535815	0.296043	protein ubiquitination	P
GO:0045595	5	0.534457	0.296513	regulation of cell differentiation	P
GO:0000247	1	0.534197	0.296603	C-8 sterol isomerase activity	F
GO:0006696	1	0.534197	0.296603	ergosterol biosynthesis	P
GO:0006189	2	0.533854	0.296721	'de novo' IMP biosynthesis	P
GO:0004491	1	0.533464	0.296856	methylmalonate-semialdehyde dehydrogenase (acylating) activity	F
GO:0018478	1	0.533464	0.296856	malonate-semialdehyde dehydrogenase (acetylating) activity	F
GO:0006573	1	0.533464	0.296856	valine metabolism	P
GO:0019145	1	0.531297	0.297607	aminobutyraldehyde dehydrogenase activity	F
GO:0047105	1	0.531297	0.297607	4-trimethylammoniobutyraldehyde dehydrogenase activity	F
GO:0015270	4	0.529324	0.29829	dihydropyridine-sensitive calcium channel activity	F
GO:0003831	1	0.528503	0.298575	beta-N-acetylglucosaminylglycopeptide beta-1,4-galactosyltransferase activity	F
GO:0003945	1	0.528503	0.298575	N-acetyllactosamine synthase activity	F
GO:0008378	1	0.528503	0.298575	galactosyltransferase activity	F
GO:0030016	1	0.526559	0.29925	myofibril	C
GO:0004693	8	0.524898	0.299827	cyclin-dependent protein kinase activity	F
GO:0008104	3	0.523617	0.300273	protein localization	P
GO:0004245	4	0.52205	0.300818	neprilysin activity	F
GO:0004658	2	0.517706	0.302332	propionyl-CoA carboxylase activity	F
GO:0005155	2	0.516929	0.302603	epidermal growth factor receptor activating ligand activity	F
GO:0008152	157	0.516594	0.30272	metabolism	P
GO:0007497	1	0.516379	0.302795	posterior midgut development	P
GO:0005055	2	0.507007	0.306075	laminin receptor activity	F
GO:0042975	1	0.506802	0.306147	peroxisome proliferator activated receptor binding	F
GO:0006345	1	0.506802	0.306147	loss of chromatin silencing	P
GO:0008160	2	0.500213	0.308462	protein tyrosine phosphatase activator activity	F
GO:0051056	1	0.498704	0.308994	regulation of small GTPase mediated signal transduction	P
GO:0015934	2	0.497394	0.309456	large ribosomal subunit	C
GO:0048261	2	0.495534	0.310112	negative regulation of receptor mediated endocytosis	P
GO:0006858	1	0.493903	0.310687	extracellular transport	P
GO:0003774	31	0.492235	0.311277	motor activity	F
GO:0003712	18	0.486212	0.313409	transcription cofactor activity	F
GO:0000084	1	0.483633	0.314323	S phase of mitotic cell cycle	P
GO:0004920	2	0.479768	0.315696	interleukin-10 receptor activity	F
GO:0008091	5	0.479539	0.315778	spectrin	C
GO:0017124	5	0.478948	0.315988	SH3 domain binding	F
GO:0004826	1	0.477484	0.316509	phenylalanine-tRNA ligase activity	F
GO:0006432	1	0.477484	0.316509	phenylalanyl-tRNA aminoacylation	P
GO:0004735	1	0.477228	0.3166	pyrroline-5-carboxylate reductase activity	F
GO:0048155	2	0.477215	0.316605	S100 alpha binding	F
GO:0004361	1	0.476731	0.316777	glutaryl-CoA dehydrogenase activity	F
GO:0004823	1	0.476642	0.316809	leucine-tRNA ligase activity	F
GO:0006429	1	0.476642	0.316809	leucyl-tRNA aminoacylation	P
GO:0004459	4	0.476348	0.316913	L-lactate dehydrogenase activity	F
GO:0009156	4	0.475289	0.31729	ribonucleoside monophosphate biosynthesis	P
GO:0005952	5	0.474435	0.317595	cAMP-dependent protein kinase complex	C
GO:0005388	6	0.473448	0.317947	calcium-transporting ATPase activity	F
GO:0048167	3	0.471906	0.318497	regulation of synaptic plasticity	P
GO:0005497	3	0.47158	0.318613	androgen binding	F
GO:0003844	1	0.467741	0.319985	1,4-alpha-glucan branching enzyme activity	F
GO:0004114	7	0.466175	0.320545	3',5'-cyclic-nucleotide phosphodiesterase activity	F
GO:0005802	3	0.465122	0.320922	Golgi trans face	C
GO:0005638	2	0.463352	0.321556	lamin filament	C
GO:0008472	2	0.458737	0.323211	metallocarboxypeptidase D activity	F
GO:0015266	1	0.458595	0.323263	protein channel activity	F
GO:0019725	1	0.458595	0.323263	cell homeostasis	P
GO:0006561	3	0.457732	0.323572	proline biosynthesis	P
GO:0008553	3	0.45593	0.32422	hydrogen-exporting ATPase activity, phosphorylative mechanism	F
GO:0008260	1	0.455439	0.324397	3-oxoacid CoA-transferase activity	F
GO:0006104	1	0.455439	0.324397	succinyl-CoA metabolism	P
GO:0006303	3	0.455426	0.324401	double-strand break repair via nonhomologous end-joining	P
GO:0004059	1	0.454924	0.324582	aralkylamine N-acetyltransferase activity	F
GO:0010038	3	0.454614	0.324693	response to metal ion	P
GO:0007585	14	0.453004	0.325273	respiratory gaseous exchange	P
GO:0003690	14	0.450472	0.326185	double-stranded DNA binding	F
GO:0016599	2	0.448052	0.327058	caveolar membrane	C
GO:0008262	1	0.44359	0.328669	importin-alpha export receptor activity	F
GO:0009396	4	0.443435	0.328725	folic acid and derivative biosynthesis	P
GO:0004346	1	0.443219	0.328804	glucose-6-phosphatase activity	F
GO:0008360	12	0.443054	0.328863	regulation of cell shape	P
GO:0006999	1	0.442032	0.329233	nuclear pore organization and biogenesis	P
GO:0004684	1	0.440936	0.32963	calmodulin-dependent protein kinase I activity	F
GO:0005768	27	0.440696	0.329717	endosome	C
GO:0006509	3	0.43978	0.330048	membrane protein ectodomain proteolysis	P
GO:0042987	3	0.43978	0.330048	amyloid precursor protein catabolism	P
GO:0004180	11	0.438296	0.330586	carboxypeptidase activity	F
GO:0008440	3	0.433228	0.332425	inositol trisphosphate 3-kinase activity	F
GO:0004694	1	0.429557	0.333759	eukaryotic translation initiation factor 2alpha kinase activity	F
GO:0006519	2	0.428949	0.33398	amino acid and derivative metabolism	P
GO:0046965	3	0.428292	0.334219	retinoid X receptor binding	F
GO:0005245	8	0.424089	0.33575	voltage-gated calcium channel activity	F
GO:0004439	3	0.423761	0.33587	phosphoinositide 5-phosphatase activity	F
GO:0030335	2	0.421918	0.336542	positive regulation of cell migration	P
GO:0008595	2	0.421918	0.336542	determination of anterior/posterior axis, embryo	P
GO:0019897	2	0.421918	0.336542	extrinsic to plasma membrane	C
GO:0000175	6	0.421663	0.336635	3'-5'-exoribonuclease activity	F
GO:0008613	1	0.414155	0.33938	diuretic hormone activity	F
GO:0003950	4	0.410945	0.340557	NAD+ ADP-ribosyltransferase activity	F
GO:0004113	1	0.410184	0.340835	2',3'-cyclic-nucleotide 3'-phosphodiesterase activity	F
GO:0009214	1	0.410184	0.340835	cyclic nucleotide catabolism	P
GO:0006520	30	0.407906	0.341671	amino acid metabolism	P
GO:0030911	1	0.403889	0.343147	TPR domain binding	F
GO:0000287	118	0.396023	0.346044	magnesium ion binding	F
GO:0031032	3	0.395804	0.346125	actomyosin structure organization and biogenesis	P
GO:0001569	1	0.395774	0.346136	patterning of blood vessels	P
GO:0045602	1	0.395774	0.346136	negative regulation of endothelial cell differentiation	P
GO:0003829	1	0.395184	0.346354	beta-1,3-galactosyl-O-glycosyl-glycoprotein beta-1,6-N-acetylglucosaminyltransferase activity	F
GO:0004571	2	0.393928	0.346817	mannosyl-oligosaccharide 1,2-alpha-mannosidase activity	F
GO:0009618	10	0.393375	0.347021	response to pathogenic bacteria	P
GO:0006544	3	0.392047	0.347512	glycine metabolism	P
GO:0030306	1	0.389966	0.348281	ADP-ribosylation factor binding	F
GO:0008237	23	0.388279	0.348905	metallopeptidase activity	F
GO:0047963	1	0.388102	0.34897	glycine N-choloyltransferase activity	F
GO:0005069	1	0.387513	0.349188	transmembrane receptor protein tyrosine kinase docking protein activity	F
GO:0030235	3	0.385816	0.349816	nitric-oxide synthase regulator activity	F
GO:0000339	4	0.385281	0.350015	RNA cap binding	F
GO:0030159	4	0.380301	0.351861	receptor signaling complex scaffold activity	F
GO:0043017	1	0.380098	0.351936	positive regulation of tumor necrosis factor-beta biosynthesis	P
GO:0045630	1	0.380098	0.351936	positive regulation of T-helper 2 cell differentiation	P
GO:0016404	1	0.379737	0.35207	15-hydroxyprostaglandin dehydrogenase (NAD+) activity	F
GO:0001657	1	0.379541	0.352143	ureteric bud development	P
GO:0001934	1	0.379541	0.352143	positive regulation of protein amino acid phosphorylation	P
GO:0030501	1	0.379541	0.352143	positive regulation of bone mineralization	P
GO:0045662	1	0.379541	0.352143	negative regulation of myoblast differentiation	P
GO:0045669	1	0.379541	0.352143	positive regulation of osteoblast differentiation	P
GO:0045843	1	0.379541	0.352143	negative regulation of striated muscle development	P
GO:0004017	3	0.376027	0.353449	adenylate kinase activity	F
GO:0005046	2	0.374588	0.353984	KDEL sequence binding	F
GO:0015035	2	0.371243	0.355228	protein disulfide oxidoreductase activity	F
GO:0005623	2	0.370195	0.355619	cell	C
GO:0007191	2	0.370195	0.355619	dopamine receptor, adenylate cyclase activating pathway	P
GO:0007179	16	0.369866	0.355741	transforming growth factor beta receptor signaling pathway	P
GO:0008320	6	0.369322	0.355944	protein carrier activity	F
GO:0005521	2	0.367573	0.356596	lamin binding	F
GO:0004950	4	0.367318	0.356691	chemokine receptor activity	F
GO:0046539	1	0.366836	0.356871	histamine N-methyltransferase activity	F
GO:0004415	4	0.365963	0.357196	hyalurononglucosaminidase activity	F
GO:0006310	24	0.364844	0.357614	DNA recombination	P
GO:0006729	5	0.364249	0.357836	tetrahydrobiopterin biosynthesis	P
GO:0006950	34	0.363638	0.358064	response to stress	P
GO:0043122	1	0.361175	0.358984	regulation of I-kappaB kinase/NF-kappaB cascade	P
GO:0006750	4	0.358884	0.359841	glutathione biosynthesis	P
GO:0004906	2	0.358201	0.360096	interferon-gamma receptor activity	F
GO:0006308	3	0.357854	0.360226	DNA catabolism	P
GO:0003702	72	0.357637	0.360307	RNA polymerase II transcription factor activity	F
GO:0004149	1	0.356972	0.360556	dihydrolipoyllysine-residue succinyltransferase activity	F
GO:0045252	1	0.356972	0.360556	oxoglutarate dehydrogenase complex	C
GO:0051260	4	0.355668	0.361045	protein homooligomerization	P
GO:0006349	2	0.355136	0.361244	imprinting	P
GO:0007140	2	0.3538	0.361744	male meiosis	P
GO:0006903	5	0.349716	0.363276	vesicle targeting	P
GO:0030234	3	0.34784	0.36398	enzyme regulator activity	F
GO:0003938	2	0.345611	0.364818	IMP dehydrogenase activity	F
GO:0006177	2	0.345611	0.364818	GMP biosynthesis	P
GO:0006164	8	0.342946	0.36582	purine nucleotide biosynthesis	P
GO:0006469	5	0.34287	0.365848	negative regulation of protein kinase activity	P
GO:0000060	5	0.342158	0.366116	protein import into nucleus, translocation	P
GO:0004749	4	0.341942	0.366197	ribose phosphate diphosphokinase activity	F
GO:0003993	4	0.340803	0.366626	acid phosphatase activity	F
GO:0043123	41	0.340217	0.366846	positive regulation of I-kappaB kinase/NF-kappaB cascade	P
GO:0004719	1	0.336433	0.368272	protein-L-isoaspartate (D-aspartate) O-methyltransferase activity	F
GO:0030165	3	0.335546	0.368607	PDZ domain binding	F
GO:0008290	4	0.33521	0.368733	F-actin capping protein complex	C
GO:0012506	3	0.331759	0.370036	vesicle membrane	C
GO:0006350	475	0.331747	0.37004	transcription	P
GO:0005932	1	0.33134	0.370194	basal body	C
GO:0005604	13	0.330824	0.370389	basement membrane	C
GO:0008415	35	0.330047	0.370682	acyltransferase activity	F
GO:0008272	4	0.329321	0.370957	sulfate transport	P
GO:0015036	3	0.329007	0.371075	disulfide oxidoreductase activity	F
GO:0008605	1	0.326128	0.372164	protein kinase CK2 regulator activity	F
GO:0005956	1	0.326128	0.372164	protein kinase CK2 complex	C
GO:0030742	4	0.325731	0.372314	GTP-dependent protein binding	F
GO:0019807	1	0.324477	0.372789	aspartoacylase activity	F
GO:0005975	116	0.32385	0.373026	carbohydrate metabolism	P
GO:0007626	1	0.32314	0.373295	locomotory behavior	P
GO:0005761	2	0.322722	0.373453	mitochondrial ribosome	C
GO:0008907	1	0.322482	0.373544	integrase activity	F
GO:0015074	1	0.322482	0.373544	DNA integration	P
GO:0016627	1	0.322482	0.373544	oxidoreductase activity, acting on the CH-CH group of donors	F
GO:0004014	1	0.321453	0.373934	adenosylmethionine decarboxylase activity	F
GO:0006597	1	0.321453	0.373934	spermine biosynthesis	P
GO:0004772	1	0.321118	0.37406	sterol O-acyltransferase activity	F
GO:0005770	4	0.318401	0.37509	late endosome	C
GO:0030161	1	0.317325	0.375498	calpain inhibitor activity	F
GO:0048388	1	0.317237	0.375532	endosomal lumen acidification	P
GO:0008504	2	0.317206	0.375544	monoamine transporter activity	F
GO:0015844	2	0.317206	0.375544	monoamine transport	P
GO:0005891	11	0.316034	0.375988	voltage-gated calcium channel complex	C
GO:0005954	2	0.310459	0.378106	calcium- and calmodulin-dependent protein kinase complex	C
GO:0007049	131	0.310021	0.378272	cell cycle	P
GO:0016264	1	0.306308	0.379685	gap junction assembly	P
GO:0006098	2	0.305686	0.379922	pentose-phosphate shunt	P
GO:0006366	110	0.304059	0.380541	transcription from RNA polymerase II promoter	P
GO:0005516	74	0.303981	0.380571	calmodulin binding	F
GO:0000186	2	0.302616	0.381091	activation of MAPKK activity	P
GO:0016525	8	0.300552	0.381878	negative regulation of angiogenesis	P
GO:0035246	1	0.297261	0.383134	peptidyl-arginine N-methylation	P
GO:0008634	2	0.297014	0.383228	negative regulation of survival gene product activity	P
GO:0008637	2	0.297014	0.383228	apoptotic mitochondrial changes	P
GO:0005971	1	0.296442	0.383446	ribonucleoside-diphosphate reductase complex	C
GO:0030500	2	0.292457	0.384969	regulation of bone mineralization	P
GO:0030539	2	0.290028	0.385897	male genitalia morphogenesis	P
GO:0005000	4	0.287441	0.386887	vasopressin receptor activity	F
GO:0008133	2	0.286402	0.387285	collagenase activity	F
GO:0005588	2	0.286255	0.387341	collagen type V	C
GO:0005219	2	0.285364	0.387683	ryanodine-sensitive calcium-release channel activity	F
GO:0015278	2	0.285364	0.387683	calcium-release channel activity	F
GO:0004128	2	0.281758	0.389065	cytochrome-b5 reductase activity	F
GO:0045892	9	0.280358	0.389602	negative regulation of transcription, DNA-dependent	P
GO:0006351	5	0.279808	0.389813	transcription, DNA-dependent	P
GO:0030119	2	0.275152	0.3916	membrane coat adaptor complex	C
GO:0030133	2	0.275152	0.3916	transport vesicle	C
GO:0004177	7	0.273618	0.392189	aminopeptidase activity	F
GO:0001836	2	0.272275	0.392705	release of cytochrome c from mitochondria	P
GO:0030492	1	0.267761	0.394442	hemoglobin binding	F
GO:0003709	6	0.267618	0.394497	RNA polymerase III transcription factor activity	F
GO:0030018	1	0.267015	0.394729	Z disc	C
GO:0007525	1	0.267015	0.394729	somatic muscle development	P
GO:0030832	1	0.267015	0.394729	regulation of actin filament length	P
GO:0008455	1	0.266067	0.395094	alpha-1,6-mannosylglycoprotein 2-beta-N-acetylglucosaminyltransferase activity	F
GO:0016600	1	0.265159	0.395444	flotillin complex	C
GO:0030308	11	0.265076	0.395476	negative regulation of cell growth	P
GO:0004238	2	0.264639	0.395644	meprin A activity	F
GO:0004743	2	0.262698	0.396392	pyruvate kinase activity	F
GO:0006288	2	0.257678	0.398328	base-excision repair, DNA ligation	P
GO:0004520	3	0.256996	0.398591	endodeoxyribonuclease activity	F
GO:0005789	21	0.25602	0.398968	endoplasmic reticulum membrane	C
GO:0051287	12	0.254606	0.399514	NAD binding	F
GO:0001516	7	0.253722	0.399855	prostaglandin biosynthesis	P
GO:0004556	3	0.252951	0.400153	alpha-amylase activity	F
GO:0004152	2	0.252571	0.4003	dihydroorotate dehydrogenase activity	F
GO:0004158	2	0.252571	0.4003	dihydroorotate oxidase activity	F
GO:0006869	26	0.251747	0.400618	lipid transport	P
GO:0005902	2	0.246184	0.40277	microvillus	C
GO:0030863	2	0.246184	0.40277	cortical cytoskeleton	C
GO:0006800	4	0.242634	0.404144	oxygen and reactive oxygen species metabolism	P
GO:0017114	2	0.241941	0.404413	wide-spectrum protease inhibitor activity	F
GO:0005669	13	0.239511	0.405355	transcription factor TFIID complex	C
GO:0006471	8	0.239313	0.405431	protein amino acid ADP-ribosylation	P
GO:0046777	8	0.237054	0.406308	protein amino acid autophosphorylation	P
GO:0005868	2	0.236796	0.406408	cytoplasmic dynein complex	C
GO:0042423	5	0.236605	0.406482	catecholamine biosynthesis	P
GO:0004167	2	0.235793	0.406797	dopachrome isomerase activity	F
GO:0006337	3	0.235211	0.407023	nucleosome disassembly	P
GO:0045909	2	0.234115	0.407448	positive regulation of vasodilation	P
GO:0003988	3	0.233643	0.407631	acetyl-CoA C-acyltransferase activity	F
GO:0016044	2	0.232824	0.407949	membrane organization and biogenesis	P
GO:0045197	2	0.232824	0.407949	establishment and/or maintenance of epithelial cell polarity	P
GO:0016018	4	0.232065	0.408244	cyclosporin A binding	F
GO:0008354	2	0.227698	0.409941	germ cell migration	P
GO:0004084	2	0.22639	0.410449	branched-chain-amino-acid transaminase activity	F
GO:0009082	2	0.22639	0.410449	branched chain family amino acid biosynthesis	P
GO:0008426	3	0.223936	0.411404	protein kinase C inhibitor activity	F
GO:0007079	2	0.222799	0.411846	mitotic chromosome movement towards spindle pole	P
GO:0045842	2	0.222799	0.411846	positive regulation of mitotic metaphase/anaphase transition	P
GO:0006562	2	0.222093	0.412121	proline catabolism	P
GO:0006979	21	0.21657	0.414272	response to oxidative stress	P
GO:0004364	12	0.212675	0.41579	glutathione transferase activity	F
GO:0005545	4	0.21103	0.416432	phosphatidylinositol binding	F
GO:0004422	1	0.210939	0.416468	hypoxanthine phosphoribosyltransferase activity	F
GO:0004850	1	0.207042	0.417988	uridine phosphorylase activity	F
GO:0003724	5	0.205915	0.418429	RNA helicase activity	F
GO:0004372	2	0.204775	0.418874	glycine hydroxymethyltransferase activity	F
GO:0000062	2	0.202059	0.419935	acyl-CoA binding	F
GO:0004487	1	0.201129	0.420299	methylenetetrahydrofolate dehydrogenase (NAD+) activity	F
GO:0046653	1	0.201129	0.420299	tetrahydrofolate metabolism	P
GO:0007528	2	0.20106	0.420326	neuromuscular junction development	P
GO:0045012	11	0.200621	0.420497	MHC class II receptor activity	F
GO:0019884	11	0.200621	0.420497	antigen presentation, exogenous antigen	P
GO:0001502	7	0.198598	0.421289	cartilage condensation	P
GO:0003863	2	0.198138	0.421469	3-methyl-2-oxobutanoate dehydrogenase (2-methylpropanoyl-transferring) activity	F
GO:0006108	4	0.197291	0.4218	malate metabolism	P
GO:0006090	2	0.196261	0.422203	pyruvate metabolism	P
GO:0004473	2	0.196261	0.422203	malate dehydrogenase (oxaloacetate-decarboxylating) (NADP+) activity	F
GO:0030170	7	0.195217	0.422612	pyridoxal phosphate binding	F
GO:0004157	4	0.193436	0.423309	dihydropyrimidinase activity	F
GO:0004522	6	0.192987	0.423485	pancreatic ribonuclease activity	F
GO:0006449	2	0.192189	0.423797	regulation of translational termination	P
GO:0008228	2	0.187828	0.425506	opsonization	P
GO:0003688	2	0.187315	0.425707	DNA replication origin binding	F
GO:0004706	2	0.186422	0.426057	JUN kinase kinase kinase activity	F
GO:0016324	2	0.185774	0.426311	apical plasma membrane	C
GO:0007020	2	0.185486	0.426424	microtubule nucleation	P
GO:0005827	2	0.185486	0.426424	polar microtubule	C
GO:0031436	2	0.184538	0.426796	BRCA1-BARD1 complex	C
GO:0008158	2	0.175263	0.430437	hedgehog receptor activity	F
GO:0008424	1	0.172575	0.431493	glycoprotein 6-alpha-L-fucosyltransferase activity	F
GO:0003884	2	0.170577	0.432278	D-amino-acid oxidase activity	F
GO:0030286	4	0.168957	0.432915	dynein complex	C
GO:0001867	2	0.164001	0.434865	complement activation, lectin pathway	P
GO:0045765	2	0.164001	0.434865	regulation of angiogenesis	P
GO:0008474	2	0.161812	0.435727	palmitoyl-(protein) hydrolase activity	F
GO:0004913	2	0.161527	0.435839	interleukin-4 receptor activity	F
GO:0009165	9	0.157871	0.437279	nucleotide biosynthesis	P
GO:0006817	38	0.15678	0.437709	phosphate transport	P
GO:0005504	9	0.155977	0.438026	fatty acid binding	F
GO:0008318	2	0.155772	0.438106	protein prenyltransferase activity	F
GO:0018346	2	0.155772	0.438106	protein amino acid prenylation	P
GO:0004882	2	0.15414	0.43875	androgen receptor activity	F
GO:0005798	6	0.153901	0.438844	Golgi vesicle	C
GO:0019211	1	0.144761	0.44245	phosphatase activator activity	F
GO:0005021	9	0.143786	0.442835	vascular endothelial growth factor receptor activity	F
GO:0007026	4	0.143077	0.443115	negative regulation of microtubule depolymerization	P
GO:0043072	2	0.14235	0.443402	negative regulation of non-apoptotic programmed cell death	P
GO:0005487	2	0.14235	0.443402	nucleocytoplasmic transporter activity	F
GO:0006081	6	0.141198	0.443857	aldehyde metabolism	P
GO:0004588	1	0.140744	0.444036	orotate phosphoribosyltransferase activity	F
GO:0004590	1	0.140744	0.444036	orotidine-5'-phosphate decarboxylase activity	F
GO:0006470	64	0.137819	0.445192	protein amino acid dephosphorylation	P
GO:0009303	2	0.13765	0.445259	rRNA transcription	P
GO:0009304	2	0.13765	0.445259	tRNA transcription	P
GO:0006816	36	0.13423	0.44661	calcium ion transport	P
GO:0006914	2	0.132276	0.447383	autophagy	P
GO:0007263	3	0.131503	0.447689	nitric oxide mediated signal transduction	P
GO:0045095	1	0.131181	0.447816	keratin filament	C
GO:0005290	1	0.130578	0.448055	L-histidine transporter activity	F
GO:0015180	1	0.130578	0.448055	L-alanine transporter activity	F
GO:0015182	1	0.130578	0.448055	L-asparagine transporter activity	F
GO:0015186	1	0.130578	0.448055	L-glutamine transporter activity	F
GO:0006867	1	0.130578	0.448055	L-asparagine transport	P
GO:0006868	1	0.130578	0.448055	L-glutamine transport	P
GO:0015808	1	0.130578	0.448055	L-alanine transport	P
GO:0015817	1	0.130578	0.448055	L-histidine transport	P
GO:0016566	2	0.128504	0.448875	specific transcriptional repressor activity	F
GO:0043087	9	0.125165	0.450196	regulation of GTPase activity	P
GO:0015285	5	0.118351	0.452895	connexon channel activity	F
GO:0005922	5	0.118351	0.452895	connexon complex	C
GO:0030528	33	0.117994	0.453036	transcription regulator activity	F
GO:0004528	2	0.116228	0.453736	phosphodiesterase I activity	F
GO:0003924	78	0.115053	0.454201	GTPase activity	F
GO:0004392	2	0.113758	0.454715	heme oxygenase (decyclizing) activity	F
GO:0006788	2	0.113758	0.454715	heme oxidation	P
GO:0004740	4	0.112258	0.455309	[pyruvate dehydrogenase (lipoamide)] kinase activity	F
GO:0004697	5	0.110127	0.456154	protein kinase C activity	F
GO:0005885	2	0.108356	0.456856	Arp2/3 protein complex	C
GO:0042062	2	0.107374	0.457246	long-term strengthening of neuromuscular junction	P
GO:0005478	5	0.107016	0.457388	intracellular transporter activity	F
GO:0004707	11	0.106498	0.457594	MAP kinase activity	F
GO:0004739	3	0.106409	0.457629	pyruvate dehydrogenase (acetyl-transferring) activity	F
GO:0005147	2	0.106206	0.45771	oncostatin-M receptor binding	F
GO:0018676	2	0.105901	0.45783	(S)-limonene 7-monooxygenase activity	F
GO:0030276	2	0.0990149	0.460563	clathrin binding	F
GO:0030041	5	0.0987074	0.460685	actin filament polymerization	P
GO:0006629	115	0.0970208	0.461355	lipid metabolism	P
GO:0016712	7	0.0963645	0.461616	oxidoreductase activity, acting on paired donors, with incorporation or reduction of molecular oxygen, reduced flavin or flavoprotein as one donor, and incorporation of one atom of oxygen	F
GO:0016740	454	0.0960566	0.461738	transferase activity	F
GO:0004465	4	0.0934301	0.462781	lipoprotein lipase activity	F
GO:0016290	3	0.0927231	0.463062	palmitoyl-CoA hydrolase activity	F
GO:0008191	5	0.0924247	0.46318	metalloendopeptidase inhibitor activity	F
GO:0016251	19	0.0920817	0.463317	general RNA polymerase II transcription factor activity	F
GO:0003684	15	0.0852953	0.466013	damaged DNA binding	F
GO:0007507	14	0.0852801	0.466019	heart development	P
GO:0000790	2	0.0843917	0.466373	nuclear chromatin	C
GO:0003713	90	0.0834924	0.46673	transcription coactivator activity	F
GO:0045766	2	0.0826972	0.467046	positive regulation of angiogenesis	P
GO:0001504	4	0.0795957	0.468279	neurotransmitter uptake	P
GO:0004445	6	0.0793081	0.468394	inositol-polyphosphate 5-phosphatase activity	F
GO:0004104	2	0.07917	0.468449	cholinesterase activity	F
GO:0042982	2	0.07917	0.468449	amyloid precursor protein metabolism	P
GO:0007088	12	0.0786597	0.468652	regulation of mitosis	P
GO:0004634	3	0.0773335	0.469179	phosphopyruvate hydratase activity	F
GO:0000015	3	0.0773335	0.469179	phosphopyruvate hydratase complex	C
GO:0045069	2	0.076297	0.469591	regulation of viral genome replication	P
GO:0003891	4	0.0754012	0.469948	delta DNA polymerase activity	F
GO:0042627	6	0.0753967	0.46995	chylomicron	C
GO:0008898	2	0.0753676	0.469961	homocysteine S-methyltransferase activity	F
GO:0007379	1	0.0694405	0.472319	segment specification	P
GO:0006398	2	0.0680145	0.472887	histone mRNA 3'-end processing	P
GO:0043030	2	0.0673923	0.473135	regulation of macrophage activation	P
GO:0009880	2	0.067117	0.473244	embryonic pattern specification	P
GO:0007189	2	0.0651126	0.474042	G-protein signaling, adenylate cyclase activating pathway	P
GO:0006699	2	0.0650021	0.474086	bile acid biosynthesis	P
GO:0030573	2	0.0650021	0.474086	bile acid catabolism	P
GO:0006110	1	0.0648771	0.474136	regulation of glycolysis	P
GO:0016706	2	0.0641288	0.474434	oxidoreductase activity, acting on paired donors, with incorporation or reduction of molecular oxygen, 2-oxoglutarate as one donor, and incorporation of one atom each of oxygen into both donors	F
GO:0006066	6	0.0634994	0.474684	alcohol metabolism	P
GO:0019885	7	0.0625885	0.475047	antigen processing, endogenous antigen via MHC class I	P
GO:0045029	1	0.0612598	0.475576	UDP-activated nucleotide receptor activity	F
GO:0006633	11	0.0602351	0.475984	fatty acid biosynthesis	P
GO:0005875	18	0.0587372	0.476581	microtubule associated complex	C
GO:0019722	4	0.0568438	0.477335	calcium-mediated signaling	P
GO:0019894	2	0.0568336	0.477339	kinesin binding	F
GO:0006309	2	0.0555172	0.477863	DNA fragmentation during apoptosis	P
GO:0000109	3	0.0488116	0.480535	nucleotide-excision repair complex	C
GO:0004941	1	0.0462177	0.481568	beta2-adrenergic receptor activity	F
GO:0008176	1	0.0434186	0.482684	tRNA (guanine-N7-)-methyltransferase activity	F
GO:0006690	2	0.0421754	0.483179	icosanoid metabolism	P
GO:0009312	4	0.0415568	0.483426	oligosaccharide biosynthesis	P
GO:0007281	2	0.0340525	0.486418	germ cell development	P
GO:0006338	12	0.0339488	0.486459	chromatin remodeling	P
GO:0042277	2	0.0309758	0.487644	peptide binding	F
GO:0008022	13	0.0306747	0.487764	protein C-terminus binding	F
GO:0016757	52	0.0296135	0.488188	transferase activity, transferring glycosyl groups	F
GO:0009374	2	0.028965	0.488446	biotin binding	F
GO:0008514	2	0.0284005	0.488671	organic anion transporter activity	F
GO:0004032	2	0.026373	0.48948	aldehyde reductase activity	F
GO:0006688	3	0.0256427	0.489771	glycosphingolipid biosynthesis	P
GO:0005554	235	0.0255021	0.489827	molecular function unknown	F
GO:0016788	6	0.0244885	0.490231	hydrolase activity, acting on ester bonds	F
GO:0008900	2	0.0218502	0.491284	hydrogen:potassium-exchanging ATPase activity	F
GO:0000242	2	0.0194034	0.49226	pericentriolar material	C
GO:0016524	2	0.01921	0.492337	latrotoxin receptor activity	F
GO:0017022	3	0.0183172	0.492693	myosin binding	F
GO:0004095	3	0.0180647	0.492794	carnitine O-palmitoyltransferase activity	F
GO:0005778	2	0.0170004	0.493218	peroxisomal membrane	C
GO:0030157	2	0.0162113	0.493533	pancreatic juice secretion	P
GO:0005524	543	0.0152429	0.493919	ATP binding	F
GO:0006260	58	0.0148552	0.494074	DNA replication	P
GO:0004814	1	0.0146341	0.494162	arginine-tRNA ligase activity	F
GO:0006420	1	0.0146341	0.494162	arginyl-tRNA aminoacylation	P
GO:0008253	2	0.0140094	0.494411	5'-nucleotidase activity	F
GO:0006904	7	0.0129183	0.494847	vesicle docking during exocytosis	P
GO:0001619	2	0.0108694	0.495664	lysosphingolipid and lysophosphatidic acid receptor activity	F
GO:0004992	3	0.00897633	0.496419	platelet activating factor receptor activity	F
GO:0000226	3	0.00840402	0.496647	microtubule cytoskeleton organization and biogenesis	P
GO:0009986	32	0.00781475	0.496882	cell surface	C
GO:0016328	3	0.006785	0.497293	lateral plasma membrane	C
GO:0008020	2	0.00260499	0.498961	G-protein coupled photoreceptor activity	F
GO:0043254	2	0.00157632	0.499371	regulation of protein complex assembly	P
GO:0004623	3	0.000795455	0.499683	phospholipase A2 activity	F
GO:0007342	4	-0.00118618	0.500473	fusion of sperm to egg plasma membrane	P
GO:0000086	6	-0.00263878	0.501053	G2/M transition of mitotic cell cycle	P
GO:0005315	2	-0.00271756	0.501084	inorganic phosphate transporter activity	F
GO:0004969	2	-0.00287836	0.501148	histamine receptor activity	F
GO:0004170	1	-0.0067495	0.502693	dUTP diphosphatase activity	F
GO:0046080	1	-0.0067495	0.502693	dUTP metabolism	P
GO:0004523	2	-0.00985631	0.503932	ribonuclease H activity	F
GO:0005584	3	-0.0106338	0.504242	collagen type I	C
GO:0051020	2	-0.0108792	0.50434	GTPase binding	F
GO:0050425	1	-0.0109772	0.504379	carboxypeptidase B activity	F
GO:0006261	7	-0.0128741	0.505136	DNA-dependent DNA replication	P
GO:0001654	2	-0.0129864	0.505181	eye development	P
GO:0005102	39	-0.0149528	0.505965	receptor binding	F
GO:0003785	2	-0.0150493	0.506004	actin monomer binding	F
GO:0015125	2	-0.015299	0.506103	bile acid transporter activity	F
GO:0042826	2	-0.0173794	0.506933	histone deacetylase binding	F
GO:0006473	2	-0.0173794	0.506933	protein amino acid acetylation	P
GO:0050727	2	-0.018429	0.507352	regulation of inflammatory response	P
GO:0006390	1	-0.0203704	0.508126	transcription from mitochondrial promoter	P
GO:0007160	38	-0.0214891	0.508572	cell-matrix adhesion	P
GO:0015464	11	-0.0226714	0.509044	acetylcholine receptor activity	F
GO:0006789	1	-0.0282419	0.511265	bilirubin conjugation	P
GO:0008210	1	-0.0282419	0.511265	estrogen metabolism	P
GO:0008093	4	-0.0282918	0.511285	cytoskeletal adaptor activity	F
GO:0035025	1	-0.0289537	0.511549	positive regulation of Rho protein signal transduction	P
GO:0003870	2	-0.0291605	0.511632	5-aminolevulinate synthase activity	F
GO:0006100	3	-0.0294942	0.511765	tricarboxylic acid cycle intermediate metabolism	P
GO:0019642	3	-0.0294942	0.511765	anaerobic glycolysis	P
GO:0030182	2	-0.0329756	0.513153	neuron differentiation	P
GO:0007218	22	-0.033315	0.513288	neuropeptide signaling pathway	P
GO:0004887	6	-0.0338247	0.513492	thyroid hormone receptor activity	F
GO:0004402	7	-0.036415	0.514524	histone acetyltransferase activity	F
GO:0005626	8	-0.0372804	0.514869	insoluble fraction	C
GO:0050730	2	-0.0436909	0.517425	regulation of peptidyl-tyrosine phosphorylation	P
GO:0005602	1	-0.0438327	0.517481	complement component C1q complex	C
GO:0006517	2	-0.0444239	0.517717	protein deglycosylation	P
GO:0015662	2	-0.0457388	0.518241	ATPase activity, coupled to transmembrane movement of ions, phosphorylative mechanism	F
GO:0030122	2	-0.0462502	0.518445	AP-2 adaptor complex	C
GO:0048268	2	-0.0462502	0.518445	clathrin cage assembly	P
GO:0004622	3	-0.0498226	0.519868	lysophospholipase activity	F
GO:0005874	47	-0.0503119	0.520063	microtubule	C
GO:0007387	2	-0.0509816	0.52033	anterior compartment specification	P
GO:0007388	2	-0.0509816	0.52033	posterior compartment specification	P
GO:0005262	8	-0.0514163	0.520503	calcium channel activity	F
GO:0006364	14	-0.0529442	0.521112	rRNA processing	P
GO:0030976	2	-0.0530931	0.521171	thiamin pyrophosphate binding	F
GO:0004785	2	-0.0571696	0.522795	copper, zinc superoxide dismutase activity	F
GO:0003865	2	-0.0572273	0.522818	3-oxo-5-alpha-steroid 4-dehydrogenase activity	F
GO:0004844	3	-0.0579257	0.523096	uracil DNA N-glycosylase activity	F
GO:0008610	5	-0.0584929	0.523322	lipid biosynthesis	P
GO:0006283	3	-0.0604535	0.524103	transcription-coupled nucleotide-excision repair	P
GO:0042127	3	-0.0616688	0.524587	regulation of cell proliferation	P
GO:0007220	4	-0.0624867	0.524912	Notch receptor processing	P
GO:0008047	24	-0.0629849	0.525111	enzyme activator activity	F
GO:0019886	12	-0.0643208	0.525643	antigen processing, exogenous antigen via MHC class II	P
GO:0008080	3	-0.0644426	0.525691	N-acetyltransferase activity	F
GO:0005816	2	-0.0656038	0.526153	spindle pole body	C
GO:0009448	2	-0.0670786	0.52674	gamma-aminobutyric acid metabolism	P
GO:0007173	10	-0.0676983	0.526987	epidermal growth factor receptor signaling pathway	P
GO:0007589	5	-0.0677459	0.527006	fluid secretion	P
GO:0045786	44	-0.0692007	0.527585	negative regulation of progression through cell cycle	P
GO:0004385	8	-0.0694024	0.527665	guanylate kinase activity	F
GO:0006102	2	-0.0708341	0.528235	isocitrate metabolism	P
GO:0005201	49	-0.074077	0.529525	extracellular matrix structural constituent	F
GO:0009113	3	-0.075789	0.530207	purine base biosynthesis	P
GO:0004117	3	-0.0762699	0.530398	calmodulin-dependent cyclic-nucleotide phosphodiesterase activity	F
GO:0005813	16	-0.0766666	0.530556	centrosome	C
GO:0009308	2	-0.0776735	0.530956	amine metabolism	P
GO:0046873	5	-0.0781501	0.531146	metal ion transporter activity	F
GO:0030001	5	-0.0781501	0.531146	metal ion transport	P
GO:0009888	2	-0.0786244	0.531334	tissue development	P
GO:0046058	2	-0.0825202	0.532883	cAMP metabolism	P
GO:0016299	2	-0.0828053	0.532997	regulator of G-protein signaling activity	F
GO:0046907	4	-0.084014	0.533477	intracellular transport	P
GO:0015988	2	-0.0861704	0.534335	energy coupled proton transport, against electrochemical gradient	P
GO:0006474	1	-0.0874689	0.534851	N-terminal protein amino acid acetylation	P
GO:0006475	1	-0.0874689	0.534851	internal protein amino acid acetylation	P
GO:0015012	2	-0.0892646	0.535564	heparan sulfate proteoglycan biosynthesis	P
GO:0050508	2	-0.0892646	0.535564	glucuronosyl-N-acetylglucosaminyl-proteoglycan 4-alpha-N-acetylglucosaminyltransferase activity	F
GO:0030957	1	-0.089688	0.535732	Tat protein binding	F
GO:0051059	1	-0.089688	0.535732	NF-kappaB binding	F
GO:0007098	1	-0.089688	0.535732	centrosome cycle	P
GO:0042255	1	-0.089688	0.535732	ribosome assembly	P
GO:0016978	3	-0.0900095	0.53586	lipoate-protein ligase B activity	F
GO:0016339	4	-0.0919792	0.536643	calcium-dependent cell-cell adhesion	P
GO:0006730	20	-0.0920698	0.536679	one-carbon compound metabolism	P
GO:0051014	2	-0.0933571	0.53719	actin filament severing	P
GO:0005076	2	-0.0945809	0.537676	receptor signaling protein serine/threonine kinase signaling protein activity	F
GO:0030617	2	-0.0945809	0.537676	transforming growth factor beta receptor, inhibitory cytoplasmic mediator activity	F
GO:0006301	2	-0.0975093	0.538839	postreplication repair	P
GO:0019538	4	-0.102191	0.540697	protein metabolism	P
GO:0015457	2	-0.104181	0.541487	auxiliary transport protein activity	F
GO:0003997	2	-0.10456	0.541637	acyl-CoA oxidase activity	F
GO:0003854	2	-0.104961	0.541797	3-beta-hydroxy-delta5-steroid dehydrogenase activity	F
GO:0005137	2	-0.106865	0.542552	interleukin-5 receptor binding	F
GO:0006957	11	-0.106939	0.542581	complement activation, alternative pathway	P
GO:0031529	3	-0.107095	0.542643	ruffle organization and biogenesis	P
GO:0030317	5	-0.108431	0.543173	sperm motility	P
GO:0042623	9	-0.110096	0.543833	ATPase activity, coupled	F
GO:0004527	5	-0.110344	0.543932	exonuclease activity	F
GO:0030838	2	-0.111005	0.544194	positive regulation of actin filament polymerization	P
GO:0003677	335	-0.111064	0.544217	DNA binding	F
GO:0003896	2	-0.111291	0.544307	DNA primase activity	F
GO:0004478	2	-0.113237	0.545079	methionine adenosyltransferase activity	F
GO:0051205	2	-0.114506	0.545582	protein insertion into membrane	P
GO:0008156	2	-0.114814	0.545704	negative regulation of DNA replication	P
GO:0005041	3	-0.122388	0.548704	low-density lipoprotein receptor activity	F
GO:0000146	8	-0.122947	0.548925	microfilament motor activity	F
GO:0000187	14	-0.123622	0.549193	activation of MAPK activity	P
GO:0001509	2	-0.124175	0.549411	legumain activity	F
GO:0004540	6	-0.125318	0.549864	ribonuclease activity	F
GO:0008034	4	-0.127227	0.550619	lipoprotein binding	F
GO:0045930	2	-0.129111	0.551365	negative regulation of progression through mitotic cell cycle	P
GO:0008199	6	-0.134273	0.553407	ferric iron binding	F
GO:0001505	2	-0.142651	0.556717	regulation of neurotransmitter levels	P
GO:0035267	2	-0.147469	0.558619	TIP60 histone acetyltransferase complex	C
GO:0008015	40	-0.150503	0.559816	circulation	P
GO:0007264	72	-0.151064	0.560038	small GTPase mediated signal transduction	P
GO:0031418	6	-0.153093	0.560837	L-ascorbic acid binding	F
GO:0015081	2	-0.154567	0.561419	sodium ion transporter activity	F
GO:0050774	2	-0.15683	0.562311	negative regulation of dendrite morphogenesis	P
GO:0045664	2	-0.15683	0.562311	regulation of neuron differentiation	P
GO:0007051	2	-0.157717	0.56266	spindle organization and biogenesis	P
GO:0005313	3	-0.159498	0.563362	L-glutamate transporter activity	F
GO:0016126	3	-0.159604	0.563403	sterol biosynthesis	P
GO:0017134	2	-0.159804	0.563482	fibroblast growth factor binding	F
GO:0007010	34	-0.160398	0.563716	cytoskeleton organization and biogenesis	P
GO:0008584	6	-0.160797	0.563873	male gonad development	P
GO:0016847	3	-0.161493	0.564147	1-aminocyclopropane-1-carboxylate synthase activity	F
GO:0042169	4	-0.161515	0.564156	SH2 domain binding	F
GO:0007250	2	-0.162058	0.56437	activation of NF-kappaB-inducing kinase	P
GO:0004016	2	-0.16264	0.564599	adenylate cyclase activity	F
GO:0009331	2	-0.170137	0.567549	glycerol-3-phosphate dehydrogenase complex	C
GO:0015279	2	-0.170532	0.567704	store-operated calcium channel activity	F
GO:0042157	6	-0.170839	0.567825	lipoprotein metabolism	P
GO:0003955	2	-0.171143	0.567944	NAD(P)H dehydrogenase (quinone) activity	F
GO:0004287	3	-0.172961	0.568659	prolyl oligopeptidase activity	F
GO:0008219	12	-0.174076	0.569097	cell death	P
GO:0042730	7	-0.177628	0.570492	fibrinolysis	P
GO:0005938	5	-0.178273	0.570746	cell cortex	C
GO:0005833	6	-0.181378	0.571964	hemoglobin complex	C
GO:0007178	7	-0.18303	0.572613	transmembrane receptor protein serine/threonine kinase signaling pathway	P
GO:0003720	2	-0.18573	0.573672	telomerase activity	F
GO:0008285	89	-0.187439	0.574342	negative regulation of cell proliferation	P
GO:0042803	29	-0.189097	0.574992	protein homodimerization activity	F
GO:0042608	3	-0.189675	0.575218	T cell receptor binding	F
GO:0000228	5	-0.190317	0.57547	nuclear chromosome	C
GO:0007612	2	-0.191454	0.575915	learning	P
GO:0042113	4	-0.191956	0.576112	B cell activation	P
GO:0004566	2	-0.192872	0.57647	beta-glucuronidase activity	F
GO:0019079	6	-0.193397	0.576676	viral genome replication	P
GO:0006207	4	-0.193932	0.576886	'de novo' pyrimidine base biosynthesis	P
GO:0006334	21	-0.195803	0.577618	nucleosome assembly	P
GO:0006307	2	-0.197664	0.578346	DNA dealkylation	P
GO:0006002	3	-0.198791	0.578787	fructose 6-phosphate metabolism	P
GO:0046872	615	-0.199037	0.578883	metal ion binding	F
GO:0006323	7	-0.1995	0.579064	DNA packaging	P
GO:0050897	7	-0.199903	0.579222	cobalt ion binding	F
GO:0007181	2	-0.203665	0.580692	transforming growth factor beta receptor complex assembly	P
GO:0007253	3	-0.204246	0.580919	cytoplasmic sequestering of NF-kappaB	P
GO:0004866	8	-0.204433	0.580992	endopeptidase inhibitor activity	F
GO:0004984	3	-0.204739	0.581112	olfactory receptor activity	F
GO:0006826	10	-0.206949	0.581975	iron ion transport	P
GO:0008475	2	-0.209005	0.582778	procollagen-lysine 5-dioxygenase activity	F
GO:0016526	6	-0.21094	0.583533	G-protein coupled receptor activity, unknown ligand	F
GO:0004830	1	-0.213512	0.584536	tryptophan-tRNA ligase activity	F
GO:0006436	1	-0.213512	0.584536	tryptophanyl-tRNA aminoacylation	P
GO:0007096	2	-0.214436	0.584896	regulation of exit from mitosis	P
GO:0007157	3	-0.215356	0.585255	heterophilic cell adhesion	P
GO:0016564	20	-0.216631	0.585752	transcriptional repressor activity	F
GO:0016032	3	-0.219196	0.586751	viral life cycle	P
GO:0016831	4	-0.224693	0.588891	carboxy-lyase activity	F
GO:0004821	2	-0.224973	0.589	histidine-tRNA ligase activity	F
GO:0006427	2	-0.224973	0.589	histidyl-tRNA aminoacylation	P
GO:0042632	4	-0.225796	0.58932	cholesterol homeostasis	P
GO:0005539	3	-0.227845	0.590117	glycosaminoglycan binding	F
GO:0051219	2	-0.231322	0.591468	phosphoprotein binding	F
GO:0004766	2	-0.237994	0.594057	spermidine synthase activity	F
GO:0050699	1	-0.243595	0.596228	WW domain binding	F
GO:0004215	1	-0.24397	0.596373	cathepsin H activity	F
GO:0015078	3	-0.244046	0.596402	hydrogen ion transporter activity	F
GO:0007059	7	-0.246289	0.597271	chromosome segregation	P
GO:0007530	5	-0.249051	0.598339	sex determination	P
GO:0004839	2	-0.25041	0.598865	ubiquitin activating enzyme activity	F
GO:0017017	8	-0.256463	0.601203	MAP kinase phosphatase activity	F
GO:0007265	15	-0.256819	0.601341	Ras protein signal transduction	P
GO:0007172	6	-0.258184	0.601867	signal complex formation	P
GO:0006898	17	-0.263513	0.603922	receptor mediated endocytosis	P
GO:0009596	6	-0.264627	0.604352	detection of pest, pathogen or parasite	P
GO:0007030	3	-0.266941	0.605243	Golgi organization and biogenesis	P
GO:0003680	2	-0.267967	0.605638	AT DNA binding	F
GO:0004551	2	-0.272343	0.607321	nucleotide diphosphatase activity	F
GO:0004889	12	-0.278133	0.609545	nicotinic acetylcholine-activated cation-selective channel activity	F
GO:0005577	5	-0.28099	0.610641	fibrinogen complex	C
GO:0007217	4	-0.282807	0.611338	tachykinin signaling pathway	P
GO:0008144	4	-0.282833	0.611348	drug binding	F
GO:0016818	2	-0.284366	0.611935	hydrolase activity, acting on acid anhydrides, in phosphorus-containing anhydrides	F
GO:0004119	2	-0.287251	0.61304	cGMP-inhibited cyclic-nucleotide phosphodiesterase activity	F
GO:0003841	2	-0.288394	0.613477	1-acylglycerol-3-phosphate O-acyltransferase activity	F
GO:0006654	2	-0.288394	0.613477	phosphatidic acid biosynthesis	P
GO:0004182	14	-0.289219	0.613793	carboxypeptidase A activity	F
GO:0007605	35	-0.295347	0.616136	sensory perception of sound	P
GO:0008533	3	-0.295728	0.616281	astacin activity	F
GO:0007602	5	-0.299851	0.617855	phototransduction	P
GO:0005019	1	-0.300013	0.617916	platelet-derived growth factor beta-receptor activity	F
GO:0000793	3	-0.301415	0.618451	condensed chromosome	C
GO:0007599	4	-0.308564	0.621173	hemostasis	P
GO:0046875	4	-0.31098	0.622092	ephrin receptor binding	F
GO:0004563	2	-0.314166	0.623302	beta-N-acetylhexosaminidase activity	F
GO:0007320	2	-0.314753	0.623526	insemination	P
GO:0009582	2	-0.314753	0.623526	detection of abiotic stimulus	P
GO:0005911	12	-0.318564	0.624971	intercellular junction	C
GO:0004700	3	-0.321719	0.626167	atypical protein kinase C activity	F
GO:0001501	54	-0.322067	0.626299	skeletal development	P
GO:0005085	23	-0.323072	0.62668	guanyl-nucleotide exchange factor activity	F
GO:0004111	4	-0.324208	0.62711	creatine kinase activity	F
GO:0004289	8	-0.326797	0.628089	subtilase activity	F
GO:0004613	2	-0.327202	0.628242	phosphoenolpyruvate carboxykinase (GTP) activity	F
GO:0016023	7	-0.327257	0.628263	cytoplasmic membrane-bound vesicle	C
GO:0000075	7	-0.330549	0.629508	cell cycle checkpoint	P
GO:0008757	5	-0.331339	0.629806	S-adenosylmethionine-dependent methyltransferase activity	F
GO:0003678	3	-0.331868	0.630005	DNA helicase activity	F
GO:0007254	14	-0.333333	0.630558	JNK cascade	P
GO:0042312	2	-0.333542	0.630638	regulation of vasodilation	P
GO:0006333	9	-0.334623	0.631045	chromatin assembly or disassembly	P
GO:0008035	3	-0.336059	0.631587	high-density lipoprotein binding	F
GO:0051101	1	-0.336904	0.631905	regulation of DNA binding	P
GO:0030424	3	-0.33805	0.632337	axon	C
GO:0007040	3	-0.341386	0.633594	lysosome organization and biogenesis	P
GO:0006024	4	-0.342855	0.634146	glycosaminoglycan biosynthesis	P
GO:0005123	3	-0.34455	0.634784	death receptor binding	F
GO:0006563	3	-0.344635	0.634816	L-serine metabolism	P
GO:0005100	3	-0.34493	0.634926	Rho GTPase activator activity	F
GO:0000188	9	-0.346539	0.635531	inactivation of MAPK activity	P
GO:0050793	2	-0.346552	0.635536	regulation of development	P
GO:0030552	3	-0.346885	0.635661	3',5'-cAMP binding	F
GO:0015269	3	-0.350411	0.636985	calcium-activated potassium channel activity	F
GO:0003701	3	-0.353792	0.638253	RNA polymerase I transcription factor activity	F
GO:0045404	2	-0.357648	0.639696	positive regulation of interleukin-4 biosynthesis	P
GO:0006003	3	-0.363947	0.642051	fructose 2,6-bisphosphate metabolism	P
GO:0004518	5	-0.363963	0.642057	nuclease activity	F
GO:0008330	3	-0.366413	0.642972	protein tyrosine/threonine phosphatase activity	F
GO:0005678	5	-0.368078	0.643592	chromatin assembly complex	C
GO:0030127	4	-0.368507	0.643752	COPII vesicle coat	C
GO:0005215	126	-0.368624	0.643796	transporter activity	F
GO:0030301	3	-0.368745	0.643841	cholesterol transport	P
GO:0016197	2	-0.371041	0.644697	endosome transport	P
GO:0005942	9	-0.371509	0.644871	phosphoinositide 3-kinase complex	C
GO:0000776	11	-0.373117	0.645469	kinetochore	C
GO:0016494	5	-0.374917	0.646139	C-X-C chemokine receptor activity	F
GO:0030955	41	-0.378561	0.647493	potassium ion binding	F
GO:0004911	3	-0.379967	0.648015	interleukin-2 receptor activity	F
GO:0007194	9	-0.388198	0.651065	negative regulation of adenylate cyclase activity	P
GO:0015758	10	-0.391198	0.652175	glucose transport	P
GO:0001515	3	-0.392062	0.652494	opioid peptide activity	F
GO:0016798	29	-0.397854	0.654631	hydrolase activity, acting on glycosyl bonds	F
GO:0004685	5	-0.399092	0.655087	calcium- and calmodulin-dependent protein kinase activity	F
GO:0008295	2	-0.399157	0.655111	spermidine biosynthesis	P
GO:0006805	18	-0.401546	0.655991	xenobiotic metabolism	P
GO:0015804	2	-0.402066	0.656182	neutral amino acid transport	P
GO:0005242	6	-0.405328	0.657382	inward rectifier potassium channel activity	F
GO:0006479	4	-0.407639	0.658231	protein amino acid methylation	P
GO:0005184	12	-0.40829	0.65847	neuropeptide hormone activity	F
GO:0006892	3	-0.408405	0.658512	post-Golgi transport	P
GO:0030574	14	-0.409275	0.658831	collagen catabolism	P
GO:0006641	4	-0.412336	0.659954	triacylglycerol metabolism	P
GO:0004806	6	-0.412362	0.659963	triacylglycerol lipase activity	F
GO:0004332	3	-0.415975	0.661286	fructose-bisphosphate aldolase activity	F
GO:0004748	2	-0.41686	0.661609	ribonucleoside-diphosphate reductase activity	F
GO:0004519	21	-0.418573	0.662236	endonuclease activity	F
GO:0004217	1	-0.419876	0.662712	cathepsin L activity	F
GO:0007249	2	-0.420661	0.662999	I-kappaB kinase/NF-kappaB cascade	P
GO:0016986	3	-0.420687	0.663008	transcription initiation factor activity	F
GO:0051258	8	-0.421683	0.663372	protein polymerization	P
GO:0004618	4	-0.423578	0.664063	phosphoglycerate kinase activity	F
GO:0006084	3	-0.424371	0.664353	acetyl-CoA metabolism	P
GO:0007222	8	-0.427735	0.665578	frizzled signaling pathway	P
GO:0008654	8	-0.429889	0.666362	phospholipid biosynthesis	P
GO:0008233	59	-0.435395	0.668362	peptidase activity	F
GO:0008333	4	-0.435835	0.668522	endosome to lysosome transport	P
GO:0008630	3	-0.437306	0.669055	DNA damage response, signal transduction resulting in induction of apoptosis	P
GO:0005344	6	-0.43896	0.669655	oxygen transporter activity	F
GO:0015671	6	-0.43896	0.669655	oxygen transport	P
GO:0015057	4	-0.439071	0.669695	thrombin receptor activity	F
GO:0004437	11	-0.439172	0.669732	inositol or phosphatidylinositol phosphatase activity	F
GO:0004991	2	-0.439378	0.669806	parathyroid hormone receptor activity	F
GO:0050501	3	-0.441037	0.670407	hyaluronan synthase activity	F
GO:0004601	9	-0.443221	0.671197	peroxidase activity	F
GO:0004063	2	-0.446652	0.672437	aryldialkylphosphatase activity	F
GO:0004718	3	-0.45105	0.674023	Janus kinase activity	F
GO:0007411	9	-0.452545	0.674562	axon guidance	P
GO:0006812	40	-0.456117	0.675847	cation transport	P
GO:0016064	3	-0.456872	0.676118	humoral defense mechanism (sensu Vertebrata)	P
GO:0042289	3	-0.456872	0.676118	MHC class II protein binding	F
GO:0045058	3	-0.456872	0.676118	T cell selection	P
GO:0030509	3	-0.457096	0.676199	BMP signaling pathway	P
GO:0008503	5	-0.462164	0.678018	benzodiazepine receptor activity	F
GO:0003956	3	-0.462572	0.678164	NAD(P)+-protein-arginine ADP-ribosyltransferase activity	F
GO:0006687	5	-0.463235	0.678402	glycosphingolipid metabolism	P
GO:0004674	198	-0.463663	0.678555	protein serine/threonine kinase activity	F
GO:0008037	4	-0.463946	0.678657	cell recognition	P
GO:0004891	3	-0.464637	0.678904	glycine-inhibited chloride channel activity	F
GO:0016934	3	-0.464637	0.678904	glycine-gated chloride channel activity	F
GO:0004553	10	-0.465608	0.679252	hydrolase activity, hydrolyzing O-glycosyl compounds	F
GO:0008635	3	-0.466573	0.679597	caspase activation via cytochrome c	P
GO:0007076	5	-0.468936	0.680442	mitotic chromosome condensation	P
GO:0043124	2	-0.474749	0.682517	negative regulation of I-kappaB kinase/NF-kappaB cascade	P
GO:0000178	3	-0.475095	0.682641	exosome (RNase complex)	C
GO:0001570	3	-0.477199	0.68339	vasculogenesis	P
GO:0004873	3	-0.478547	0.68387	asialoglycoprotein receptor activity	F
GO:0016602	3	-0.479014	0.684036	CCAAT-binding factor complex	C
GO:0009166	2	-0.480137	0.684435	nucleotide catabolism	P
GO:0005720	3	-0.480266	0.684481	nuclear heterochromatin	C
GO:0042310	2	-0.480307	0.684495	vasoconstriction	P
GO:0004322	2	-0.482223	0.685176	ferroxidase activity	F
GO:0007271	6	-0.484002	0.685808	synaptic transmission, cholinergic	P
GO:0042301	2	-0.484322	0.685921	phosphate binding	F
GO:0005622	88	-0.488334	0.687343	intracellular	C
GO:0046982	23	-0.492481	0.68881	protein heterodimerization activity	F
GO:0009405	8	-0.501586	0.69202	pathogenesis	P
GO:0006491	2	-0.504532	0.693056	N-glycan processing	P
GO:0006873	4	-0.509761	0.69489	cell ion homeostasis	P
GO:0006265	7	-0.512032	0.695686	DNA topological change	P
GO:0007257	7	-0.512917	0.695995	activation of JNK activity	P
GO:0050796	3	-0.517005	0.697424	regulation of insulin secretion	P
GO:0006911	3	-0.520816	0.698753	phagocytosis, engulfment	P
GO:0004869	9	-0.521153	0.69887	cysteine protease inhibitor activity	F
GO:0008652	12	-0.521854	0.699114	amino acid biosynthesis	P
GO:0046870	6	-0.525581	0.70041	cadmium ion binding	F
GO:0000119	7	-0.526313	0.700665	mediator complex	C
GO:0006306	3	-0.526703	0.7008	DNA methylation	P
GO:0019210	3	-0.526984	0.700898	kinase inhibitor activity	F
GO:0030502	3	-0.526984	0.700898	negative regulation of bone mineralization	P
GO:0050766	3	-0.526984	0.700898	positive regulation of phagocytosis	P
GO:0006222	2	-0.527062	0.700925	UMP biosynthesis	P
GO:0006916	48	-0.530085	0.701973	anti-apoptosis	P
GO:0016769	3	-0.535752	0.703935	transferase activity, transferring nitrogenous groups	F
GO:0008243	5	-0.536947	0.704348	plasminogen activator activity	F
GO:0016337	22	-0.538027	0.704721	cell-cell adhesion	P
GO:0006975	2	-0.541984	0.706085	DNA damage induced protein phosphorylation	P
GO:0008138	4	-0.544042	0.706794	protein tyrosine/serine/threonine phosphatase activity	F
GO:0030198	10	-0.546333	0.707582	extracellular matrix organization and biogenesis	P
GO:0008305	25	-0.558556	0.711768	integrin complex	C
GO:0008184	2	-0.561333	0.712715	glycogen phosphorylase activity	F
GO:0008603	6	-0.567673	0.714871	cAMP-dependent protein kinase regulator activity	F
GO:0006281	63	-0.575282	0.71745	DNA repair	P
GO:0043005	3	-0.579064	0.718727	neuron projection	C
GO:0004653	3	-0.580857	0.719331	polypeptide N-acetylgalactosaminyltransferase activity	F
GO:0004995	3	-0.581618	0.719588	tachykinin receptor activity	F
GO:0015813	4	-0.581687	0.719611	L-glutamate transport	P
GO:0042110	11	-0.582401	0.719852	T cell activation	P
GO:0006825	4	-0.582916	0.720025	copper ion transport	P
GO:0007416	5	-0.584948	0.720709	synaptogenesis	P
GO:0016303	8	-0.592295	0.723174	phosphatidylinositol 3-kinase activity	F
GO:0005892	11	-0.593872	0.723701	nicotinic acetylcholine-gated receptor-channel complex	C
GO:0007171	2	-0.593968	0.723733	transmembrane receptor protein tyrosine kinase activation (dimerization)	P
GO:0004672	13	-0.594937	0.724057	protein kinase activity	F
GO:0000077	2	-0.595089	0.724108	DNA damage checkpoint	P
GO:0006884	3	-0.597041	0.72476	regulation of cell volume	P
GO:0006006	13	-0.597612	0.72495	glucose metabolism	P
GO:0030866	3	-0.602616	0.726618	cortical actin cytoskeleton organization and biogenesis	P
GO:0035035	4	-0.603629	0.726955	histone acetyltransferase binding	F
GO:0016049	19	-0.603734	0.72699	cell growth	P
GO:0006359	5	-0.606833	0.728019	regulation of transcription from RNA polymerase III promoter	P
GO:0004970	3	-0.607289	0.72817	ionotropic glutamate receptor activity	F
GO:0042102	4	-0.607832	0.728351	positive regulation of T cell proliferation	P
GO:0005096	42	-0.607884	0.728368	GTPase activator activity	F
GO:0001701	5	-0.611416	0.729538	embryonic development (sensu Mammalia)	P
GO:0004705	3	-0.617757	0.731632	JUN kinase activity	F
GO:0050708	3	-0.618961	0.732029	regulation of protein secretion	P
GO:0030106	13	-0.625778	0.73427	MHC class I receptor activity	F
GO:0004421	2	-0.632843	0.736582	hydroxymethylglutaryl-CoA synthase activity	F
GO:0006354	2	-0.634547	0.737138	RNA elongation	P
GO:0007050	37	-0.636409	0.737745	cell cycle arrest	P
GO:0004396	4	-0.637055	0.737956	hexokinase activity	F
GO:0006379	5	-0.639543	0.738765	mRNA cleavage	P
GO:0000074	127	-0.645752	0.74078	regulation of progression through cell cycle	P
GO:0030032	2	-0.647174	0.74124	lamellipodium biogenesis	P
GO:0000723	5	-0.651218	0.742547	telomere maintenance	P
GO:0005178	14	-0.653915	0.743417	integrin binding	F
GO:0007548	11	-0.655186	0.743826	sex differentiation	P
GO:0005198	106	-0.657328	0.744515	structural molecule activity	F
GO:0005697	3	-0.663663	0.746547	telomerase holoenzyme complex	C
GO:0006493	7	-0.664612	0.746851	protein amino acid O-linked glycosylation	P
GO:0004714	15	-0.666626	0.747495	transmembrane receptor protein tyrosine kinase activity	F
GO:0005507	35	-0.670241	0.748648	copper ion binding	F
GO:0004709	4	-0.672834	0.749474	MAP kinase kinase kinase activity	F
GO:0003725	10	-0.676429	0.750616	double-stranded RNA binding	F
GO:0006915	111	-0.691434	0.755354	apoptosis	P
GO:0007154	7	-0.691708	0.75544	cell communication	P
GO:0016514	4	-0.692564	0.755708	SWI/SNF complex	C
GO:0045087	31	-0.695603	0.756661	innate immune response	P
GO:0042288	4	-0.697399	0.757223	MHC class I protein binding	F
GO:0042802	40	-0.698324	0.757513	protein self binding	F
GO:0019899	11	-0.703758	0.759208	enzyme binding	F
GO:0017153	6	-0.707376	0.760334	sodium:dicarboxylate symporter activity	F
GO:0006835	6	-0.707376	0.760334	dicarboxylic acid transport	P
GO:0045444	3	-0.707855	0.760482	fat cell differentiation	P
GO:0005794	27	-0.709627	0.761032	Golgi apparatus	C
GO:0005319	29	-0.711577	0.761637	lipid transporter activity	F
GO:0004931	4	-0.713777	0.762317	ATP-gated cation channel activity	F
GO:0004234	2	-0.71488	0.762658	macrophage elastase activity	F
GO:0006821	26	-0.73322	0.768288	chloride transport	P
GO:0007052	5	-0.737002	0.76944	mitotic spindle organization and biogenesis	P
GO:0005624	238	-0.738067	0.769763	membrane fraction	C
GO:0007159	6	-0.738483	0.76989	leukocyte adhesion	P
GO:0005048	3	-0.74093	0.770632	signal sequence binding	F
GO:0007339	4	-0.741085	0.770679	binding of sperm to zona pellucida	P
GO:0016887	29	-0.743604	0.771442	ATPase activity	F
GO:0000070	3	-0.744245	0.771636	mitotic sister chromatid segregation	P
GO:0042393	5	-0.747683	0.772674	histone binding	F
GO:0045941	16	-0.750199	0.773433	positive regulation of transcription	P
GO:0015026	9	-0.75444	0.774708	coreceptor activity	F
GO:0004143	6	-0.754734	0.774796	diacylglycerol kinase activity	F
GO:0015020	4	-0.762179	0.777023	glucuronosyltransferase activity	F
GO:0006703	5	-0.768391	0.778872	estrogen biosynthesis	P
GO:0004568	5	-0.768559	0.778922	chitinase activity	F
GO:0006032	5	-0.768559	0.778922	chitin catabolism	P
GO:0005220	3	-0.77032	0.779445	inositol 1,4,5-triphosphate-sensitive calcium-release channel activity	F
GO:0008095	3	-0.77032	0.779445	inositol-1,4,5-triphosphate receptor activity	F
GO:0006879	11	-0.772426	0.780069	iron ion homeostasis	P
GO:0042493	10	-0.772623	0.780127	response to drug	P
GO:0004035	4	-0.773221	0.780304	alkaline phosphatase activity	F
GO:0006958	23	-0.774675	0.780734	complement activation, classical pathway	P
GO:0004971	3	-0.780309	0.782395	alpha-amino-3-hydroxy-5-methyl-4-isoxazole propionate selective glutamate receptor activity	F
GO:0030146	3	-0.784421	0.783603	diuresis	P
GO:0030147	3	-0.784421	0.783603	natriuresis	P
GO:0050880	3	-0.784421	0.783603	regulation of blood vessel size	P
GO:0043114	3	-0.784421	0.783603	regulation of vascular permeability	P
GO:0045429	3	-0.790357	0.78534	positive regulation of nitric oxide biosynthesis	P
GO:0016363	4	-0.795735	0.786907	nuclear matrix	C
[truncated: 1,483 more rows]

## Sheet: ReporterGO_FHpos_FHneg
GO ID	Number of neighbors	Z-score	P-value	GO category description	Process/Function/Component
GO:0006412	136	7.38666	2.39364e-13	protein biosynthesis	P
GO:0003723	207	6.90692	7.88669e-12	RNA binding	F
GO:0005739	228	6.65483	4.52105e-11	mitochondrion	C
GO:0003735	84	5.48464	6.64701e-08	structural constituent of ribosome	F
GO:0006512	62	5.2599	2.31634e-07	ubiquitin cycle	P
GO:0005840	70	5.24266	2.54399e-07	ribosome	C
GO:0006511	43	5.07968	6.08539e-07	ubiquitin-dependent protein catabolism	P
GO:0046961	21	4.75432	3.21511e-06	hydrogen-transporting ATPase activity, rotational mechanism	F
GO:0015986	21	4.75432	3.21511e-06	ATP synthesis coupled proton transport	P
GO:0007517	83	4.68353	4.55652e-06	muscle development	P
GO:0005839	17	4.63207	5.85357e-06	proteasome core complex (sensu Eukaryota)	C
GO:0046933	20	4.62872	5.94936e-06	hydrogen-transporting ATP synthase activity, rotational mechanism	F
GO:0051082	63	4.58993	7.17277e-06	unfolded protein binding	F
GO:0016469	20	4.50123	1.09409e-05	proton-transporting two-sector ATPase complex	C
GO:0006457	86	4.46418	1.3022e-05	protein folding	P
GO:0004298	16	4.40492	1.71579e-05	threonine endopeptidase activity	F
GO:0015992	29	4.25542	3.39011e-05	proton transport	P
GO:0005753	8	3.82766	6.46842e-05	proton-transporting ATP synthase complex (sensu Eukaryota)	C
GO:0008307	24	3.81912	6.69636e-05	structural constituent of muscle	F
GO:0000398	42	3.80257	7.16e-05	nuclear mRNA splicing, via spliceosome	P
GO:0004129	15	3.60745	0.00015461	cytochrome-c oxidase activity	F
GO:0003743	29	3.59108	0.000164653	translation initiation factor activity	F
GO:0005829	122	3.56903	0.000179155	cytosol	C
GO:0030530	12	3.52536	0.000211456	heterogeneous nuclear ribonucleoprotein complex	C
GO:0008380	32	3.43718	0.000293903	RNA splicing	P
GO:0010033	5	3.42801	0.000304008	response to organic substance	P
GO:0003779	89	3.41145	0.000323097	actin binding	F
GO:0006383	8	3.39046	0.000348879	transcription from RNA polymerase III promoter	P
GO:0006446	16	3.3736	0.000370959	regulation of translational initiation	P
GO:0005842	19	3.34188	0.000416072	cytosolic large ribosomal subunit (sensu Eukaryota)	C
GO:0045263	6	3.32652	0.000439693	proton-transporting ATP synthase complex, coupling factor F(o)	C
GO:0005863	11	3.22928	0.000620512	striated muscle thick filament	C
GO:0005977	11	3.14986	0.000816737	glycogen metabolism	P
GO:0000166	690	3.07732	0.00104437	nucleotide binding	F
GO:0006099	17	3.03549	0.00120073	tricarboxylic acid cycle	P
GO:0016853	49	3.02526	0.0012421	isomerase activity	F
GO:0006936	47	3.01864	0.00126957	muscle contraction	P
GO:0008642	17	3.00137	0.00134382	ubiquitin-like activating enzyme activity	F
GO:0006941	13	3.00035	0.00134836	striated muscle contraction	P
GO:0003954	9	2.96224	0.00152706	NADH dehydrogenase activity	F
GO:0008137	9	2.96224	0.00152706	NADH dehydrogenase (ubiquinone) activity	F
GO:0004083	3	2.93902	0.00164624	bisphosphoglycerate phosphatase activity	F
GO:0005743	20	2.92742	0.00170895	mitochondrial inner membrane	C
GO:0030529	31	2.90983	0.00180814	ribonucleoprotein complex	C
GO:0003746	10	2.87313	0.00203212	translation elongation factor activity	F
GO:0006672	4	2.85934	0.00212258	ceramide metabolism	P
GO:0045261	5	2.8319	0.00231361	proton-transporting ATP synthase complex, catalytic core F(1)	C
GO:0006888	26	2.80815	0.00249132	ER to Golgi transport	P
GO:0005859	13	2.77424	0.00276656	muscle myosin	C
GO:0003998	2	2.77089	0.00279513	acylphosphatase activity	F
GO:0016491	206	2.75976	0.00289219	oxidoreductase activity	F
GO:0006519	2	2.71933	0.00327071	amino acid and derivative metabolism	P
GO:0008134	21	2.70295	0.00343633	transcription factor binding	F
GO:0005884	12	2.69696	0.00349882	actin filament	C
GO:0006986	25	2.69673	0.00350124	response to unfolded protein	P
GO:0043234	17	2.66312	0.00387096	protein complex	C
GO:0019866	22	2.64407	0.00409581	inner membrane	C
GO:0005838	6	2.63413	0.00421772	proteasome regulatory particle (sensu Eukaryota)	C
GO:0000245	6	2.5684	0.00510839	spliceosome assembly	P
GO:0016281	7	2.55462	0.00531522	eukaryotic translation initiation factor 4F complex	C
GO:0005898	1	2.5498	0.00538928	interleukin-13 receptor complex	C
GO:0006445	15	2.54809	0.0054158	regulation of translation	P
GO:0000502	11	2.50619	0.00610199	proteasome complex (sensu Eukaryota)	C
GO:0006601	2	2.50491	0.00612408	creatine biosynthesis	P
GO:0030125	9	2.50125	0.00618778	clathrin vesicle coat	C
GO:0045893	25	2.4968	0.00626604	positive regulation of transcription, DNA-dependent	P
GO:0030036	27	2.49188	0.00635345	actin cytoskeleton organization and biogenesis	P
GO:0008629	6	2.48838	0.00641632	induction of apoptosis by intracellular signals	P
GO:0006725	6	2.48313	0.00651162	aromatic compound metabolism	P
GO:0004619	2	2.45551	0.00703415	phosphoglycerate mutase activity	F
GO:0005740	7	2.45507	0.00704294	mitochondrial membrane	C
GO:0005786	8	2.41792	0.00780483	signal recognition particle (sensu Eukaryota)	C
GO:0006886	99	2.41516	0.00786409	intracellular protein transport	P
GO:0006396	26	2.40796	0.00802101	RNA processing	P
GO:0019932	3	2.40754	0.0080303	second-messenger-mediated signaling	P
GO:0003899	15	2.39626	0.00828166	DNA-directed RNA polymerase activity	F
GO:0016874	79	2.3729	0.00882457	ligase activity	F
GO:0006091	49	2.36411	0.00903665	generation of precursor metabolites and energy	P
GO:0047372	1	2.35789	0.00918949	acylglycerol lipase activity	F
GO:0004865	4	2.35344	0.00930034	type 1 serine/threonine specific protein phosphatase inhibitor activity	F
GO:0008565	26	2.3159	0.0102819	protein transporter activity	F
GO:0004198	3	2.3134	0.0103503	calpain activity	F
GO:0004221	14	2.30488	0.0105866	ubiquitin thiolesterase activity	F
GO:0000158	3	2.29271	0.0109323	protein phosphatase type 2A activity	F
GO:0003729	8	2.28133	0.0112645	mRNA binding	F
GO:0016018	4	2.27889	0.0113369	cyclosporin A binding	F
GO:0004591	1	2.27825	0.0113557	oxoglutarate dehydrogenase (succinyl-transferring) activity	F
GO:0009353	1	2.27825	0.0113557	oxoglutarate dehydrogenase complex (sensu Eukaryota)	C
GO:0004082	2	2.25432	0.0120879	bisphosphoglycerate mutase activity	F
GO:0004476	2	2.24781	0.0122941	mannose-6-phosphate isomerase activity	F
GO:0000159	11	2.2439	0.0124194	protein phosphatase type 2A complex	C
GO:0006275	4	2.24074	0.0125213	regulation of DNA replication	P
GO:0005488	116	2.23244	0.012793	binding	F
GO:0005852	5	2.22757	0.0129547	eukaryotic translation initiation factor 3 complex	C
GO:0004721	22	2.19498	0.0140826	phosphoprotein phosphatase activity	F
GO:0004838	1	2.17812	0.0146987	tyrosine transaminase activity	F
GO:0009074	1	2.17812	0.0146987	aromatic amino acid family catabolism	P
GO:0006613	6	2.17153	0.0149456	cotranslational protein targeting to membrane	P
GO:0005732	9	2.16524	0.0151848	small nucleolar ribonucleoprotein complex	C
GO:0007016	5	2.15151	0.0157181	cytoskeletal anchoring	P
GO:0006368	5	2.14857	0.0158344	RNA elongation from RNA polymerase II promoter	P
GO:0001508	1	2.13159	0.0165202	regulation of action potential	P
GO:0043123	41	2.12931	0.0166142	positive regulation of I-kappaB kinase/NF-kappaB cascade	P
GO:0030674	7	2.12281	0.0168848	protein binding, bridging	F
GO:0006880	2	2.12172	0.0169307	intracellular sequestering of iron ion	P
GO:0046983	9	2.12158	0.0169366	protein dimerization activity	F
GO:0008159	4	2.11996	0.0170047	positive transcription elongation factor activity	F
GO:0004864	8	2.11491	0.017219	protein phosphatase inhibitor activity	F
GO:0008538	3	2.11105	0.0173839	proteasome activator activity	F
GO:0008537	3	2.11105	0.0173839	proteasome activator complex	C
GO:0045663	2	2.1092	0.0174635	positive regulation of myoblast differentiation	P
GO:0007017	5	2.10479	0.0176549	microtubule-based process	P
GO:0007031	5	2.10058	0.0178389	peroxisome organization and biogenesis	P
GO:0005737	448	2.09994	0.017867	cytoplasm	C
GO:0019966	2	2.08172	0.0186841	interleukin-1 binding	F
GO:0016574	1	2.07342	0.0190667	histone ubiquitination	P
GO:0051028	1	2.07342	0.0190667	mRNA transport	P
GO:0005523	7	2.06694	0.0193697	tropomyosin binding	F
GO:0005783	179	2.05609	0.0198868	endoplasmic reticulum	C
GO:0007021	1	2.05541	0.0199196	tubulin folding	P
GO:0005758	3	2.04385	0.020484	mitochondrial intermembrane space	C
GO:0000209	3	2.04065	0.0206429	protein polyubiquitination	P
GO:0006401	11	2.03919	0.0207155	RNA catabolism	P
GO:0006890	6	2.03547	0.020902	retrograde transport, Golgi to ER	P
GO:0005643	20	2.02962	0.0211975	nuclear pore	C
GO:0005773	3	2.02555	0.0214054	vacuole	C
GO:0006414	12	2.02449	0.0214598	translational elongation	P
GO:0015629	42	2.01884	0.0217521	actin cytoskeleton	C
GO:0003714	51	2.01477	0.0219643	transcription corepressor activity	F
GO:0016459	25	2.00903	0.022267	myosin	C
GO:0016575	3	2.00897	0.02227	histone deacetylation	P
GO:0016787	329	2.0049	0.022487	hydrolase activity	F
GO:0006464	38	1.99943	0.0227807	protein modification	P
GO:0008601	13	1.9985	0.0228315	protein phosphatase type 2A regulator activity	F
GO:0000002	2	1.99582	0.022977	mitochondrial genome maintenance	P
GO:0030163	7	1.98962	0.0233165	protein catabolism	P
GO:0004948	2	1.98059	0.0238184	calcitonin receptor activity	F
GO:0005746	10	1.9788	0.0239195	mitochondrial electron transport chain	C
GO:0043022	2	1.97135	0.0243421	ribosome binding	F
GO:0004337	1	1.96804	0.0245317	geranyltranstransferase activity	F
GO:0045603	1	1.96724	0.0245777	positive regulation of endothelial cell differentiation	P
GO:0006405	1	1.96417	0.0247555	RNA export from nucleus	P
GO:0008334	1	1.96417	0.0247555	histone mRNA metabolism	P
GO:0010165	1	1.96262	0.0248449	response to X-ray	P
GO:0006013	6	1.9605	0.024969	mannose metabolism	P
GO:0015935	5	1.94922	0.0256348	small ribosomal subunit	C
GO:0005337	2	1.94396	0.0259501	nucleoside transporter activity	F
GO:0030130	3	1.94228	0.0260516	clathrin coat of trans-Golgi network vesicle	C
GO:0006942	6	1.93812	0.0263041	regulation of striated muscle contraction	P
GO:0008121	5	1.93399	0.0265569	ubiquinol-cytochrome-c reductase activity	F
GO:0045766	2	1.92508	0.02711	positive regulation of angiogenesis	P
GO:0042030	1	1.91576	0.0276976	ATPase inhibitor activity	F
GO:0008180	5	1.90957	0.0280942	signalosome complex	C
GO:0004069	2	1.90358	0.0284824	aspartate transaminase activity	F
GO:0050819	2	1.90064	0.0286743	negative regulation of coagulation	P
GO:0008124	1	1.90061	0.0286765	4-alpha-hydroxytetrahydrobiopterin dehydratase activity	F
GO:0031072	8	1.89207	0.0292409	heat shock protein binding	F
GO:0004579	3	1.88387	0.0297913	dolichyl-diphosphooligosaccharide-protein glycotransferase activity	F
GO:0004197	17	1.88383	0.0297942	cysteine-type endopeptidase activity	F
GO:0030911	1	1.87257	0.0305642	TPR domain binding	F
GO:0000059	7	1.86083	0.0313841	protein import into nucleus, docking	P
GO:0004704	3	1.8576	0.0316129	NF-kappaB-inducing kinase activity	F
GO:0006400	2	1.84952	0.0321915	tRNA modification	P
GO:0008670	1	1.84493	0.0325239	2,4-dienoyl-CoA reductase (NADPH) activity	F
GO:0009249	2	1.83452	0.0332886	protein-lipoylation	P
GO:0018279	2	1.82877	0.0337172	protein amino acid N-linked glycosylation via asparagine	P
GO:0006166	2	1.82712	0.0338405	purine ribonucleoside salvage	P
GO:0015012	2	1.82643	0.0338924	heparan sulfate proteoglycan biosynthesis	P
GO:0015910	1	1.82555	0.033959	peroxisomal long-chain fatty acid import	P
GO:0006930	2	1.82524	0.0339828	substrate-bound cell migration, cell extension	P
GO:0008139	6	1.81673	0.0346294	nuclear localization sequence binding	F
GO:0006605	15	1.80838	0.0352738	protein targeting	P
GO:0015196	1	1.80698	0.0353826	L-tryptophan transporter activity	F
GO:0015216	1	1.80698	0.0353826	purine nucleotide transporter activity	F
GO:0015646	1	1.80698	0.0353826	permease activity	F
GO:0009720	1	1.80698	0.0353826	detection of hormone stimulus	P
GO:0006612	2	1.80675	0.0354008	protein targeting to membrane	P
GO:0015068	1	1.80485	0.0355488	glycine amidinotransferase activity	F
GO:0015030	2	1.79472	0.0363489	Cajal body	C
GO:0015016	1	1.79435	0.0363787	[heparan sulfate]-glucosamine N-sulfotransferase activity	F
GO:0006476	1	1.79435	0.0363787	protein amino acid deacetylation	P
GO:0006477	1	1.79435	0.0363787	protein amino acid sulfation	P
GO:0035097	1	1.79335	0.0364588	histone methyltransferase complex	C
GO:0005869	2	1.79121	0.0366297	dynactin complex	C
GO:0006569	2	1.78894	0.0368125	tryptophan catabolism	P
GO:0003938	2	1.78414	0.0372002	IMP dehydrogenase activity	F
GO:0006177	2	1.78414	0.0372002	GMP biosynthesis	P
GO:0030521	16	1.77713	0.0377734	androgen receptor signaling pathway	P
GO:0008415	35	1.77424	0.0380115	acyltransferase activity	F
GO:0006413	8	1.76958	0.0383987	translational initiation	P
GO:0005790	4	1.76766	0.0385585	smooth endoplasmic reticulum	C
GO:0007613	1	1.76663	0.0386448	memory	P
GO:0006606	4	1.76538	0.0387499	protein import into nucleus	P
GO:0000122	45	1.7643	0.0388409	negative regulation of transcription from RNA polymerase II promoter	P
GO:0015367	1	1.75728	0.0394347	oxoglutarate:malate antiporter activity	F
GO:0040008	2	1.75685	0.039472	regulation of growth	P
GO:0042518	2	1.75685	0.039472	negative regulation of tyrosine phosphorylation of Stat3 protein	P
GO:0030429	1	1.74908	0.0401386	kynureninase activity	F
GO:0009435	1	1.74908	0.0401386	NAD biosynthesis	P
GO:0006096	29	1.74265	0.0406972	glycolysis	P
GO:0004909	2	1.74255	0.0407065	interleukin-1, Type I, activating receptor activity	F
GO:0030731	1	1.73608	0.0412749	guanidinoacetate N-methyltransferase activity	F
GO:0046790	1	1.71515	0.0431592	virion binding	F
GO:0005681	17	1.7138	0.0432831	spliceosome complex	C
GO:0004560	1	1.69823	0.0447317	alpha-L-fucosidase activity	F
GO:0009101	2	1.69505	0.0450333	glycoprotein biosynthesis	P
GO:0015711	5	1.69403	0.0451295	organic anion transport	P
GO:0006120	4	1.69113	0.0454057	mitochondrial electron transport, NADH to ubiquinone	P
GO:0003755	15	1.68973	0.0455394	peptidyl-prolyl cis-trans isomerase activity	F
GO:0004842	77	1.68833	0.0456742	ubiquitin-protein ligase activity	F
GO:0005905	16	1.68827	0.0456797	coated pit	C
GO:0004818	2	1.68636	0.0458636	glutamate-tRNA ligase activity	F
GO:0006424	2	1.68636	0.0458636	glutamyl-tRNA aminoacylation	P
GO:0046339	1	1.68362	0.046128	diacylglycerol metabolism	P
GO:0008148	1	1.68272	0.0462144	negative transcription elongation factor activity	F
GO:0045090	1	1.68272	0.0462144	retroviral genome replication	P
GO:0030132	2	1.66371	0.0480853	clathrin coat of coated pit	C
GO:0003818	1	1.66345	0.0481115	complement factor I activity	F
GO:0046922	1	1.66138	0.0483186	peptide-O-fucosyltransferase activity	F
GO:0006004	1	1.66138	0.0483186	fucose metabolism	P
GO:0016266	1	1.66138	0.0483186	O-glycan processing	P
GO:0045502	1	1.66072	0.0483847	dynein binding	F
GO:0000132	1	1.66072	0.0483847	establishment of mitotic spindle orientation	P
GO:0000235	1	1.66072	0.0483847	astral microtubule	C
GO:0005834	15	1.66036	0.0484213	heterotrimeric G-protein complex	C
GO:0000049	8	1.65879	0.0485791	tRNA binding	F
GO:0050681	13	1.65477	0.0489855	androgen receptor binding	F
GO:0007492	1	1.65208	0.0492589	endoderm development	P
GO:0005754	1	1.65204	0.0492633	proton-transporting ATP synthase, catalytic core (sensu Eukaryota)	C
GO:0046325	1	1.6515	0.0493182	negative regulation of glucose import	P
GO:0006829	2	1.65113	0.0493558	zinc ion transport	P
GO:0030433	3	1.65005	0.0494666	ER-associated protein catabolism	P
GO:0005086	4	1.64947	0.049526	ARF guanyl-nucleotide exchange factor activity	F
GO:0006027	4	1.6457	0.0499128	glycosaminoglycan catabolism	P
GO:0019733	1	1.64514	0.04997	antibacterial humoral response (sensu Vertebrata)	P
GO:0005853	3	1.6444	0.0500468	eukaryotic translation elongation factor 1 complex	C
GO:0046658	2	1.64207	0.0502882	anchored to plasma membrane	C
GO:0004307	1	1.63956	0.0505486	ethanolaminephosphotransferase activity	F
GO:0015238	2	1.63167	0.051374	drug transporter activity	F
GO:0000127	2	1.6305	0.0514984	transcription factor TFIIIC complex	C
GO:0003876	3	1.62957	0.051596	AMP deaminase activity	F
GO:0003994	2	1.6251	0.0520708	aconitate hydratase activity	F
GO:0005796	1	1.6182	0.0528093	Golgi lumen	C
GO:0031405	5	1.61771	0.0528622	lipoic acid binding	F
GO:0003802	1	1.61731	0.0529058	coagulation factor VIIa activity	F
GO:0004379	1	1.61556	0.0530943	glycylpeptide N-tetradecanoyltransferase activity	F
GO:0006498	1	1.61556	0.0530943	N-terminal protein lipidation	P
GO:0006499	1	1.61556	0.0530943	N-terminal protein myristoylation	P
GO:0006044	2	1.61228	0.0534506	N-acetylglucosamine metabolism	P
GO:0017053	3	1.60987	0.0537134	transcriptional repressor complex	C
GO:0004702	1	1.60757	0.0539645	receptor signaling protein serine/threonine kinase activity	F
GO:0004997	1	1.60702	0.0540253	thyrotropin-releasing hormone receptor activity	F
GO:0008607	2	1.60697	0.0540307	phosphorylase kinase regulator activity	F
GO:0016599	2	1.60604	0.054133	caveolar membrane	C
GO:0005844	4	1.60558	0.0541833	polysome	C
GO:0007624	1	1.6029	0.0544781	ultradian rhythm	P
GO:0009648	1	1.59886	0.0549261	photoperiodism	P
GO:0006367	16	1.59639	0.0552012	transcription initiation from RNA polymerase II promoter	P
GO:0015207	2	1.5962	0.0552224	adenine transporter activity	F
GO:0009060	6	1.59364	0.0555087	aerobic respiration	P
GO:0005018	1	1.59204	0.0556882	platelet-derived growth factor alpha-receptor activity	F
GO:0051538	1	1.59027	0.0558864	3 iron, 4 sulfur cluster binding	F
GO:0009168	4	1.59019	0.0558964	purine ribonucleoside monophosphate biosynthesis	P
GO:0000785	27	1.59005	0.0559113	chromatin	C
GO:0006533	4	1.58697	0.0562593	aspartate catabolism	P
GO:0005958	2	1.57413	0.0577283	DNA-dependent protein kinase complex	C
GO:0005047	3	1.56995	0.0582129	signal recognition particle binding	F
GO:0004689	5	1.5686	0.0583707	phosphorylase kinase activity	F
GO:0019843	6	1.56822	0.0584144	rRNA binding	F
GO:0015320	1	1.56711	0.0585444	phosphate carrier activity	F
GO:0004602	5	1.56444	0.0588575	glutathione peroxidase activity	F
GO:0008482	1	1.56202	0.059142	sulfite oxidase activity	F
GO:0009087	1	1.56202	0.059142	methionine catabolism	P
GO:0004152	2	1.56072	0.0592945	dihydroorotate dehydrogenase activity	F
GO:0004158	2	1.56072	0.0592945	dihydroorotate oxidase activity	F
GO:0005672	1	1.55944	0.0594463	transcription factor TFIIA complex	C
GO:0004528	2	1.55828	0.0595835	phosphodiesterase I activity	F
GO:0017040	1	1.55675	0.0597652	ceramidase activity	F
GO:0006474	1	1.54943	0.060639	N-terminal protein amino acid acetylation	P
GO:0006475	1	1.54943	0.060639	internal protein amino acid acetylation	P
GO:0008023	4	1.54902	0.0606888	transcription elongation factor complex	C
GO:0001725	3	1.54804	0.0608066	stress fiber	C
GO:0016820	15	1.54486	0.0611896	hydrolase activity, acting on acid anhydrides, catalyzing transmembrane movement of substances	F
GO:0008310	1	1.54467	0.0612127	single-stranded DNA specific 3'-5' exodeoxyribonuclease activity	F
GO:0008859	1	1.54467	0.0612127	exoribonuclease II activity	F
GO:0000738	1	1.54467	0.0612127	DNA catabolism, exonucleolytic	P
GO:0004416	1	1.54209	0.0615259	hydroxyacylglutathione hydrolase activity	F
GO:0005095	6	1.5397	0.0618168	GTPase inhibitor activity	F
GO:0005290	1	1.53528	0.0623576	L-histidine transporter activity	F
GO:0015180	1	1.53528	0.0623576	L-alanine transporter activity	F
GO:0015182	1	1.53528	0.0623576	L-asparagine transporter activity	F
GO:0015186	1	1.53528	0.0623576	L-glutamine transporter activity	F
GO:0006867	1	1.53528	0.0623576	L-asparagine transport	P
GO:0006868	1	1.53528	0.0623576	L-glutamine transport	P
GO:0015808	1	1.53528	0.0623576	L-alanine transport	P
GO:0015817	1	1.53528	0.0623576	L-histidine transport	P
GO:0003918	3	1.53164	0.0628062	DNA topoisomerase (ATP-hydrolyzing) activity	F
GO:0004681	4	1.52774	0.0632891	casein kinase I activity	F
GO:0050121	1	1.52723	0.0633515	N-acylglucosamine 2-epimerase activity	F
GO:0005592	2	1.52665	0.0634236	collagen type XI	C
GO:0008266	1	1.52538	0.0635817	poly(U) binding	F
GO:0005372	1	1.52277	0.0639079	water transporter activity	F
GO:0009306	7	1.51269	0.0651796	protein secretion	P
GO:0016312	1	1.50692	0.0659161	inositol bisphosphate phosphatase activity	F
GO:0042577	1	1.50692	0.0659161	lipid phosphatase activity	F
GO:0008131	5	1.50475	0.0661944	amine oxidase activity	F
GO:0042589	2	1.501	0.0666778	zymogen granule membrane	C
GO:0051539	10	1.5009	0.0666905	4 iron, 4 sulfur cluster binding	F
GO:0006266	2	1.49874	0.0669706	DNA ligation	P
GO:0030833	1	1.49755	0.0671255	regulation of actin filament polymerization	P
GO:0003774	31	1.49151	0.0679141	motor activity	F
GO:0008475	2	1.49047	0.0680498	procollagen-lysine 5-dioxygenase activity	F
GO:0004316	1	1.48934	0.0681988	3-oxoacyl-[acyl-carrier protein] reductase activity	F
GO:0008064	2	1.48408	0.0688934	regulation of actin polymerization and/or depolymerization	P
GO:0000334	1	1.48328	0.069	3-hydroxyanthranilate 3,4-dioxygenase activity	F
GO:0008987	1	1.48328	0.069	quinolinate synthetase A activity	F
GO:0004029	6	1.48163	0.0692193	aldehyde dehydrogenase (NAD) activity	F
GO:0005750	1	1.47737	0.0697883	respiratory chain complex III (sensu Eukaryota)	C
GO:0006695	16	1.47506	0.0700988	cholesterol biosynthesis	P
GO:0008539	1	1.47476	0.070138	proteasome inhibitor activity	F
GO:0045155	2	1.47339	0.0703228	electron transporter, transferring electrons from CoQH2-cytochrome c reductase complex and cytochrome c oxidase complex activity	F
GO:0008643	7	1.47233	0.0704658	carbohydrate transport	P
GO:0008299	5	1.4723	0.0704701	isoprenoid biosynthesis	P
GO:0005355	6	1.4708	0.0706729	glucose transporter activity	F
GO:0005544	13	1.46916	0.0708942	calcium-dependent phospholipid binding	F
GO:0045892	9	1.46314	0.0717148	negative regulation of transcription, DNA-dependent	P
GO:0004249	1	1.461	0.0720074	stromelysin 3 activity	F
GO:0035162	1	1.45941	0.0722259	embryonic hemopoiesis	P
GO:0004306	1	1.45749	0.0724903	ethanolamine-phosphate cytidylyltransferase activity	F
GO:0008581	1	1.45532	0.0727902	ubiquitin-specific protease 5 activity	F
GO:0004415	4	1.45392	0.0729845	hyalurononglucosaminidase activity	F
GO:0004557	1	1.45189	0.0732661	alpha-galactosidase activity	F
GO:0005795	115	1.44732	0.0739033	Golgi stack	C
GO:0016055	14	1.44544	0.0741678	Wnt receptor signaling pathway	P
GO:0016925	1	1.44341	0.0744523	protein sumoylation	P
GO:0008308	2	1.44134	0.0747441	voltage-gated ion-selective channel activity	F
GO:0015482	2	1.44134	0.0747441	voltage-gated anion channel porin activity	F
GO:0005046	2	1.43628	0.075461	KDEL sequence binding	F
GO:0007266	14	1.43623	0.0754678	Rho protein signal transduction	P
GO:0008430	12	1.43586	0.0755212	selenium binding	F
GO:0005954	2	1.4347	0.075686	calcium- and calmodulin-dependent protein kinase complex	C
GO:0004386	13	1.43469	0.0756878	helicase activity	F
GO:0019807	1	1.43448	0.0757173	aspartoacylase activity	F
GO:0006637	2	1.43421	0.0757561	acyl-CoA metabolism	P
GO:0019959	1	1.43142	0.0761548	interleukin-8 binding	F
GO:0043120	1	1.43142	0.0761548	tumor necrosis factor binding	F
GO:0015071	1	1.42979	0.076389	protein phosphatase type 2C activity	F
GO:0005369	1	1.42789	0.076662	taurine:sodium symporter activity	F
GO:0008385	2	1.42286	0.0773879	IkappaB kinase complex	C
GO:0006119	4	1.42268	0.0774143	oxidative phosphorylation	P
GO:0003960	1	1.41963	0.0778573	NADPH:quinone reductase activity	F
GO:0004520	3	1.41595	0.0783949	endodeoxyribonuclease activity	F
GO:0030126	4	1.41577	0.0784214	COPI vesicle coat	C
GO:0004659	2	1.4156	0.0784466	prenyltransferase activity	F
GO:0004490	1	1.41541	0.0784738	methylglutaconyl-CoA hydratase activity	F
GO:0009083	1	1.41541	0.0784738	branched chain family amino acid catabolism	P
GO:0006789	1	1.41369	0.078727	bilirubin conjugation	P
GO:0008210	1	1.41369	0.078727	estrogen metabolism	P
GO:0008599	1	1.41255	0.0788936	protein phosphatase type 1 regulator activity	F
GO:0004013	1	1.41071	0.0791656	adenosylhomocysteinase activity	F
GO:0004830	1	1.4081	0.0795508	tryptophan-tRNA ligase activity	F
GO:0006436	1	1.4081	0.0795508	tryptophanyl-tRNA aminoacylation	P
GO:0008250	2	1.40599	0.0798637	oligosaccharyl transferase complex	C
GO:0050769	1	1.40533	0.0799623	positive regulation of neurogenesis	P
GO:0005089	4	1.40477	0.0800443	Rho guanyl-nucleotide exchange factor activity	F
GO:0004586	1	1.40352	0.0802312	ornithine decarboxylase activity	F
GO:0030318	1	1.40328	0.0802661	melanocyte differentiation	P
GO:0004822	1	1.40249	0.0803849	isoleucine-tRNA ligase activity	F
GO:0006428	1	1.40249	0.0803849	isoleucyl-tRNA aminoacylation	P
GO:0007626	1	1.40214	0.0804362	locomotory behavior	P
GO:0006833	5	1.40055	0.0806746	water transport	P
GO:0030374	5	1.39992	0.0807686	ligand-dependent nuclear receptor transcription coactivator activity	F
GO:0030520	3	1.3991	0.080891	estrogen receptor signaling pathway	P
GO:0004491	1	1.39882	0.0809329	methylmalonate-semialdehyde dehydrogenase (acylating) activity	F
GO:0018478	1	1.39882	0.0809329	malonate-semialdehyde dehydrogenase (acetylating) activity	F
GO:0006573	1	1.39882	0.0809329	valine metabolism	P
GO:0042136	3	1.39876	0.0809419	neurotransmitter biosynthesis	P
GO:0004614	1	1.39773	0.0810977	phosphoglucomutase activity	F
GO:0005843	11	1.39617	0.0813312	cytosolic small ribosomal subunit (sensu Eukaryota)	C
GO:0050791	1	1.39532	0.081459	regulation of physiological process	P
GO:0004261	1	1.39439	0.0816004	cathepsin G activity	F
GO:0000146	8	1.39312	0.081792	microfilament motor activity	F
GO:0004638	1	1.39256	0.0818768	phosphoribosylaminoimidazole carboxylase activity	F
GO:0004639	1	1.39256	0.0818768	phosphoribosylaminoimidazolesuccinocarboxamide synthase activity	F
GO:0009320	1	1.39256	0.0818768	phosphoribosylaminoimidazole carboxylase complex	C
GO:0005602	1	1.38929	0.0823721	complement component C1q complex	C
GO:0006596	2	1.38768	0.082617	polyamine biosynthesis	P
GO:0004018	1	1.38398	0.0831819	adenylosuccinate lyase activity	F
GO:0009152	1	1.38398	0.0831819	purine ribonucleotide biosynthesis	P
GO:0003908	1	1.38241	0.0834222	methylated-DNA-[protein]-cysteine S-methyltransferase activity	F
GO:0009008	1	1.38241	0.0834222	DNA-methyltransferase activity	F
GO:0000808	1	1.38139	0.0835801	origin recognition complex	C
GO:0016847	3	1.37908	0.0839354	1-aminocyclopropane-1-carboxylate synthase activity	F
GO:0017147	1	1.37788	0.0841206	Wnt-protein binding	F
GO:0030178	1	1.37788	0.0841206	negative regulation of Wnt receptor signaling pathway	P
GO:0006101	2	1.37469	0.084613	citrate metabolism	P
GO:0016529	5	1.374	0.0847212	sarcoplasmic reticulum	C
GO:0000171	1	1.37181	0.085062	ribonuclease MRP activity	F
GO:0001682	1	1.37181	0.085062	tRNA 5'-leader removal	P
GO:0016078	1	1.37181	0.085062	tRNA catabolism	P
GO:0000172	1	1.37181	0.085062	ribonuclease MRP complex	C
GO:0004840	8	1.36941	0.0854357	ubiquitin conjugating enzyme activity	F
GO:0008483	1	1.36929	0.0854544	transaminase activity	F
GO:0042623	9	1.36705	0.0858042	ATPase activity, coupled	F
GO:0016531	1	1.36621	0.0859372	copper chaperone activity	F
GO:0004430	2	1.36619	0.08594	1-phosphatidylinositol 4-kinase activity	F
GO:0030384	1	1.36465	0.086181	phosphoinositide metabolism	P
GO:0030890	1	1.36465	0.086181	positive regulation of B cell proliferation	P
GO:0043128	1	1.36465	0.086181	positive regulation of 1-phosphatidylinositol 4-kinase activity	P
GO:0046813	1	1.36465	0.086181	virion attachment, binding of host cell surface receptor	P
GO:0015457	2	1.35905	0.087065	auxiliary transport protein activity	F
GO:0008785	1	1.35862	0.0871334	alkyl hydroperoxide reductase activity	F
GO:0006402	3	1.3573	0.0873429	mRNA catabolism	P
GO:0004696	1	1.35639	0.0874868	glycogen synthase kinase 3 activity	F
GO:0016260	1	1.35611	0.0875321	selenocysteine biosynthesis	P
GO:0005463	1	1.35503	0.0877036	UDP-N-acetylgalactosamine transporter activity	F
GO:0015789	1	1.35503	0.0877036	UDP-N-acetylgalactosamine transport	P
GO:0030206	1	1.35503	0.0877036	chondroitin sulfate biosynthesis	P
GO:0016404	1	1.354	0.0878676	15-hydroxyprostaglandin dehydrogenase (NAD+) activity	F
GO:0005811	2	1.3539	0.0878837	lipid particle	C
GO:0001558	30	1.35328	0.0879834	regulation of cell growth	P
GO:0008177	2	1.35327	0.0879851	succinate dehydrogenase (ubiquinone) activity	F
GO:0006220	4	1.35235	0.0881319	pyrimidine nucleotide metabolism	P
GO:0006546	3	1.35226	0.0881455	glycine catabolism	P
GO:0000082	16	1.34495	0.0893205	G1/S transition of mitotic cell cycle	P
GO:0003796	1	1.34411	0.0894556	lysozyme activity	F
GO:0016998	1	1.34411	0.0894556	cell wall catabolism	P
GO:0004727	1	1.34391	0.0894886	prenylated protein tyrosine phosphatase activity	F
GO:0030303	1	1.34332	0.0895842	stromelysin 2 activity	F
GO:0007286	4	1.34169	0.0898475	spermatid development	P
GO:0008191	5	1.33838	0.0903864	metalloendopeptidase inhibitor activity	F
GO:0043085	4	1.33667	0.0906657	positive regulation of enzyme activity	P
GO:0001709	3	1.33644	0.0907033	cell fate determination	P
GO:0030331	3	1.33354	0.0911777	estrogen receptor binding	F
GO:0005080	5	1.32883	0.0919515	protein kinase C binding	F
GO:0045216	1	1.3267	0.0923032	intercellular junction assembly and/or maintenance	P
GO:0046903	1	1.3267	0.0923032	secretion	P
GO:0000133	1	1.3267	0.0923032	polarisome	C
GO:0005929	1	1.32596	0.0924268	cilium	C
GO:0004852	1	1.32159	0.0931528	uroporphyrinogen-III synthase activity	F
GO:0006780	1	1.32159	0.0931528	uroporphyrinogen III biosynthesis	P
GO:0008924	1	1.32122	0.0932134	malate dehydrogenase (acceptor) activity	F
GO:0000085	2	1.3199	0.0934338	G2 phase of mitotic cell cycle	P
GO:0004621	1	1.31968	0.0934715	glycosylphosphatidylinositol phospholipase D activity	F
GO:0005742	1	1.31811	0.0937339	mitochondrial outer membrane translocase complex	C
GO:0005471	1	1.31803	0.0937462	ATP:ADP antiporter activity	F
GO:0017034	1	1.31514	0.0942321	Rap guanyl-nucleotide exchange factor activity	F
GO:0005351	13	1.31506	0.0942446	sugar porter activity	F
GO:0005923	8	1.31281	0.0946227	tight junction	C
GO:0008092	12	1.31198	0.0947626	cytoskeletal protein binding	F
GO:0008423	1	1.30817	0.0954078	bleomycin hydrolase activity	F
GO:0042602	1	1.3066	0.0956739	flavin reductase activity	F
GO:0004149	1	1.30541	0.0958773	dihydrolipoyllysine-residue succinyltransferase activity	F
GO:0045252	1	1.30541	0.0958773	oxoglutarate dehydrogenase complex	C
GO:0051289	1	1.30389	0.0961353	protein homotetramerization	P
GO:0047963	1	1.30213	0.0964364	glycine N-choloyltransferase activity	F
GO:0000247	1	1.30063	0.0966917	C-8 sterol isomerase activity	F
GO:0006696	1	1.30063	0.0966917	ergosterol biosynthesis	P
GO:0004422	1	1.30044	0.0967254	hypoxanthine phosphoribosyltransferase activity	F
GO:0005662	4	1.30021	0.0967642	DNA replication factor A complex	C
GO:0004012	1	1.29988	0.0968203	phospholipid-translocating ATPase activity	F
GO:0003807	1	1.29768	0.0971986	plasma kallikrein activity	F
GO:0005634	1164	1.29688	0.0973357	nucleus	C
GO:0005980	4	1.29495	0.0976693	glycogen catabolism	P
GO:0003815	1	1.28707	0.0990346	complement component C1r activity	F
GO:0015288	2	1.28706	0.0990367	porin activity	F
GO:0004917	2	1.28442	0.0994983	interleukin-7 receptor activity	F
GO:0019838	2	1.2837	0.0996226	growth factor binding	F
GO:0004001	1	1.28269	0.0997995	adenosine kinase activity	F
GO:0004184	1	1.28127	0.100049	lysine carboxypeptidase activity	F
GO:0004511	1	1.28016	0.100244	tyrosine 3-monooxygenase activity	F
GO:0004347	1	1.2792	0.100414	glucose-6-phosphate isomerase activity	F
GO:0009312	4	1.27829	0.100574	oligosaccharide biosynthesis	P
GO:0004301	4	1.2718	0.101722	epoxide hydrolase activity	F
GO:0004558	1	1.27048	0.101957	alpha-glucosidase activity	F
GO:0004687	1	1.26986	0.102067	myosin light chain kinase activity	F
GO:0043015	1	1.26908	0.102207	gamma-tubulin binding	F
GO:0005814	1	1.26908	0.102207	centriole	C
GO:0042975	1	1.26511	0.102916	peroxisome proliferator activated receptor binding	F
GO:0006345	1	1.26511	0.102916	loss of chromatin silencing	P
GO:0005515	1032	1.26312	0.103273	protein binding	F
GO:0047522	1	1.26292	0.103309	15-oxoprostaglandin 13-oxidase activity	F
GO:0030295	1	1.25951	0.103922	protein kinase activator activity	F
GO:0008605	1	1.25775	0.10424	protein kinase CK2 regulator activity	F
GO:0005956	1	1.25775	0.10424	protein kinase CK2 complex	C
GO:0008455	1	1.25649	0.104469	alpha-1,6-mannosylglycoprotein 2-beta-N-acetylglucosaminyltransferase activity	F
GO:0008624	13	1.25591	0.104575	induction of apoptosis by extracellular signals	P
GO:0003841	2	1.25559	0.104633	1-acylglycerol-3-phosphate O-acyltransferase activity	F
GO:0006654	2	1.25559	0.104633	phosphatidic acid biosynthesis	P
GO:0015248	2	1.25386	0.104947	sterol transporter activity	F
GO:0015446	1	1.25353	0.105006	arsenite-transporting ATPase activity	F
GO:0046685	1	1.25353	0.105006	response to arsenic	P
GO:0008553	3	1.25219	0.10525	hydrogen-exporting ATPase activity, phosphorylative mechanism	F
GO:0004814	1	1.25096	0.105475	arginine-tRNA ligase activity	F
GO:0006420	1	1.25096	0.105475	arginyl-tRNA aminoacylation	P
GO:0006094	9	1.25056	0.105547	gluconeogenesis	P
GO:0042921	2	1.25017	0.105618	glucocorticoid receptor signaling pathway	P
GO:0047560	1	1.24889	0.105852	3-dehydrosphinganine reductase activity	F
GO:0005665	10	1.24871	0.105885	DNA-directed RNA polymerase II, core complex	C
GO:0050684	1	1.24859	0.105908	regulation of mRNA processing	P
GO:0006937	9	1.24818	0.105982	regulation of muscle contraction	P
GO:0008379	2	1.24174	0.107166	thioredoxin peroxidase activity	F
GO:0016149	1	1.23751	0.10795	translation release factor activity, codon specific	F
GO:0005315	2	1.23744	0.107962	inorganic phosphate transporter activity	F
GO:0016291	1	1.23678	0.108084	acyl-CoA thioesterase activity	F
GO:0005850	3	1.23475	0.108461	eukaryotic translation initiation factor 2 complex	C
GO:0003874	1	1.23302	0.108785	6-pyruvoyltetrahydropterin synthase activity	F
GO:0004174	2	1.23285	0.108817	electron-transferring-flavoprotein dehydrogenase activity	F
GO:0030508	2	1.22811	0.109704	thiol-disulfide exchange intermediate activity	F
GO:0006982	1	1.22807	0.10971	response to lipid hydroperoxide	P
GO:0042043	1	1.22763	0.109793	neurexin binding	F
GO:0045545	1	1.22763	0.109793	syndecan binding	F
GO:0005895	1	1.22763	0.109793	interleukin-5 receptor complex	C
GO:0005912	1	1.22763	0.109793	adherens junction	C
GO:0004506	1	1.22745	0.109827	squalene monooxygenase activity	F
GO:0004565	1	1.22732	0.10985	beta-galactosidase activity	F
GO:0009341	1	1.22732	0.10985	beta-galactosidase complex	C
GO:0007100	1	1.22214	0.110828	mitotic centrosome separation	P
GO:0048019	1	1.22205	0.110845	receptor antagonist activity	F
GO:0004357	2	1.22057	0.111125	glutamate-cysteine ligase activity	F
GO:0006534	2	1.22057	0.111125	cysteine metabolism	P
GO:0006693	3	1.21723	0.111759	prostaglandin metabolism	P
GO:0045601	1	1.21631	0.111934	regulation of endothelial cell differentiation	P
GO:0035067	1	1.21602	0.111988	negative regulation of histone acetylation	P
GO:0008193	1	1.2147	0.11224	tRNA guanylyltransferase activity	F
GO:0004452	1	1.21439	0.1123	isopentenyl-diphosphate delta-isomerase activity	F
GO:0016117	1	1.21439	0.1123	carotenoid biosynthesis	P
GO:0015893	1	1.21414	0.112347	drug transport	P
GO:0004471	1	1.21377	0.112418	malate dehydrogenase (decarboxylating) activity	F
GO:0016619	1	1.21377	0.112418	malate dehydrogenase (oxaloacetate-decarboxylating) activity	F
GO:0015130	1	1.21284	0.112595	mevalonate transporter activity	F
GO:0015355	1	1.21284	0.112595	monocarboxylate porter activity	F
GO:0015728	1	1.21284	0.112595	mevalonate transport	P
GO:0004494	1	1.20998	0.113144	methylmalonyl-CoA mutase activity	F
GO:0004759	11	1.20943	0.113249	serine esterase activity	F
GO:0046966	9	1.20934	0.113266	thyroid hormone receptor binding	F
GO:0004682	1	1.20915	0.113302	protein kinase CK2 activity	F
GO:0017022	3	1.20874	0.113381	myosin binding	F
GO:0004615	1	1.2071	0.113697	phosphomannomutase activity	F
GO:0019307	1	1.2071	0.113697	mannose biosynthesis	P
GO:0050509	2	1.20532	0.114041	N-acetylglucosaminyl-proteoglycan 4-beta-glucuronosyltransferase activity	F
GO:0045445	2	1.20288	0.114511	myoblast differentiation	P
GO:0030284	2	1.20235	0.114614	estrogen receptor activity	F
GO:0019904	8	1.20209	0.114664	protein domain specific binding	F
GO:0004827	1	1.19974	0.115121	proline-tRNA ligase activity	F
GO:0006433	1	1.19974	0.115121	prolyl-tRNA aminoacylation	P
GO:0004074	2	1.19782	0.115493	biliverdin reductase activity	F
GO:0004365	1	1.19773	0.115511	glyceraldehyde-3-phosphate dehydrogenase (phosphorylating) activity	F
GO:0006213	1	1.19739	0.115577	pyrimidine nucleoside metabolism	P
GO:0006196	1	1.19711	0.115631	AMP catabolism	P
GO:0008462	1	1.19414	0.116211	endopeptidase Clp activity	F
GO:0004582	1	1.19387	0.116265	dolichyl-phosphate beta-D-mannosyltransferase activity	F
GO:0004353	1	1.19282	0.11647	glutamate dehydrogenase [NAD(P)+] activity	F
GO:0006538	1	1.19282	0.11647	glutamate catabolism	P
GO:0004352	1	1.19282	0.11647	glutamate dehydrogenase activity	F
GO:0005112	3	1.18995	0.117033	Notch binding	F
GO:0009607	3	1.18794	0.117428	response to biotic stimulus	P
GO:0004684	1	1.18694	0.117625	calmodulin-dependent protein kinase I activity	F
GO:0004819	1	1.18447	0.118113	glutamine-tRNA ligase activity	F
GO:0006425	1	1.18447	0.118113	glutaminyl-tRNA aminoacylation	P
GO:0007518	1	1.18391	0.118224	myoblast cell fate determination	P
GO:0008508	3	1.18253	0.118498	bile acid:sodium symporter activity	F
GO:0008494	2	1.18138	0.118726	translation activator activity	F
GO:0005862	3	1.17867	0.119264	muscle thin filament tropomyosin	C
GO:0006307	2	1.17559	0.11988	DNA dealkylation	P
GO:0004660	2	1.17462	0.120073	protein farnesyltransferase activity	F
GO:0018347	2	1.17462	0.120073	protein amino acid farnesylation	P
GO:0005851	1	1.174	0.120197	eukaryotic translation initiation factor 2B complex	C
GO:0000087	3	1.17239	0.12052	M phase of mitotic cell cycle	P
GO:0035248	1	1.17189	0.120621	alpha-1,4-N-acetylgalactosaminyltransferase activity	F
GO:0019276	1	1.17189	0.120621	UDP-N-acetylgalactosamine metabolism	P
GO:0008526	2	1.17181	0.120637	phosphatidylinositol transporter activity	F
GO:0006661	4	1.17172	0.120655	phosphatidylinositol biosynthesis	P
GO:0006536	1	1.17111	0.120777	glutamate metabolism	P
GO:0030301	3	1.17076	0.120847	cholesterol transport	P
GO:0005618	1	1.17059	0.120882	cell wall	C
GO:0030019	1	1.17025	0.120949	tryptase activity	F
GO:0006891	8	1.16906	0.121189	intra-Golgi transport	P
GO:0006406	15	1.16802	0.121399	mRNA export from nucleus	P
GO:0009408	2	1.16795	0.121413	response to heat	P
GO:0004334	1	1.16611	0.121785	fumarylacetoacetase activity	F
GO:0008287	2	1.1656	0.121889	protein serine/threonine phosphatase complex	C
GO:0045029	1	1.16298	0.122419	UDP-activated nucleotide receptor activity	F
GO:0004021	1	1.16273	0.12247	alanine transaminase activity	F
GO:0001888	2	1.15921	0.123185	glucuronyl-galactosyl-proteoglycan 4-alpha-N-acetylglucosaminyltransferase activity	F
GO:0004004	11	1.15695	0.123647	ATP-dependent RNA helicase activity	F
GO:0004719	1	1.15659	0.12372	protein-L-isoaspartate (D-aspartate) O-methyltransferase activity	F
GO:0003905	1	1.15002	0.125067	alkylbase DNA N-glycosylase activity	F
GO:0005309	1	1.14875	0.125329	creatine:sodium symporter activity	F
GO:0008043	2	1.14858	0.125364	ferritin complex	C
GO:0004572	2	1.14655	0.125785	mannosyl-oligosaccharide 1,3-1,6-alpha-mannosidase activity	F
GO:0005622	88	1.14335	0.126447	intracellular	C
GO:0017055	1	1.14291	0.126537	negative regulation of transcriptional preinitiation complex formation	P
GO:0005489	101	1.14151	0.12683	electron transporter activity	F
GO:0019987	1	1.1411	0.126914	negative regulation of anti-apoptosis	P
GO:0004132	1	1.1409	0.126957	dCMP deaminase activity	F
GO:0004656	2	1.14049	0.127041	procollagen-proline 4-dioxygenase activity	F
GO:0008065	1	1.13981	0.127182	establishment of blood-nerve barrier	P
GO:0003715	1	1.13935	0.127279	transcription termination factor activity	F
GO:0006393	1	1.13935	0.127279	RNA transcription termination from mitochondrial promoter	P
GO:0003677	335	1.13927	0.127296	DNA binding	F
GO:0004450	2	1.13925	0.1273	isocitrate dehydrogenase (NADP+) activity	F
GO:0006097	2	1.13925	0.1273	glyoxylate cycle	P
GO:0017113	1	1.13879	0.127395	dihydropyrimidine dehydrogenase (NADP+) activity	F
GO:0006212	1	1.13879	0.127395	uracil catabolism	P
GO:0006214	1	1.13879	0.127395	thymidine catabolism	P
GO:0004553	10	1.13728	0.12771	hydrolase activity, hydrolyzing O-glycosyl compounds	F
GO:0004667	2	1.13317	0.128572	prostaglandin-D synthase activity	F
GO:0030337	1	1.1323	0.128755	DNA polymerase processivity factor activity	F
GO:0005932	1	1.1316	0.128901	basal body	C
GO:0001657	1	1.1295	0.129343	ureteric bud development	P
GO:0001934	1	1.1295	0.129343	positive regulation of protein amino acid phosphorylation	P
GO:0030501	1	1.1295	0.129343	positive regulation of bone mineralization	P
GO:0045662	1	1.1295	0.129343	negative regulation of myoblast differentiation	P
GO:0045669	1	1.1295	0.129343	positive regulation of osteoblast differentiation	P
GO:0045843	1	1.1295	0.129343	negative regulation of striated muscle development	P
GO:0006572	5	1.12708	0.129855	tyrosine catabolism	P
GO:0019046	1	1.12539	0.130211	reactivation of latent virus	P
GO:0004526	3	1.12488	0.130321	ribonuclease P activity	F
GO:0005655	3	1.12488	0.130321	nucleolar ribonuclease P complex	C
GO:0004418	1	1.12087	0.131172	hydroxymethylbilane synthase activity	F
GO:0000186	2	1.12031	0.13129	activation of MAPKK activity	P
GO:0009032	1	1.11741	0.13191	thymidine phosphorylase activity	F
GO:0006206	1	1.11741	0.13191	pyrimidine base metabolism	P
GO:0008320	6	1.11683	0.132033	protein carrier activity	F
GO:0001848	1	1.11632	0.132142	complement binding	F
GO:0003812	1	1.11632	0.132142	alternative-complement-pathway C3/C5 convertase activity	F
GO:0006839	7	1.11369	0.132706	mitochondrial transport	P
GO:0051287	12	1.11289	0.132878	NAD binding	F
GO:0016849	1	1.11196	0.133079	phosphorus-oxygen lyase activity	F
GO:0009190	1	1.11196	0.133079	cyclic nucleotide biosynthesis	P
GO:0000139	18	1.1116	0.133154	Golgi membrane	C
GO:0003827	1	1.11154	0.133168	alpha-1,3-mannosylglycoprotein 2-beta-N-acetylglucosaminyltransferase activity	F
GO:0006023	1	1.11154	0.133168	aminoglycan biosynthesis	P
GO:0047012	1	1.1109	0.133306	sterol-4-alpha-carboxylate 3-dehydrogenase (decarboxylating) activity	F
GO:0005654	34	1.11021	0.133455	nucleoplasm	C
GO:0007368	1	1.10982	0.133538	determination of left/right symmetry	P
GO:0008525	1	1.10826	0.133874	phosphatidylcholine transporter activity	F
GO:0004342	1	1.10764	0.134009	glucosamine-6-phosphate deaminase activity	F
GO:0006043	1	1.10764	0.134009	glucosamine catabolism	P
GO:0004536	4	1.10699	0.13415	deoxyribonuclease activity	F
GO:0007206	1	1.10645	0.134265	metabotropic glutamate receptor, phospholipase C activating pathway	P
GO:0043138	1	1.10537	0.134499	3' to 5' DNA helicase activity	F
GO:0008474	2	1.10498	0.134584	palmitoyl-(protein) hydrolase activity	F
GO:0031419	2	1.10055	0.135546	cobalamin binding	F
GO:0018108	1	1.10017	0.13563	peptidyl-tyrosine phosphorylation	P
GO:0030020	1	1.09937	0.135804	extracellular matrix structural constituent conferring tensile strength	F
GO:0007497	1	1.09927	0.135825	posterior midgut development	P
GO:0050905	1	1.09824	0.136049	neuromuscular physiological process	P
GO:0006092	1	1.09647	0.136436	main pathways of carbohydrate metabolism	P
GO:0047750	1	1.0928	0.137241	cholestenol delta-isomerase activity	F
GO:0004459	4	1.09152	0.137523	L-lactate dehydrogenase activity	F
GO:0019903	1	1.08877	0.138127	protein phosphatase binding	F
GO:0004022	4	1.08848	0.138191	alcohol dehydrogenase activity	F
GO:0003690	14	1.08733	0.138445	double-stranded DNA binding	F
GO:0030060	1	1.08692	0.138537	L-malate dehydrogenase activity	F
GO:0019900	4	1.08525	0.138906	kinase binding	F
GO:0005528	5	1.08431	0.139114	FK506 binding	F
GO:0046539	1	1.08341	0.139314	histamine N-methyltransferase activity	F
GO:0016034	1	1.0822	0.139583	maleylacetoacetate isomerase activity	F
GO:0009441	1	1.08012	0.140045	glycolate metabolism	P
GO:0006461	58	1.07956	0.140168	protein complex assembly	P
GO:0009410	1	1.0769	0.140763	response to xenobiotic stimulus	P
GO:0009301	2	1.07672	0.140802	snRNA transcription	P
GO:0004277	1	1.07517	0.14115	granzyme A activity	F
GO:0005246	4	1.07074	0.142143	calcium channel regulator activity	F
GO:0008289	31	1.0694	0.142444	lipid binding	F
GO:0051117	1	1.06833	0.142686	ATPase binding	F
GO:0008488	1	1.06657	0.143083	gamma-glutamyl carboxylase activity	F
GO:0017187	1	1.06657	0.143083	peptidyl-glutamic acid carboxylation	P
GO:0015578	1	1.06505	0.143426	mannose transporter activity	F
GO:0015761	1	1.06505	0.143426	mannose transport	P
GO:0006118	140	1.06292	0.14391	electron transport	P
GO:0008054	1	1.06092	0.144364	cyclin catabolism	P
GO:0006338	12	1.05996	0.144581	chromatin remodeling	P
GO:0003688	2	1.05475	0.145769	DNA replication origin binding	F
GO:0005826	1	1.05423	0.14589	contractile ring	C
GO:0007379	1	1.05339	0.146081	segment specification	P
GO:0005741	12	1.05235	0.146319	mitochondrial outer membrane	C
GO:0004603	1	1.05234	0.146323	phenylethanolamine N-methyltransferase activity	F
GO:0000797	1	1.05114	0.146596	condensin core heterodimer	C
GO:0004820	1	1.05069	0.1467	glycine-tRNA ligase activity	F
GO:0006426	1	1.05069	0.1467	glycyl-tRNA aminoacylation	P
GO:0005785	2	1.05058	0.146726	signal recognition particle receptor complex	C
GO:0004310	1	1.05047	0.146752	farnesyl-diphosphate farnesyltransferase activity	F
GO:0030306	1	1.04946	0.146982	ADP-ribosylation factor binding	F
GO:0005637	1	1.04918	0.147047	nuclear inner membrane	C
GO:0004188	1	1.04687	0.14758	serine-type Pro-X carboxypeptidase activity	F
GO:0047066	1	1.04609	0.14776	phospholipid-hydroperoxide glutathione peroxidase activity	F
GO:0006713	1	1.04517	0.147973	glucocorticoid catabolism	P
GO:0016010	4	1.04095	0.14895	dystrophin-associated glycoprotein complex	C
GO:0019538	4	1.04082	0.14898	protein metabolism	P
GO:0042132	2	1.03987	0.149201	fructose-bisphosphatase activity	F
GO:0004467	1	1.03959	0.149265	long-chain-fatty-acid-CoA ligase activity	F
GO:0004772	1	1.03793	0.149652	sterol O-acyltransferase activity	F
GO:0015858	3	1.03652	0.14998	nucleoside transport	P
GO:0004697	5	1.03487	0.150365	protein kinase C activity	F
GO:0006334	21	1.03411	0.150543	nucleosome assembly	P
GO:0004047	2	1.03331	0.150728	aminomethyltransferase activity	F
GO:0005960	2	1.03331	0.150728	glycine cleavage complex	C
GO:0046580	3	1.03052	0.151383	negative regulation of Ras protein signal transduction	P
GO:0008514	2	1.02866	0.151821	organic anion transporter activity	F
GO:0005971	1	1.02677	0.152265	ribonucleoside-diphosphate reductase complex	C
GO:0005053	1	1.02627	0.152382	peroxisome targeting signal-2 binding	F
GO:0004631	1	1.02561	0.152539	phosphomevalonate kinase activity	F
GO:0003844	1	1.02474	0.152743	1,4-alpha-glucan branching enzyme activity	F
GO:0004014	1	1.02392	0.152937	adenosylmethionine decarboxylase activity	F
GO:0006597	1	1.02392	0.152937	spermine biosynthesis	P
GO:0005582	1	1.02292	0.153173	collagen type XV	C
GO:0003937	1	1.02145	0.15352	IMP cyclohydrolase activity	F
GO:0004643	1	1.02145	0.15352	phosphoribosylaminoimidazolecarboxamide formyltransferase activity	F
GO:0016272	2	1.02121	0.153578	prefoldin complex	C
GO:0047485	2	1.01964	0.153949	protein N-terminus binding	F
GO:0004239	1	1.01665	0.154659	methionyl aminopeptidase activity	F
GO:0004046	3	1.01542	0.154952	aminoacylase activity	F
GO:0042325	2	1.01095	0.156021	regulation of phosphorylation	P
GO:0006378	7	1.01055	0.156116	mRNA polyadenylylation	P
GO:0031092	1	1.00978	0.1563	platelet alpha granule membrane	C
GO:0004294	1	1.00946	0.156377	tripeptidyl-peptidase II activity	F
GO:0008717	1	1.00946	0.156377	D-alanyl-D-alanine endopeptidase activity	F
GO:0001707	1	1.00836	0.156642	mesoderm formation	P
GO:0009952	1	1.00836	0.156642	anterior/posterior pattern formation	P
GO:0045165	1	1.00836	0.156642	cell fate commitment	P
GO:0048340	1	1.00836	0.156642	paraxial mesoderm morphogenesis	P
GO:0051098	1	1.00836	0.156642	regulation of binding	P
GO:0005856	120	1.00676	0.157025	cytoskeleton	C
GO:0004984	3	1.00489	0.157474	olfactory receptor activity	F
GO:0005830	1	1.00459	0.157546	cytosolic ribosome (sensu Eukaryota)	C
GO:0043405	2	1.00382	0.157732	regulation of MAPK activity	P
GO:0016050	1	1.00367	0.157768	vesicle organization and biogenesis	P
GO:0051101	1	1.00062	0.158506	regulation of DNA binding	P
GO:0030838	2	1.00058	0.158516	positive regulation of actin filament polymerization	P
GO:0005066	1	0.999837	0.158695	transmembrane receptor protein tyrosine kinase signaling protein activity	F
GO:0015633	1	0.999224	0.158843	zinc porter activity	F
GO:0007183	1	0.998632	0.158986	SMAD protein heteromerization	P
GO:0008195	1	0.996921	0.159402	phosphatidate phosphatase activity	F
GO:0005068	1	0.994097	0.160088	transmembrane receptor protein tyrosine kinase adaptor protein activity	F
GO:0007176	1	0.994097	0.160088	regulation of epidermal growth factor receptor activity	P
GO:0045840	1	0.994097	0.160088	positive regulation of mitosis	P
GO:0016226	1	0.991885	0.160627	iron-sulfur cluster assembly	P
GO:0004077	1	0.991186	0.160797	biotin-[acetyl-CoA-carboxylase] ligase activity	F
GO:0004078	1	0.991186	0.160797	biotin-[methylcrotonoyl-CoA-carboxylase] ligase activity	F
GO:0004079	1	0.991186	0.160797	biotin-[methylmalonyl-CoA-carboxytransferase] ligase activity	F
GO:0004080	1	0.991186	0.160797	biotin-[propionyl-CoA-carboxylase (ATP-hydrolyzing)] ligase activity	F
GO:0004662	1	0.990411	0.160987	CAAX-protein geranylgeranyltransferase activity	F
GO:0018348	1	0.990411	0.160987	protein amino acid geranylgeranylation	P
GO:0003890	1	0.987289	0.161751	beta DNA polymerase activity	F
GO:0004308	1	0.987264	0.161757	exo-alpha-sialidase activity	F
GO:0004217	1	0.984587	0.162413	cathepsin L activity	F
GO:0004859	5	0.983332	0.162722	phospholipase inhibitor activity	F
GO:0008424	1	0.983254	0.162741	glycoprotein 6-alpha-L-fucosyltransferase activity	F
GO:0004170	1	0.981979	0.163055	dUTP diphosphatase activity	F
GO:0046080	1	0.981979	0.163055	dUTP metabolism	P
GO:0005586	1	0.979112	0.163762	collagen type III	C
GO:0006415	2	0.979053	0.163777	translational termination	P
GO:0004407	2	0.978108	0.164011	histone deacetylase activity	F
GO:0005686	2	0.977093	0.164262	snRNP U2	C
GO:0016192	17	0.974881	0.16481	vesicle-mediated transport	P
GO:0005759	19	0.972421	0.16542	mitochondrial matrix	C
GO:0006564	1	0.97237	0.165433	L-serine biosynthesis	P
GO:0000104	1	0.971498	0.16565	succinate dehydrogenase activity	F
GO:0015266	1	0.971487	0.165653	protein channel activity	F
GO:0019725	1	0.971487	0.165653	cell homeostasis	P
GO:0004831	1	0.965022	0.167267	tyrosine-tRNA ligase activity	F
GO:0006437	1	0.965022	0.167267	tyrosyl-tRNA aminoacylation	P
GO:0008392	1	0.956909	0.169307	arachidonic acid epoxygenase activity	F
GO:0006397	27	0.955768	0.169595	mRNA processing	P
GO:0017111	25	0.954841	0.169829	nucleoside-triphosphatase activity	F
GO:0006308	3	0.954341	0.169956	DNA catabolism	P
GO:0005520	13	0.954279	0.169971	insulin-like growth factor binding	F
GO:0030161	1	0.953394	0.170195	calpain inhibitor activity	F
GO:0015923	1	0.953366	0.170202	mannosidase activity	F
GO:0004801	1	0.951563	0.170659	transaldolase activity	F
GO:0006858	1	0.951512	0.170672	extracellular transport	P
GO:0009409	3	0.951297	0.170727	response to cold	P
GO:0008654	8	0.950211	0.171003	phospholipid biosynthesis	P
GO:0006313	1	0.949871	0.171089	DNA transposition	P
GO:0019028	1	0.949871	0.171089	viral capsid	C
GO:0004518	5	0.949747	0.17112	nuclease activity	F
GO:0045946	1	0.94954	0.171173	positive regulation of translation	P
GO:0048255	1	0.94954	0.171173	mRNA stabilization	P
GO:0043005	3	0.948962	0.17132	neuron projection	C
GO:0046627	1	0.947936	0.171581	negative regulation of insulin receptor signaling pathway	P
GO:0009054	1	0.94783	0.171608	electron acceptor activity	F
GO:0004522	6	0.944954	0.172341	pancreatic ribonuclease activity	F
GO:0031202	5	0.943347	0.172752	RNA splicing factor activity, transesterification mechanism	F
GO:0004183	1	0.942764	0.172901	carboxypeptidase E activity	F
GO:0007019	1	0.942539	0.172958	microtubule depolymerization	P
GO:0006418	2	0.942506	0.172967	tRNA aminoacylation for protein translation	P
GO:0005784	1	0.94034	0.173522	translocon complex	C
GO:0000018	3	0.939659	0.173696	regulation of DNA recombination	P
GO:0008112	1	0.93749	0.174253	nicotinamide N-methyltransferase activity	F
GO:0030976	2	0.937284	0.174306	thiamin pyrophosphate binding	F
GO:0004576	1	0.936321	0.174554	oligosaccharyl transferase activity	F
GO:0016939	1	0.936183	0.174589	kinesin II complex	C
GO:0004523	2	0.935996	0.174638	ribonuclease H activity	F
GO:0004504	1	0.934898	0.174921	peptidylglycine monooxygenase activity	F
GO:0001519	1	0.934898	0.174921	peptide amidation	P
GO:0006518	1	0.934898	0.174921	peptide metabolism	P
GO:0005094	3	0.93429	0.175077	Rho GDP-dissociation inhibitor activity	F
GO:0006164	8	0.933987	0.175155	purine nucleotide biosynthesis	P
GO:0030431	1	0.93252	0.175534	sleep	P
GO:0042033	1	0.93252	0.175534	chemokine biosynthesis	P
GO:0042094	1	0.93252	0.175534	interleukin-2 biosynthesis	P
GO:0042231	1	0.93252	0.175534	interleukin-13 biosynthesis	P
GO:0042253	1	0.93252	0.175534	granulocyte macrophage colony-stimulating factor biosynthesis	P
GO:0004663	3	0.932321	0.175585	Rab-protein geranylgeranyltransferase activity	F
GO:0005761	2	0.930865	0.175962	mitochondrial ribosome	C
GO:0006907	2	0.930386	0.176086	pinocytosis	P
GO:0009636	8	0.92866	0.176533	response to toxin	P
GO:0050425	1	0.925194	0.177432	carboxypeptidase B activity	F
GO:0004823	1	0.922433	0.178151	leucine-tRNA ligase activity	F
GO:0006429	1	0.922433	0.178151	leucyl-tRNA aminoacylation	P
GO:0050750	1	0.918888	0.179077	low-density lipoprotein receptor binding	F
GO:0005847	1	0.91865	0.179139	mRNA cleavage and polyadenylation specificity factor complex	C
GO:0004175	1	0.918549	0.179166	endopeptidase activity	F
GO:0008324	3	0.916292	0.179757	cation transporter activity	F
GO:0016290	3	0.915516	0.17996	palmitoyl-CoA hydrolase activity	F
GO:0044249	2	0.915043	0.180085	cellular biosynthesis	P
GO:0004693	8	0.913056	0.180607	cyclin-dependent protein kinase activity	F
GO:0007044	1	0.911549	0.181003	cell-substrate junction assembly	P
GO:0000118	3	0.907821	0.181986	histone deacetylase complex	C
GO:0006269	3	0.907796	0.181993	DNA replication, synthesis of RNA primer	P
GO:0008473	1	0.907527	0.182064	ornithine cyclodeaminase activity	F
GO:0005088	3	0.904699	0.182813	Ras guanyl-nucleotide exchange factor activity	F
GO:0005666	2	0.904681	0.182817	DNA-directed RNA polymerase III complex	C
GO:0030155	9	0.903973	0.183005	regulation of cell adhesion	P
GO:0006611	1	0.902578	0.183375	protein export from nucleus	P
GO:0043072	2	0.90126	0.183725	negative regulation of non-apoptotic programmed cell death	P
GO:0016485	5	0.90074	0.183863	protein processing	P
GO:0005889	1	0.899175	0.18428	hydrogen:potassium-exchanging ATPase complex	C
GO:0015250	5	0.898514	0.184456	water channel activity	F
GO:0006282	1	0.896741	0.184929	regulation of DNA repair	P
GO:0006289	12	0.895327	0.185306	nucleotide-excision repair	P
GO:0003963	1	0.893032	0.18592	RNA-3'-phosphate cyclase activity	F
GO:0000244	1	0.893032	0.18592	assembly of spliceosomal tri-snRNP	P
GO:0016585	2	0.891696	0.186278	chromatin remodeling complex	C
GO:0035259	2	0.890906	0.18649	glucocorticoid receptor binding	F
GO:0045071	1	0.888264	0.187199	negative regulation of viral genome replication	P
GO:0045653	1	0.887202	0.187485	negative regulation of megakaryocyte differentiation	P
GO:0004906	2	0.885788	0.187866	interferon-gamma receptor activity	F
GO:0035020	1	0.88393	0.188367	regulation of Rac protein signal transduction	P
GO:0030111	3	0.883672	0.188437	regulation of Wnt receptor signaling pathway	P
GO:0015630	3	0.883672	0.188437	microtubule cytoskeleton	C
GO:0030159	4	0.883287	0.188541	receptor signaling complex scaffold activity	F
GO:0006337	3	0.882119	0.188856	nucleosome disassembly	P
GO:0004375	1	0.880499	0.189294	glycine dehydrogenase (decarboxylating) activity	F
GO:0005961	1	0.880499	0.189294	glycine dehydrogenase complex (decarboxylating)	C
GO:0035257	2	0.878713	0.189778	nuclear hormone receptor binding	F
GO:0006271	2	0.878145	0.189933	DNA strand elongation	P
GO:0004826	1	0.877765	0.190036	phenylalanine-tRNA ligase activity	F
GO:0006432	1	0.877765	0.190036	phenylalanyl-tRNA aminoacylation	P
GO:0030272	1	0.876775	0.190304	5-formyltetrahydrofolate cyclo-ligase activity	F
GO:0015942	1	0.876775	0.190304	formate metabolism	P
GO:0030569	1	0.875406	0.190676	chymotrypsin inhibitor activity	F
GO:0019216	1	0.875406	0.190676	regulation of lipid metabolism	P
GO:0000115	1	0.874994	0.190789	S-phase-specific transcription in mitotic cell cycle	P
GO:0007346	1	0.873648	0.191155	regulation of progression through mitotic cell cycle	P
GO:0008116	1	0.873454	0.191208	prostaglandin-I synthase activity	F
GO:0043531	1	0.870446	0.192028	#N/A	#N/A
GO:0030240	1	0.870446	0.192028	muscle thin filament assembly	P
GO:0005865	1	0.870446	0.192028	striated muscle thin filament	C
GO:0006261	7	0.868378	0.192594	DNA-dependent DNA replication	P
GO:0005123	3	0.866282	0.193168	death receptor binding	F
GO:0051016	10	0.862026	0.194336	barbed-end actin filament capping	P
GO:0045944	14	0.861754	0.194411	positive regulation of transcription from RNA polymerase II promoter	P
GO:0030957	1	0.861723	0.19442	Tat protein binding	F
GO:0051059	1	0.861723	0.19442	NF-kappaB binding	F
GO:0007098	1	0.861723	0.19442	centrosome cycle	P
GO:0042255	1	0.861723	0.19442	ribosome assembly	P
GO:0019439	2	0.861319	0.194531	aromatic compound catabolism	P
GO:0004441	1	0.861315	0.194532	inositol-1,4-bisphosphate 1-phosphatase activity	F
GO:0005041	3	0.860975	0.194626	low-density lipoprotein receptor activity	F
GO:0008144	4	0.859668	0.194986	drug binding	F
GO:0003702	72	0.857541	0.195573	RNA polymerase II transcription factor activity	F
GO:0005534	1	0.853002	0.196829	galactose binding	F
GO:0004718	3	0.851882	0.19714	Janus kinase activity	F
GO:0008753	1	0.850408	0.197549	NADPH dehydrogenase (quinone) activity	F
GO:0004792	2	0.846697	0.198582	thiosulfate sulfurtransferase activity	F
GO:0009440	2	0.846697	0.198582	cyanate catabolism	P
GO:0005680	2	0.846599	0.198609	anaphase-promoting complex	C
GO:0042632	4	0.846392	0.198667	cholesterol homeostasis	P
GO:0003895	1	0.845703	0.198859	gamma DNA-directed DNA polymerase activity	F
GO:0006287	1	0.845703	0.198859	base-excision repair, gap-filling	P
GO:0005760	1	0.845703	0.198859	gamma DNA polymerase complex	C
GO:0048471	6	0.844292	0.199253	perinuclear region	C
GO:0015980	2	0.844219	0.199274	energy derivation by oxidation of organic compounds	P
GO:0045454	2	0.843878	0.199369	cell redox homeostasis	P
GO:0003851	1	0.84347	0.199483	2-hydroxyacylsphingosine 1-beta-galactosyltransferase activity	F
GO:0008489	1	0.84347	0.199483	UDP-galactose-glucosylceramide beta-1,4-galactosyltransferase activity	F
GO:0005146	2	0.84344	0.199491	leukemia inhibitory factor receptor binding	F
GO:0005171	1	0.843305	0.199529	hepatocyte growth factor receptor binding	F
GO:0040029	1	0.843305	0.199529	regulation of gene expression, epigenetic	P
GO:0042692	1	0.843305	0.199529	muscle cell differentiation	P
GO:0008639	1	0.841883	0.199927	small protein conjugating enzyme activity	F
GO:0031418	6	0.841703	0.199977	L-ascorbic acid binding	F
GO:0005498	2	0.841303	0.200089	sterol carrier activity	F
GO:0006356	3	0.834254	0.202069	regulation of transcription from RNA polymerase I promoter	P
GO:0030902	2	0.832978	0.202428	hindbrain development	P
GO:0045898	2	0.832978	0.202428	regulation of transcriptional preinitiation complex formation	P
GO:0030234	3	0.83292	0.202445	enzyme regulator activity	F
GO:0006506	4	0.832252	0.202633	GPI anchor biosynthesis	P
GO:0006183	7	0.830498	0.203129	GTP biosynthesis	P
GO:0035246	1	0.829971	0.203278	peptidyl-arginine N-methylation	P
GO:0019883	7	0.826448	0.204275	antigen presentation, endogenous antigen	P
GO:0015450	3	0.826416	0.204284	protein translocase activity	F
GO:0005744	3	0.826373	0.204296	mitochondrial inner membrane presequence translocase complex	C
GO:0005635	14	0.822922	0.205276	nuclear membrane	C
GO:0004963	1	0.822517	0.205391	follicle stimulating hormone receptor activity	F
GO:0008585	1	0.822517	0.205391	female gonad development	P
GO:0004367	1	0.821176	0.205773	glycerol-3-phosphate dehydrogenase (NAD+) activity	F
GO:0046168	1	0.821176	0.205773	glycerol-3-phosphate catabolism	P
GO:0005771	1	0.817633	0.206783	multivesicular body	C
GO:0004423	1	0.816351	0.20715	iduronate-2-sulfatase activity	F
GO:0005854	1	0.815498	0.207394	nascent polypeptide-associated complex	C
GO:0009055	7	0.813946	0.207838	electron carrier activity	F
GO:0004751	1	0.812427	0.208273	ribose-5-phosphate isomerase activity	F
GO:0009052	1	0.812427	0.208273	pentose-phosphate shunt, non-oxidative branch	P
GO:0051092	6	0.811752	0.208467	activation of NF-kappaB transcription factor	P
GO:0004559	4	0.81033	0.208875	alpha-mannosidase activity	F
GO:0008262	1	0.808178	0.209494	importin-alpha export receptor activity	F
GO:0004351	2	0.80742	0.209712	glutamate decarboxylase activity	F
GO:0006540	2	0.80742	0.209712	glutamate decarboxylation to succinate	P
GO:0008312	3	0.807217	0.209771	7S RNA binding	F
GO:0015934	2	0.807004	0.209832	large ribosomal subunit	C
GO:0030235	3	0.806759	0.209903	nitric-oxide synthase regulator activity	F
GO:0045900	1	0.806427	0.209998	negative regulation of translational elongation	P
GO:0016763	1	0.805151	0.210366	transferase activity, transferring pentosyl groups	F
GO:0017061	1	0.805151	0.210366	S-methyl-5-thioadenosine phosphorylase activity	F
GO:0016264	1	0.804787	0.210471	gap junction assembly	P
GO:0006883	1	0.803765	0.210766	sodium ion homeostasis	P
GO:0006913	6	0.803472	0.210851	nucleocytoplasmic transport	P
GO:0004356	1	0.803109	0.210956	glutamate-ammonia ligase activity	F
GO:0006542	1	0.803109	0.210956	glutamine biosynthesis	P
GO:0005338	2	0.801259	0.211491	nucleotide-sugar transporter activity	F
GO:0015780	2	0.801259	0.211491	nucleotide-sugar transport	P
GO:0007219	10	0.800406	0.211738	Notch signaling pathway	P
GO:0004186	1	0.798041	0.212423	carboxypeptidase C activity	F
GO:0006659	1	0.7932	0.213831	phosphatidylserine biosynthesis	P
GO:0005967	2	0.792911	0.213915	pyruvate dehydrogenase complex (sensu Eukaryota)	C
GO:0005353	1	0.791773	0.214247	fructose transporter activity	F
GO:0015755	1	0.791773	0.214247	fructose transport	P
GO:0004092	1	0.791113	0.214439	carnitine O-acetyltransferase activity	F
GO:0004055	1	0.790596	0.21459	argininosuccinate synthase activity	F
GO:0001740	1	0.78814	0.215307	Barr body	C
GO:0006783	11	0.781617	0.21722	heme biosynthesis	P
GO:0004426	1	0.780087	0.21767	indoleamine-pyrrole 2,3-dioxygenase activity	F
GO:0004470	3	0.777812	0.21834	malic enzyme activity	F
GO:0005486	1	0.776052	0.218859	t-SNARE activity	F
GO:0006559	9	0.775285	0.219086	L-phenylalanine catabolism	P
GO:0004364	12	0.773477	0.21962	glutathione transferase activity	F
GO:0004812	2	0.773426	0.219635	tRNA ligase activity	F
GO:0019003	1	0.771353	0.220249	GDP binding	F
GO:0001843	1	0.771084	0.220329	neural tube closure	P
GO:0005459	2	0.770993	0.220356	UDP-galactose transporter activity	F
GO:0005975	116	0.769676	0.220746	carbohydrate metabolism	P
GO:0006631	32	0.768975	0.220954	fatty acid metabolism	P
GO:0042254	2	0.767834	0.221293	ribosome biogenesis and assembly	P
GO:0009897	5	0.764958	0.222148	external side of plasma membrane	C
GO:0006729	5	0.764321	0.222338	tetrahydrobiopterin biosynthesis	P
GO:0009966	4	0.762131	0.222991	regulation of signal transduction	P
GO:0008330	3	0.761881	0.223065	protein tyrosine/threonine phosphatase activity	F
GO:0030850	1	0.760609	0.223445	prostate gland development	P
GO:0004616	1	0.759131	0.223887	phosphogluconate dehydrogenase (decarboxylating) activity	F
GO:0009051	1	0.759131	0.223887	pentose-phosphate shunt, oxidative branch	P
GO:0004742	1	0.758364	0.224117	dihydrolipoyllysine-residue acetyltransferase activity	F
GO:0006085	1	0.758364	0.224117	acetyl-CoA biosynthesis	P
GO:0048278	1	0.75561	0.224942	vesicle docking	P
GO:0010008	1	0.754308	0.225332	endosome membrane	C
GO:0008426	3	0.753359	0.225617	protein kinase C inhibitor activity	F
GO:0016788	6	0.750593	0.226449	hydrolase activity, acting on ester bonds	F
GO:0006510	2	0.750382	0.226512	ATP-dependent proteolysis	P
GO:0008033	6	0.746683	0.227627	tRNA processing	P
GO:0005456	1	0.7451	0.228106	CMP-sialic acid transporter activity	F
GO:0015782	1	0.7451	0.228106	CMP-sialic acid transport	P
GO:0001569	1	0.744406	0.228315	patterning of blood vessels	P
GO:0045602	1	0.744406	0.228315	negative regulation of endothelial cell differentiation	P
GO:0005099	6	0.744332	0.228338	Ras GTPase activator activity	F
GO:0008130	1	0.744079	0.228414	neutrophil collagenase activity	F
GO:0015078	3	0.740393	0.229531	hydrogen ion transporter activity	F
GO:0005764	69	0.740173	0.229598	lysosome	C
GO:0004028	1	0.738302	0.230166	aldehyde dehydrogenase activity	F
GO:0004777	1	0.738302	0.230166	succinate-semialdehyde dehydrogenase activity	F
GO:0042417	1	0.738302	0.230166	dopamine metabolism	P
GO:0009450	1	0.738302	0.230166	gamma-aminobutyric acid catabolism	P
GO:0005019	1	0.738167	0.230206	platelet-derived growth factor beta-receptor activity	F
GO:0006974	6	0.735999	0.230866	response to DNA damage stimulus	P
GO:0051537	8	0.735441	0.231035	2 iron, 2 sulfur cluster binding	F
GO:0006303	3	0.734421	0.231346	double-strand break repair via nonhomologous end-joining	P
GO:0005017	1	0.733446	0.231643	platelet-derived growth factor receptor activity	F
GO:0009072	5	0.724781	0.234293	aromatic amino acid family metabolism	P
GO:0009725	1	0.722659	0.234945	response to hormone stimulus	P
GO:0030099	1	0.722659	0.234945	myeloid cell differentiation	P
GO:0006607	9	0.72252	0.234987	NLS-bearing substrate import into nucleus	P
GO:0004769	3	0.721744	0.235226	steroid delta-isomerase activity	F
GO:0008140	1	0.721075	0.235432	cAMP response element binding protein binding	F
GO:0006940	4	0.720046	0.235748	regulation of smooth muscle contraction	P
GO:0006584	4	0.718953	0.236085	catecholamine metabolism	P
GO:0008093	4	0.718476	0.236232	cytoskeletal adaptor activity	F
GO:0004325	1	0.718351	0.236271	ferrochelatase activity	F
GO:0008198	1	0.718351	0.236271	ferrous iron binding	F
GO:0009416	1	0.718351	0.236271	response to light stimulus	P
GO:0000793	3	0.716173	0.236942	condensed chromosome	C
GO:0003712	18	0.715751	0.237073	transcription cofactor activity	F
GO:0045323	1	0.715306	0.23721	interleukin-1 receptor complex	C
GO:0005964	3	0.712285	0.238144	phosphorylase kinase complex	C
GO:0016616	3	0.711598	0.238357	oxidoreductase activity, acting on the CH-OH group of donors, NAD or NADP as acceptor	F
GO:0005660	4	0.709998	0.238853	delta-DNA polymerase cofactor complex	C
GO:0004000	2	0.70672	0.23987	adenosine deaminase activity	F
GO:0004706	2	0.705852	0.24014	JUN kinase kinase kinase activity	F
GO:0005554	235	0.705306	0.24031	molecular function unknown	F
GO:0030170	7	0.704877	0.240443	pyridoxal phosphate binding	F
GO:0004059	1	0.704568	0.24054	aralkylamine N-acetyltransferase activity	F
GO:0005589	2	0.7028	0.24109	collagen type VI	C
GO:0007020	2	0.701387	0.241531	microtubule nucleation	P
GO:0005827	2	0.701387	0.241531	polar microtubule	C
GO:0048167	3	0.701188	0.241593	regulation of synaptic plasticity	P
GO:0019145	1	0.699698	0.242058	aminobutyraldehyde dehydrogenase activity	F
GO:0047105	1	0.699698	0.242058	4-trimethylammoniobutyraldehyde dehydrogenase activity	F
GO:0051291	1	0.689823	0.245153	protein heterooligomerization	P
GO:0008170	1	0.689348	0.245302	N-methyltransferase activity	F
GO:0003950	4	0.68796	0.245739	NAD+ ADP-ribosyltransferase activity	F
GO:0001758	1	0.68639	0.246234	retinal dehydrogenase activity	F
GO:0030176	8	0.685404	0.246544	integral to endoplasmic reticulum membrane	C
GO:0018401	1	0.685211	0.246605	peptidyl-proline hydroxylation to 4-hydroxy-L-proline	P
GO:0030346	1	0.683718	0.247077	protein phosphatase 2B binding	F
GO:0005802	3	0.682739	0.247386	Golgi trans face	C
GO:0005678	5	0.682119	0.247582	chromatin assembly complex	C
GO:0015175	3	0.681437	0.247797	neutral amino acid transporter activity	F
GO:0050874	1	0.680732	0.248021	organismal physiological process	P
GO:0003995	5	0.678677	0.248671	acyl-CoA dehydrogenase activity	F
GO:0015031	66	0.677404	0.249075	protein transport	P
GO:0004017	3	0.676072	0.249498	adenylate kinase activity	F
GO:0005779	6	0.672745	0.250555	integral to peroxisomal membrane	C
GO:0043017	1	0.672389	0.250668	positive regulation of tumor necrosis factor-beta biosynthesis	P
GO:0045630	1	0.672389	0.250668	positive regulation of T-helper 2 cell differentiation	P
GO:0005161	3	0.671436	0.250971	platelet-derived growth factor receptor binding	F
GO:0048261	2	0.668955	0.251762	negative regulation of receptor mediated endocytosis	P
GO:0042346	1	0.668221	0.251996	positive regulation of NF-kappaB import into nucleus	P
GO:0005816	2	0.668171	0.252012	spindle pole body	C
GO:0005525	126	0.667441	0.252245	GTP binding	F
GO:0031616	1	0.666933	0.252407	spindle pole centrosome	C
GO:0048227	1	0.66571	0.252798	plasma membrane to endosome transport	P
GO:0004123	1	0.6642	0.253281	cystathionine gamma-lyase activity	F
GO:0019344	1	0.6642	0.253281	cysteine biosynthesis	P
GO:0045742	1	0.664153	0.253296	positive regulation of epidermal growth factor receptor signaling pathway	P
GO:0046578	1	0.664153	0.253296	regulation of Ras protein signal transduction	P
GO:0031074	1	0.664153	0.253296	nucleocytoplasmic shuttling complex	C
GO:0006270	13	0.663923	0.25337	DNA replication initiation	P
GO:0030172	1	0.661532	0.254135	troponin C binding	F
GO:0006302	7	0.660498	0.254467	double-strand break repair	P
GO:0008398	1	0.660004	0.254625	sterol 14-demethylase activity	F
GO:0005516	74	0.658973	0.254957	calmodulin binding	F
GO:0016455	3	0.65896	0.254961	RNA polymerase II transcription mediator activity	F
GO:0042809	3	0.65896	0.254961	vitamin D receptor binding	F
GO:0008236	1	0.658315	0.255168	serine-type peptidase activity	F
GO:0007046	5	0.657478	0.255437	ribosome biogenesis	P
GO:0016654	1	0.654909	0.256263	oxidoreductase activity, acting on NADH or NADPH, disulfide as acceptor	F
GO:0004791	1	0.654909	0.256263	thioredoxin-disulfide reductase activity	F
GO:0003990	1	0.654859	0.256279	acetylcholinesterase activity	F
GO:0042166	1	0.654859	0.256279	acetylcholine binding	F
GO:0001507	1	0.654859	0.256279	acetylcholine catabolism in synaptic cleft	P
GO:0050714	1	0.654859	0.256279	positive regulation of protein secretion	P
GO:0008176	1	0.650613	0.257648	tRNA (guanine-N7-)-methyltransferase activity	F
GO:0004937	2	0.64972	0.257936	alpha1-adrenergic receptor activity	F
GO:0016798	29	0.648657	0.25828	hydrolase activity, acting on glycosyl bonds	F
GO:0045595	5	0.648173	0.258437	regulation of cell differentiation	P
GO:0009086	2	0.645779	0.259211	methionine biosynthesis	P
GO:0008285	89	0.645439	0.259321	negative regulation of cell proliferation	P
GO:0018445	2	0.64345	0.259966	prothoracicotrophic hormone activity	F
GO:0005952	5	0.642934	0.260133	cAMP-dependent protein kinase complex	C
GO:0007179	16	0.640136	0.261042	transforming growth factor beta receptor signaling pathway	P
GO:0004333	1	0.639012	0.261408	fumarate hydratase activity	F
GO:0006106	1	0.639012	0.261408	fumarate metabolism	P
GO:0045239	1	0.639012	0.261408	tricarboxylic acid cycle enzyme complex	C
GO:0001570	3	0.638457	0.261588	vasculogenesis	P
GO:0004251	1	0.63681	0.262124	X-Pro dipeptidase activity	F
GO:0006100	3	0.632525	0.263522	tricarboxylic acid cycle intermediate metabolism	P
GO:0019642	3	0.632525	0.263522	anaerobic glycolysis	P
GO:0030507	1	0.632511	0.263527	spectrin binding	F
GO:0045199	1	0.632511	0.263527	maintenance of epithelial cell polarity	P
GO:0004722	13	0.631985	0.263698	protein serine/threonine phosphatase activity	F
GO:0005251	4	0.631423	0.263882	delayed rectifier potassium channel activity	F
GO:0008625	4	0.630717	0.264113	induction of apoptosis via death domain receptors	P
GO:0015285	5	0.627606	0.265131	connexon channel activity	F
GO:0005922	5	0.627606	0.265131	connexon complex	C
GO:0009880	2	0.626771	0.265405	embryonic pattern specification	P
GO:0004148	1	0.626727	0.265419	dihydrolipoyl dehydrogenase activity	F
GO:0003726	1	0.625045	0.265971	double-stranded RNA adenosine deaminase activity	F
GO:0016553	1	0.625045	0.265971	base conversion or substitution editing	P
GO:0030156	1	0.623238	0.266564	benzodiazepine receptor binding	F
GO:0008612	1	0.621259	0.267215	hypusine biosynthesis from peptidyl-lysine	P
GO:0050983	1	0.621259	0.267215	spermidine catabolism to deoxyhypusine, using deoxyhypusine synthase	P
GO:0004145	1	0.620353	0.267513	diamine N-acetyltransferase activity	F
GO:0008160	2	0.618781	0.26803	protein tyrosine phosphatase activator activity	F
GO:0005778	2	0.616928	0.268641	peroxisomal membrane	C
GO:0005504	9	0.615656	0.269061	fatty acid binding	F
GO:0008431	1	0.614663	0.269388	vitamin E binding	F
GO:0050824	1	0.610615	0.270727	water binding	F
GO:0030104	1	0.610615	0.270727	water homeostasis	P
GO:0050891	1	0.610615	0.270727	body fluid osmoregulation	P
GO:0008301	3	0.610166	0.270876	DNA bending activity	F
GO:0048388	1	0.609193	0.271198	endosomal lumen acidification	P
GO:0004408	1	0.608903	0.271294	holocytochrome-c synthase activity	F
GO:0016514	4	0.6077	0.271693	SWI/SNF complex	C
GO:0016768	1	0.607037	0.271913	spermine synthase activity	F
GO:0006555	1	0.607037	0.271913	methionine metabolism	P
GO:0006595	1	0.607037	0.271913	polyamine metabolism	P
GO:0016603	1	0.606892	0.271961	glutaminyl-peptide cyclotransferase activity	F
GO:0050220	1	0.604788	0.27266	prostaglandin-E synthase activity	F
GO:0051260	4	0.603864	0.272967	protein homooligomerization	P
GO:0004815	2	0.601366	0.273798	aspartate-tRNA ligase activity	F
GO:0006422	2	0.601366	0.273798	aspartyl-tRNA aminoacylation	P
GO:0006520	30	0.600795	0.273988	amino acid metabolism	P
GO:0004215	1	0.600655	0.274035	cathepsin H activity	F
GO:0030532	4	0.600025	0.274245	small nuclear ribonucleoprotein complex	C
GO:0045446	1	0.598604	0.274718	endothelial cell differentiation	P
GO:0008429	1	0.598043	0.274906	phosphatidylethanolamine binding	F
GO:0006002	3	0.597946	0.274938	fructose 6-phosphate metabolism	P
GO:0046965	3	0.596927	0.275278	retinoid X receptor binding	F
GO:0006110	1	0.596244	0.275506	regulation of glycolysis	P
GO:0000150	1	0.59469	0.276025	recombinase activity	F
GO:0004743	2	0.593131	0.276547	pyruvate kinase activity	F
GO:0009117	11	0.592809	0.276655	nucleotide metabolism	P
GO:0000228	5	0.592477	0.276765	nuclear chromosome	C
GO:0045860	1	0.586207	0.278868	positive regulation of protein kinase activity	P
GO:0004634	3	0.585657	0.279053	phosphopyruvate hydratase activity	F
GO:0000015	3	0.585657	0.279053	phosphopyruvate hydratase complex	C
GO:0007292	6	0.584814	0.279337	female gamete generation	P
GO:0004685	5	0.584583	0.279414	calcium- and calmodulin-dependent protein kinase activity	F
GO:0009618	10	0.583577	0.279752	response to pathogenic bacteria	P
GO:0008535	2	0.58154	0.280438	cytochrome c oxidase complex assembly	P
GO:0005639	3	0.581315	0.280514	integral to nuclear inner membrane	C
GO:0003985	2	0.580616	0.28075	acetyl-CoA C-acetyltransferase activity	F
GO:0017056	2	0.579411	0.281156	structural constituent of nuclear pore	F
GO:0003878	1	0.576591	0.282108	ATP citrate synthase activity	F
GO:0006200	1	0.576591	0.282108	ATP catabolism	P
GO:0015936	1	0.576591	0.282108	coenzyme A metabolism	P
GO:0009346	1	0.576591	0.282108	citrate lyase complex	C
GO:0030286	4	0.575935	0.28233	dynein complex	C
GO:0003870	2	0.575505	0.282475	5-aminolevulinate synthase activity	F
GO:0004300	6	0.570609	0.284132	enoyl-CoA hydratase activity	F
GO:0003747	2	0.570302	0.284236	translation release factor activity	F
GO:0004329	1	0.567323	0.285247	formate-tetrahydrofolate ligase activity	F
GO:0000105	1	0.567323	0.285247	histidine biosynthesis	P
GO:0006471	8	0.564828	0.286095	protein amino acid ADP-ribosylation	P
GO:0046034	1	0.564335	0.286263	ATP metabolism	P
GO:0000119	7	0.562009	0.287055	mediator complex	C
GO:0004825	1	0.561303	0.287295	methionine-tRNA ligase activity	F
GO:0006431	1	0.561303	0.287295	methionyl-tRNA aminoacylation	P
GO:0009142	1	0.561086	0.28737	nucleoside triphosphate biosynthesis	P
GO:0010038	3	0.560475	0.287578	response to metal ion	P
GO:0008073	1	0.558626	0.288209	ornithine decarboxylase inhibitor activity	F
GO:0001672	2	0.556619	0.288894	regulation of chromatin assembly or disassembly	P
GO:0004385	8	0.556114	0.289066	guanylate kinase activity	F
GO:0003953	2	0.556074	0.28908	NAD+ nucleosidase activity	F
GO:0016568	20	0.55489	0.289485	chromatin modification	P
GO:0045296	2	0.554375	0.289661	cadherin binding	F
GO:0042289	3	0.553168	0.290074	MHC class II protein binding	F
GO:0045058	3	0.553168	0.290074	T cell selection	P
GO:0000084	1	0.552855	0.290181	S phase of mitotic cell cycle	P
GO:0006796	15	0.552302	0.290371	phosphate metabolism	P
GO:0004449	3	0.550741	0.290906	isocitrate dehydrogenase (NAD+) activity	F
GO:0030865	1	0.549816	0.291223	cortical cytoskeleton organization and biogenesis	P
GO:0030864	1	0.549816	0.291223	cortical actin cytoskeleton	C
GO:0008456	1	0.548177	0.291785	alpha-N-acetylgalactosaminidase activity	F
GO:0004216	1	0.547017	0.292184	cathepsin K activity	F
GO:0042356	1	0.545356	0.292754	GDP-4-dehydro-D-rhamnose reductase activity	F
GO:0050577	1	0.545356	0.292754	GDP-L-fucose synthase activity	F
GO:0042351	1	0.545356	0.292754	'de novo' GDP-L-fucose biosynthesis	P
GO:0007162	8	0.545307	0.292771	negative regulation of cell adhesion	P
GO:0005658	3	0.543712	0.29332	alpha DNA polymerase:primase complex	C
GO:0045069	2	0.5388	0.295012	regulation of viral genome replication	P
GO:0003676	99	0.538565	0.295093	nucleic acid binding	F
GO:0006163	1	0.538408	0.295148	purine nucleotide metabolism	P
GO:0015283	1	0.534608	0.29646	apoptogenic cytochrome c release channel activity	F
GO:0004767	1	0.53113	0.297664	sphingomyelin phosphodiesterase activity	F
GO:0006685	1	0.53113	0.297664	sphingomyelin catabolism	P
GO:0004231	1	0.53112	0.297668	insulysin activity	F
GO:0004477	2	0.527763	0.298832	methenyltetrahydrofolate cyclohydrolase activity	F
GO:0004488	2	0.527763	0.298832	methylenetetrahydrofolate dehydrogenase (NADP+) activity	F
GO:0004230	1	0.527573	0.298898	glutamyl aminopeptidase activity	F
GO:0045449	34	0.527368	0.298969	regulation of transcription	P
GO:0005913	2	0.526417	0.299299	cell-cell adherens junction	C
GO:0005955	4	0.526053	0.299426	calcineurin complex	C
GO:0015081	2	0.525041	0.299777	sodium ion transporter activity	F
GO:0006325	12	0.523515	0.300308	establishment and/or maintenance of chromatin architecture	P
GO:0005071	1	0.519944	0.301551	transmembrane receptor protein serine/threonine kinase signaling protein activity	F
GO:0001880	1	0.519944	0.301551	Mullerian duct regression	P
GO:0008428	1	0.519894	0.301569	ribonuclease inhibitor activity	F
GO:0001613	1	0.519431	0.30173	A3 adenosine receptor activity, G-protein coupled	F
GO:0047026	2	0.51933	0.301765	3-alpha-hydroxysteroid dehydrogenase (A-specific) activity	F
GO:0047115	2	0.51933	0.301765	trans-1,2-dihydrobenzene-1,2-diol dehydrogenase activity	F
GO:0004466	2	0.51698	0.302585	long-chain-acyl-CoA dehydrogenase activity	F
GO:0047568	1	0.516267	0.302834	3-oxo-5-beta-steroid 4-dehydrogenase activity	F
GO:0042599	1	0.515974	0.302936	lamellar body	C
GO:0000109	3	0.513049	0.303959	nucleotide-excision repair complex	C
GO:0006122	2	0.51181	0.304392	mitochondrial electron transport, ubiquinol to cytochrome c	P
GO:0004998	1	0.511697	0.304432	transferrin receptor activity	F
GO:0042135	4	0.504006	0.307129	neurotransmitter catabolism	P
GO:0006069	4	0.502643	0.307608	ethanol oxidation	P
GO:0005247	10	0.500735	0.308279	voltage-gated chloride channel activity	F
GO:0005159	4	0.500284	0.308438	insulin-like growth factor receptor binding	F
GO:0006040	1	0.49938	0.308756	amino sugar metabolism	P
GO:0008034	4	0.49881	0.308957	lipoprotein binding	F
GO:0006469	5	0.498103	0.309206	negative regulation of protein kinase activity	P
GO:0016071	2	0.497072	0.309569	mRNA metabolism	P
GO:0030145	39	0.496769	0.309676	manganese ion binding	F
GO:0007025	2	0.493418	0.310859	beta-tubulin folding	P
GO:0042593	1	0.490133	0.31202	glucose homeostasis	P
GO:0004658	2	0.489865	0.312115	propionyl-CoA carboxylase activity	F
GO:0019901	14	0.487403	0.312986	protein kinase binding	F
GO:0016918	6	0.487095	0.313096	retinal binding	F
GO:0030016	1	0.484573	0.31399	myofibril	C
GO:0004155	1	0.483091	0.314516	6,7-dihydropteridine reductase activity	F
GO:0051066	1	0.483091	0.314516	dihydrobiopterin metabolism	P
GO:0000902	2	0.482477	0.314733	cellular morphogenesis	P
GO:0045597	2	0.482477	0.314733	positive regulation of cell differentiation	P
GO:0004419	1	0.480444	0.315456	hydroxymethylglutaryl-CoA lyase activity	F
GO:0016600	1	0.480112	0.315574	flotillin complex	C
GO:0004228	1	0.479527	0.315782	gelatinase A activity	F
GO:0045839	1	0.478201	0.316254	negative regulation of mitosis	P
GO:0000072	1	0.477912	0.316356	M phase specific microtubule process	P
GO:0016605	3	0.477203	0.316609	PML body	C
GO:0003725	10	0.476061	0.317016	double-stranded RNA binding	F
GO:0008142	1	0.475812	0.317104	oxysterol binding	F
GO:0004765	1	0.473598	0.317893	shikimate kinase activity	F
GO:0006614	3	0.473097	0.318072	SRP-dependent cotranslational protein targeting to membrane	P
GO:0006626	5	0.472047	0.318447	protein targeting to mitochondrion	P
GO:0008173	1	0.4712	0.318749	RNA methyltransferase activity	F
GO:0005583	1	0.470675	0.318936	fibrillar collagen	C
GO:0016560	1	0.47048	0.319006	protein import into peroxisome matrix, docking	P
GO:0005801	2	0.4702	0.319106	Golgi cis-face	C
GO:0005587	6	0.468118	0.31985	collagen type IV	C
GO:0004735	1	0.464484	0.32115	pyrroline-5-carboxylate reductase activity	F
GO:0004445	6	0.463315	0.321569	inositol-polyphosphate 5-phosphatase activity	F
GO:0008286	7	0.462904	0.321717	insulin receptor signaling pathway	P
GO:0015035	2	0.459372	0.322984	protein disulfide oxidoreductase activity	F
GO:0005770	4	0.459242	0.32303	late endosome	C
GO:0005055	2	0.458961	0.323131	laminin receptor activity	F
GO:0007281	2	0.458671	0.323235	germ cell development	P
GO:0004283	2	0.458567	0.323273	plasmin activity	F
GO:0006369	1	0.456237	0.32411	transcription termination from RNA polymerase II promoter	P
GO:0000921	1	0.455782	0.324273	septin ring assembly	P
GO:0003711	5	0.454398	0.324771	transcriptional elongation regulator activity	F
GO:0006333	9	0.454256	0.324822	chromatin assembly or disassembly	P
GO:0008995	1	0.453838	0.324973	ribonuclease E activity	F
GO:0008260	1	0.451552	0.325796	3-oxoacid CoA-transferase activity	F
GO:0006104	1	0.451552	0.325796	succinyl-CoA metabolism	P
GO:0030119	2	0.450352	0.326228	membrane coat adaptor complex	C
GO:0030133	2	0.450352	0.326228	transport vesicle	C
GO:0007263	3	0.449899	0.326392	nitric oxide mediated signal transduction	P
GO:0008074	3	0.449899	0.326392	guanylate cyclase complex, soluble	C
GO:0019955	3	0.448916	0.326746	cytokine binding	F
GO:0005093	2	0.448454	0.326913	Rab GDP-dissociation inhibitor activity	F
GO:0007530	5	0.44444	0.328362	sex determination	P
GO:0015077	2	0.44019	0.3299	monovalent inorganic cation transporter activity	F
GO:0015991	2	0.44019	0.3299	ATP hydrolysis coupled proton transport	P
GO:0030641	2	0.44019	0.3299	hydrogen ion homeostasis	P
GO:0017124	5	0.438062	0.330671	SH3 domain binding	F
GO:0005605	3	0.437395	0.330912	basal lamina	C
GO:0004913	2	0.434437	0.331986	interleukin-4 receptor activity	F
GO:0030073	2	0.433924	0.332172	insulin secretion	P
GO:0004723	2	0.433924	0.332172	calcium-dependent protein serine/threonine phosphatase activity	F
GO:0015204	2	0.433133	0.332459	urea transporter activity	F
GO:0015840	2	0.433133	0.332459	urea transport	P
GO:0000226	3	0.429605	0.333742	microtubule cytoskeleton organization and biogenesis	P
GO:0005978	7	0.42865	0.334089	glycogen biosynthesis	P
GO:0043030	2	0.424514	0.335595	regulation of macrophage activation	P
GO:0004587	1	0.423114	0.336106	ornithine-oxo-acid transaminase activity	F
GO:0006591	1	0.423114	0.336106	ornithine metabolism	P
GO:0008536	4	0.42086	0.336929	Ran GTPase binding	F
GO:0016829	58	0.420699	0.336987	lyase activity	F
GO:0030334	4	0.420598	0.337024	regulation of cell migration	P
GO:0016206	1	0.419438	0.337448	catechol O-methyltransferase activity	F
GO:0006379	5	0.419152	0.337552	mRNA cleavage	P
GO:0005224	1	0.417298	0.33823	ATP-binding and phosphorylation-dependent chloride channel activity	F
GO:0005260	1	0.417298	0.33823	channel-conductance-controlling ATPase activity	F
GO:0005788	8	0.417112	0.338298	endoplasmic reticulum lumen	C
GO:0030018	1	0.414727	0.339171	Z disc	C
GO:0007525	1	0.414727	0.339171	somatic muscle development	P
GO:0030832	1	0.414727	0.339171	regulation of actin filament length	P
GO:0003924	78	0.414422	0.339282	GTPase activity	F
GO:0005730	26	0.410948	0.340555	nucleolus	C
GO:0007243	28	0.410593	0.340686	protein kinase cascade	P
GO:0003988	3	0.410249	0.340812	acetyl-CoA C-acyltransferase activity	F
GO:0004024	3	0.409902	0.340939	alcohol dehydrogenase activity, zinc-dependent	F
GO:0007252	1	0.408871	0.341317	I-kappaB phosphorylation	P
GO:0006509	3	0.406634	0.342139	membrane protein ectodomain proteolysis	P
GO:0042987	3	0.406634	0.342139	amyloid precursor protein catabolism	P
GO:0005777	32	0.406314	0.342256	peroxisome	C
GO:0004003	11	0.405973	0.342381	ATP-dependent DNA helicase activity	F
GO:0000279	2	0.402675	0.343594	M phase	P
GO:0008395	1	0.402622	0.343613	steroid hydroxylase activity	F
GO:0006390	1	0.399084	0.344916	transcription from mitochondrial promoter	P
GO:0008413	1	0.398576	0.345103	8-oxo-7,8-dihydroguanine triphosphatase activity	F
GO:0045930	2	0.397855	0.345368	negative regulation of progression through mitotic cell cycle	P
GO:0019079	6	0.395709	0.34616	viral genome replication	P
GO:0030601	1	0.395631	0.346189	aminopeptidase B activity	F
GO:0016563	42	0.392867	0.347209	transcriptional activator activity	F
GO:0016567	57	0.391645	0.34766	protein ubiquitination	P
GO:0003684	15	0.391264	0.347801	damaged DNA binding	F
GO:0007181	2	0.38864	0.348771	transforming growth factor beta receptor complex assembly	P
GO:0015785	1	0.388354	0.348877	UDP-galactose transport	P
GO:0004776	1	0.387165	0.349317	succinate-CoA ligase (GDP-forming) activity	F
GO:0016564	20	0.38628	0.349645	transcriptional repressor activity	F
GO:0005885	2	0.384816	0.350187	Arp2/3 protein complex	C
GO:0009225	5	0.384047	0.350472	nucleotide-sugar metabolism	P
GO:0004828	1	0.377099	0.35305	serine-tRNA ligase activity	F
GO:0006434	1	0.377099	0.35305	seryl-tRNA aminoacylation	P
GO:0005521	2	0.376964	0.3531	lamin binding	F
GO:0030913	1	0.375433	0.353669	paranodal junction formation	P
GO:0004134	1	0.374854	0.353885	4-alpha-glucanotransferase activity	F
GO:0004135	1	0.374854	0.353885	amylo-alpha-1,6-glucosidase activity	F
GO:0043033	1	0.374854	0.353885	isoamylase complex	C
GO:0004556	3	0.373751	0.354295	alpha-amylase activity	F
GO:0007387	2	0.373593	0.354353	anterior compartment specification	P
GO:0007388	2	0.373593	0.354353	posterior compartment specification	P
GO:0001527	3	0.37317	0.354511	microfibril	C
GO:0009303	2	0.372799	0.354649	rRNA transcription	P
GO:0009304	2	0.372799	0.354649	tRNA transcription	P
GO:0004839	2	0.371583	0.355102	ubiquitin activating enzyme activity	F
GO:0016656	1	0.368447	0.35627	monodehydroascorbate reductase (NADH) activity	F
GO:0008016	15	0.36796	0.356451	regulation of heart contraction rate	P
GO:0045333	1	0.367228	0.356724	cellular respiration	P
GO:0031012	1	0.366335	0.357058	extracellular matrix	C
GO:0015988	2	0.364825	0.357621	energy coupled proton transport, against electrochemical gradient	P
GO:0001654	2	0.362427	0.358516	eye development	P
GO:0004886	3	0.362274	0.358574	retinoid-X receptor activity	F
GO:0004176	1	0.361176	0.358984	ATP-dependent peptidase activity	F
GO:0015038	1	0.357619	0.360314	glutathione disulfide oxidoreductase activity	F
GO:0030199	3	0.35546	0.361122	collagen fibril organization	P
GO:0001836	2	0.355334	0.36117	release of cytochrome c from mitochondria	P
GO:0004613	2	0.353014	0.362039	phosphoenolpyruvate carboxykinase (GTP) activity	F
GO:0008152	157	0.346994	0.364298	metabolism	P
GO:0016012	4	0.346557	0.364462	sarcoglycan complex	C
GO:0004156	1	0.346418	0.364514	dihydropteroate synthase activity	F
GO:0008705	1	0.346418	0.364514	methionine synthase activity	F
GO:0005524	543	0.344071	0.365396	ATP binding	F
GO:0007569	3	0.344068	0.365398	cell aging	P
GO:0046831	1	0.342861	0.365852	regulation of RNA export from nucleus	P
GO:0008486	1	0.342574	0.36596	diphosphoinositol-polyphosphate diphosphatase activity	F
GO:0051056	1	0.341167	0.366489	regulation of small GTPase mediated signal transduction	P
GO:0007172	6	0.341148	0.366496	signal complex formation	P
GO:0004360	1	0.339146	0.36725	glutamine-fructose-6-phosphate transaminase (isomerizing) activity	F
GO:0016051	1	0.339146	0.36725	carbohydrate biosynthesis	P
GO:0017114	2	0.338022	0.367673	wide-spectrum protease inhibitor activity	F
GO:0006265	7	0.337529	0.367859	DNA topological change	P
GO:0001509	2	0.337093	0.368023	legumain activity	F
GO:0003730	6	0.332773	0.369653	mRNA 3'-UTR binding	F
GO:0015171	4	0.330796	0.370399	amino acid transporter activity	F
GO:0005021	9	0.330064	0.370676	vascular endothelial growth factor receptor activity	F
GO:0016525	8	0.329505	0.370887	negative regulation of angiogenesis	P
GO:0003957	1	0.328336	0.371329	NAD(P)+ transhydrogenase (B-specific) activity	F
GO:0008750	1	0.328336	0.371329	NAD(P)+ transhydrogenase (AB-specific) activity	F
GO:0003847	4	0.327682	0.371576	1-alkyl-2-acetylglycerophosphocholine esterase activity	F
GO:0005685	2	0.327343	0.371704	snRNP U1	C
GO:0008907	1	0.323237	0.373258	integrase activity	F
GO:0015074	1	0.323237	0.373258	DNA integration	P
GO:0016627	1	0.323237	0.373258	oxidoreductase activity, acting on the CH-CH group of donors	F
GO:0005092	1	0.321311	0.373987	GDP-dissociation inhibitor activity	F
GO:0030308	11	0.314504	0.376569	negative regulation of cell growth	P
GO:0000287	118	0.314436	0.376595	magnesium ion binding	F
GO:0009056	1	0.31133	0.377775	catabolism	P
GO:0006189	2	0.310521	0.378083	'de novo' IMP biosynthesis	P
GO:0000077	2	0.307615	0.379188	DNA damage checkpoint	P
GO:0046718	3	0.306717	0.379529	viral entry into host cell	P
GO:0004165	2	0.306614	0.379568	dodecenoyl-CoA delta-isomerase activity	F
GO:0006878	3	0.305818	0.379872	copper ion homeostasis	P
GO:0004816	1	0.304505	0.380372	asparagine-tRNA ligase activity	F
GO:0006421	1	0.304505	0.380372	asparaginyl-tRNA aminoacylation	P
GO:0007049	131	0.302607	0.381095	cell cycle	P
GO:0005581	20	0.302201	0.38125	collagen	C
GO:0005478	5	0.299982	0.382096	intracellular transporter activity	F
GO:0019899	11	0.299124	0.382423	enzyme binding	F
GO:0004992	3	0.298562	0.382637	platelet activating factor receptor activity	F
GO:0042578	3	0.297998	0.382852	phosphoric ester hydrolase activity	F
GO:0004179	6	0.297082	0.383202	membrane alanyl aminopeptidase activity	F
GO:0005048	3	0.295509	0.383802	signal sequence binding	F
GO:0008168	13	0.295194	0.383923	methyltransferase activity	F
GO:0006260	58	0.294508	0.384185	DNA replication	P
GO:0006810	186	0.293512	0.384566	transport	P
GO:0051018	3	0.293131	0.384711	protein kinase A binding	F
GO:0019068	1	0.290206	0.385829	viral assembly	P
GO:0001894	1	0.28867	0.386417	tissue homeostasis	P
GO:0031441	1	0.28867	0.386417	negative regulation of mRNA 3'-end processing	P
GO:0045732	1	0.28867	0.386417	positive regulation of protein catabolism	P
GO:0046826	1	0.28867	0.386417	negative regulation of protein export from nucleus	P
GO:0006366	110	0.288193	0.3866	transcription from RNA polymerase II promoter	P
GO:0016509	1	0.28812	0.386628	long-chain-3-hydroxyacyl-CoA dehydrogenase activity	F
GO:0015254	1	0.287276	0.38695	glycerol channel activity	F
GO:0015793	1	0.287276	0.38695	glycerol transport	P
GO:0006916	48	0.286711	0.387167	anti-apoptosis	P
GO:0004829	1	0.286706	0.387169	threonine-tRNA ligase activity	F
GO:0006435	1	0.286706	0.387169	threonyl-tRNA aminoacylation	P
GO:0004331	5	0.286366	0.387299	fructose-2,6-bisphosphate 2-phosphatase activity	F
GO:0004652	1	0.285688	0.387558	polynucleotide adenylyltransferase activity	F
GO:0004756	2	0.284728	0.387926	selenide, water dikinase activity	F
GO:0005497	3	0.284333	0.388077	androgen binding	F
GO:0016624	1	0.283471	0.388408	oxidoreductase activity, acting on the aldehyde or oxo group of donors, disulfide as acceptor	F
GO:0003826	1	0.283471	0.388408	alpha-ketoacid dehydrogenase activity	F
GO:0015020	4	0.281661	0.389102	glucuronosyltransferase activity	F
GO:0043065	7	0.277957	0.390523	positive regulation of apoptosis	P
GO:0000151	58	0.276442	0.391104	ubiquitin ligase complex	C
GO:0015804	2	0.273195	0.392352	neutral amino acid transport	P
GO:0009053	1	0.272857	0.392482	electron donor activity	F
GO:0007161	1	0.27218	0.392742	calcium-independent cell-matrix adhesion	P
GO:0004146	2	0.269407	0.393808	dihydrofolate reductase activity	F
GO:0006545	2	0.269407	0.393808	glycine biosynthesis	P
GO:0004903	1	0.269386	0.393816	growth hormone receptor activity	F
GO:0016044	2	0.26392	0.395921	membrane organization and biogenesis	P
GO:0045197	2	0.26392	0.395921	establishment and/or maintenance of epithelial cell polarity	P
GO:0016524	2	0.263391	0.396125	latrotoxin receptor activity	F
GO:0004824	1	0.262354	0.396524	lysine-tRNA ligase activity	F
GO:0006430	1	0.262354	0.396524	lysyl-tRNA aminoacylation	P
GO:0004373	2	0.260708	0.397159	glycogen (starch) synthase activity	F
GO:0004622	3	0.260237	0.39734	lysophospholipase activity	F
GO:0017176	3	0.259518	0.397618	phosphatidylinositol N-acetylglucosaminyltransferase activity	F
GO:0004465	4	0.258506	0.398008	lipoprotein lipase activity	F
GO:0042393	5	0.25747	0.398408	histone binding	F
GO:0003831	1	0.256357	0.398837	beta-N-acetylglucosaminylglycopeptide beta-1,4-galactosyltransferase activity	F
GO:0003945	1	0.256357	0.398837	N-acetyllactosamine synthase activity	F
GO:0008378	1	0.256357	0.398837	galactosyltransferase activity	F
GO:0000175	6	0.255929	0.399003	3'-5'-exoribonuclease activity	F
GO:0015722	1	0.253639	0.399887	canalicular bile acid transport	P
GO:0047006	1	0.253639	0.399887	20-alpha-hydroxysteroid dehydrogenase activity	F
GO:0030539	2	0.253476	0.39995	male genitalia morphogenesis	P
GO:0003842	1	0.251931	0.400547	1-pyrroline-5-carboxylate dehydrogenase activity	F
GO:0004096	1	0.251773	0.400608	catalase activity	F
GO:0004866	8	0.248944	0.401702	endopeptidase inhibitor activity	F
GO:0005501	1	0.248477	0.401883	retinoid binding	F
GO:0045187	1	0.248477	0.401883	regulation of circadian sleep/wake cycle, sleep	P
GO:0005791	1	0.248477	0.401883	rough endoplasmic reticulum	C
GO:0008290	4	0.248066	0.402042	F-actin capping protein complex	C
GO:0005947	3	0.246022	0.402832	alpha-ketoglutarate dehydrogenase complex (sensu Eukaryota)	C
GO:0042277	2	0.244359	0.403476	peptide binding	F
GO:0045012	11	0.2439	0.403654	MHC class II receptor activity	F
GO:0019884	11	0.2439	0.403654	antigen presentation, exogenous antigen	P
GO:0005537	5	0.243851	0.403673	mannose binding	F
GO:0031032	3	0.239052	0.405533	actomyosin structure organization and biogenesis	P
GO:0008470	1	0.237707	0.406054	isovaleryl-CoA dehydrogenase activity	F
GO:0008495	1	0.237511	0.40613	protoheme IX farnesyltransferase activity	F
GO:0050821	5	0.233641	0.407632	protein stabilization	P
GO:0000910	5	0.231799	0.408347	cytokinesis	P
GO:0004032	2	0.231672	0.408397	aldehyde reductase activity	F
GO:0004439	3	0.231422	0.408493	phosphoinositide 5-phosphatase activity	F
GO:0007585	14	0.230911	0.408692	respiratory gaseous exchange	P
GO:0005875	18	0.230435	0.408877	microtubule associated complex	C
GO:0008143	3	0.23018	0.408976	poly(A) binding	F
GO:0003817	1	0.229886	0.40909	complement factor D activity	F
GO:0016789	2	0.229844	0.409107	carboxylic ester hydrolase activity	F
GO:0008757	5	0.229684	0.409169	S-adenosylmethionine-dependent methyltransferase activity	F
GO:0008080	3	0.227116	0.410167	N-acetyltransferase activity	F
GO:0016784	1	0.227001	0.410212	3-mercaptopyruvate sulfurtransferase activity	F
GO:0015137	1	0.223015	0.411762	citrate transporter activity	F
GO:0006843	1	0.223015	0.411762	mitochondrial citrate transport	P
GO:0048155	2	0.222884	0.411813	S100 alpha binding	F
GO:0007050	37	0.222659	0.411901	cell cycle arrest	P
GO:0003680	2	0.220332	0.412806	AT DNA binding	F
GO:0004085	1	0.22018	0.412866	butyryl-CoA dehydrogenase activity	F
GO:0003887	4	0.216873	0.414154	DNA-directed DNA polymerase activity	F
GO:0030870	1	0.215002	0.414883	Mre11 complex	C
GO:0035267	2	0.213158	0.415602	TIP60 histone acetyltransferase complex	C
GO:0015279	2	0.212854	0.41572	store-operated calcium channel activity	F
GO:0015105	2	0.212138	0.416	arsenite transporter activity	F
GO:0005789	21	0.206457	0.418217	endoplasmic reticulum membrane	C
GO:0008022	13	0.20572	0.418505	protein C-terminus binding	F
GO:0006310	24	0.203807	0.419252	DNA recombination	P
GO:0016572	1	0.20251	0.419759	histone phosphorylation	P
GO:0018107	1	0.20251	0.419759	peptidyl-threonine phosphorylation	P
GO:0009003	1	0.201453	0.420172	signal peptidase activity	F
GO:0006465	1	0.201453	0.420172	signal peptide processing	P
GO:0005787	1	0.201453	0.420172	signal peptidase complex	C
GO:0015270	4	0.201144	0.420293	dihydropyridine-sensitive calcium channel activity	F
GO:0008318	2	0.20047	0.420557	protein prenyltransferase activity	F
GO:0018346	2	0.20047	0.420557	protein amino acid prenylation	P
GO:0007023	1	0.199236	0.421039	post-chaperonin tubulin folding pathway	P
GO:0005069	1	0.197534	0.421705	transmembrane receptor protein tyrosine kinase docking protein activity	F
GO:0006108	4	0.196063	0.42228	malate metabolism	P
GO:0007422	7	0.196034	0.422292	peripheral nervous system development	P
GO:0000723	5	0.195817	0.422377	telomere maintenance	P
GO:0005137	2	0.193811	0.423162	interleukin-5 receptor binding	F
GO:0006081	6	0.19381	0.423162	aldehyde metabolism	P
GO:0004692	2	0.192286	0.423759	cGMP-dependent protein kinase activity	F
GO:0008026	14	0.191395	0.424108	ATP-dependent helicase activity	F
GO:0006283	3	0.189404	0.424888	transcription-coupled nucleotide-excision repair	P
GO:0015036	3	0.188745	0.425146	disulfide oxidoreductase activity	F
GO:0030150	1	0.185246	0.426518	protein import into mitochondrial matrix	P
GO:0008504	2	0.184262	0.426904	monoamine transporter activity	F
GO:0015844	2	0.184262	0.426904	monoamine transport	P
GO:0006090	2	0.184002	0.427006	pyruvate metabolism	P
GO:0004487	1	0.179646	0.428715	methylenetetrahydrofolate dehydrogenase (NAD+) activity	F
GO:0046653	1	0.179646	0.428715	tetrahydrofolate metabolism	P
GO:0004739	3	0.178997	0.42897	pyruvate dehydrogenase (acetyl-transferring) activity	F
GO:0004853	1	0.17811	0.429318	uroporphyrinogen decarboxylase activity	F
GO:0005673	3	0.177622	0.42951	transcription factor TFIIE complex	C
GO:0008104	3	0.176132	0.430095	protein localization	P
GO:0004551	2	0.176099	0.430108	nucleotide diphosphatase activity	F
GO:0016758	4	0.174264	0.430829	transferase activity, transferring hexosyl groups	F
GO:0005076	2	0.173543	0.431112	receptor signaling protein serine/threonine kinase signaling protein activity	F
GO:0030617	2	0.173543	0.431112	transforming growth factor beta receptor, inhibitory cytoplasmic mediator activity	F
GO:0004869	9	0.170114	0.43246	cysteine protease inhibitor activity	F
GO:0004167	2	0.16658	0.43385	dopachrome isomerase activity	F
GO:0005215	126	0.16626	0.433976	transporter activity	F
GO:0008158	2	0.165842	0.434141	hedgehog receptor activity	F
GO:0042730	7	0.165138	0.434418	fibrinolysis	P
GO:0004629	2	0.164015	0.43486	phospholipase C activity	F
GO:0006621	2	0.164015	0.43486	protein retention in ER	P
GO:0004844	3	0.163369	0.435114	uracil DNA N-glycosylase activity	F
GO:0030048	7	0.158184	0.437156	actin filament-based movement	P
GO:0004969	2	0.157456	0.437443	histamine receptor activity	F
GO:0001516	7	0.156779	0.437709	prostaglandin biosynthesis	P
GO:0006999	1	0.155801	0.438095	nuclear pore organization and biogenesis	P
GO:0008373	2	0.155397	0.438254	sialyltransferase activity	F
GO:0016299	2	0.152833	0.439265	regulator of G-protein signaling activity	F
GO:0000267	1	0.152616	0.43935	cell fraction	C
GO:0004694	1	0.150631	0.440133	eukaryotic translation initiation factor 2alpha kinase activity	F
GO:0007249	2	0.150277	0.440273	I-kappaB kinase/NF-kappaB cascade	P
GO:0000184	5	0.149523	0.44057	mRNA catabolism, nonsense-mediated decay	P
GO:0006207	4	0.148984	0.440783	'de novo' pyrimidine base biosynthesis	P
GO:0001504	4	0.146056	0.441939	neurotransmitter uptake	P
GO:0006354	2	0.143895	0.442792	RNA elongation	P
GO:0004883	1	0.141741	0.443642	glucocorticoid receptor activity	F
GO:0045995	3	0.140332	0.444199	regulation of embryonic development	P
GO:0005606	3	0.140332	0.444199	laminin-1	C
GO:0030426	4	0.139596	0.44449	growth cone	C
GO:0003785	2	0.139201	0.444646	actin monomer binding	F
GO:0042627	6	0.136071	0.445883	chylomicron	C
GO:0007257	7	0.134855	0.446363	activation of JNK activity	P
GO:0005638	2	0.133937	0.446726	lamin filament	C
GO:0006288	2	0.133859	0.446757	base-excision repair, DNA ligation	P
GO:0005813	16	0.130959	0.447904	centrosome	C
GO:0006903	5	0.130373	0.448136	vesicle targeting	P
GO:0007030	3	0.129523	0.448472	Golgi organization and biogenesis	P
GO:0015075	4	0.129323	0.448551	ion transporter activity	F
GO:0008609	1	0.127299	0.449352	alkylglycerone-phosphate synthase activity	F
GO:0007342	4	0.122177	0.451379	fusion of sperm to egg plasma membrane	P
GO:0043254	2	0.121461	0.451663	regulation of protein complex assembly	P
GO:0030324	1	0.121068	0.451818	lung development	P
GO:0004303	6	0.119802	0.45232	estradiol 17-beta-dehydrogenase activity	F
GO:0042062	2	0.119745	0.452343	long-term strengthening of neuromuscular junction	P
GO:0045786	44	0.119539	0.452424	negative regulation of progression through cell cycle	P
GO:0000188	9	0.117306	0.453309	inactivation of MAPK activity	P
GO:0006825	4	0.115959	0.453842	copper ion transport	P
GO:0008015	40	0.113277	0.454905	circulation	P
GO:0004016	2	0.111953	0.45543	adenylate cyclase activity	F
GO:0019867	6	0.11176	0.455507	outer membrane	C
GO:0003854	2	0.111203	0.455728	3-beta-hydroxy-delta5-steroid dehydrogenase activity	F
GO:0005664	1	0.110288	0.456091	nuclear origin of replication recognition complex	C
GO:0005518	10	0.106328	0.457661	collagen binding	F
GO:0006975	2	0.105184	0.458115	DNA damage induced protein phosphorylation	P
GO:0005652	1	0.103946	0.458606	nuclear lamina	C
GO:0004111	4	0.103637	0.458729	creatine kinase activity	F
GO:0004238	2	0.101574	0.459548	meprin A activity	F
GO:0004862	1	0.100009	0.460168	cAMP-dependent protein kinase inhibitor activity	F
GO:0004550	5	0.0950239	0.462148	nucleoside diphosphate kinase activity	F
GO:0006228	5	0.0950239	0.462148	UTP biosynthesis	P
GO:0006241	5	0.0950239	0.462148	CTP biosynthesis	P
GO:0004392	2	0.0932879	0.462837	heme oxygenase (decyclizing) activity	F
GO:0006788	2	0.0932879	0.462837	heme oxidation	P
GO:0005890	6	0.091079	0.463715	sodium:potassium-exchanging ATPase complex	C
GO:0001701	5	0.0888906	0.464584	embryonic development (sensu Mammalia)	P
GO:0004708	6	0.0860637	0.465708	MAP kinase kinase activity	F
GO:0006922	2	0.0859198	0.465765	cleavage of lamin	P
GO:0001772	2	0.0859198	0.465765	immunological synapse	C
GO:0012506	3	0.0833599	0.466783	vesicle membrane	C
GO:0003865	2	0.0828494	0.466986	3-oxo-5-alpha-steroid 4-dehydrogenase activity	F
GO:0004630	2	0.0813055	0.4676	phospholipase D activity	F
GO:0004327	1	0.0811381	0.467666	formaldehyde dehydrogenase (glutathione) activity	F
GO:0006222	2	0.0807634	0.467815	UMP biosynthesis	P
GO:0001867	2	0.0795791	0.468286	complement activation, lectin pathway	P
GO:0045765	2	0.0795791	0.468286	regulation of angiogenesis	P
GO:0004618	4	0.0791653	0.468451	phosphoglycerate kinase activity	F
GO:0005765	7	0.078982	0.468523	lysosomal membrane	C
GO:0004566	2	0.0779895	0.468918	beta-glucuronidase activity	F
GO:0006950	34	0.0761641	0.469644	response to stress	P
GO:0007051	2	0.0758345	0.469775	spindle organization and biogenesis	P
GO:0046875	4	0.074564	0.470281	ephrin receptor binding	F
GO:0042102	4	0.0736773	0.470634	positive regulation of T cell proliferation	P
GO:0006350	475	0.073009	0.470899	transcription	P
GO:0019834	3	0.0729866	0.470908	phospholipase A2 inhibitor activity	F
GO:0030100	3	0.0714788	0.471508	regulation of endocytosis	P
GO:0009396	4	0.0685062	0.472691	folic acid and derivative biosynthesis	P
GO:0050774	2	0.0646895	0.474211	negative regulation of dendrite morphogenesis	P
GO:0045664	2	0.0646895	0.474211	regulation of neuron differentiation	P
GO:0016566	2	0.063928	0.474514	specific transcriptional repressor activity	F
GO:0006470	64	0.0626985	0.475003	protein amino acid dephosphorylation	P
GO:0035025	1	0.0625615	0.475058	positive regulation of Rho protein signal transduction	P
GO:0004084	2	0.0610103	0.475675	branched-chain-amino-acid transaminase activity	F
GO:0009082	2	0.0610103	0.475675	branched chain family amino acid biosynthesis	P
GO:0017119	1	0.060554	0.475857	Golgi transport complex	C
GO:0006915	111	0.0600061	0.476075	apoptosis	P
GO:0004950	4	0.0587591	0.476572	chemokine receptor activity	F
GO:0005155	2	0.0582992	0.476755	epidermal growth factor receptor activating ligand activity	F
GO:0004081	1	0.0565861	0.477437	bis(5'-nucleosyl)-tetraphosphatase (asymmetrical) activity	F
GO:0008803	1	0.0565861	0.477437	bis(5'-nucleosyl)-tetraphosphatase (symmetrical) activity	F
GO:0003857	6	0.0562068	0.477589	3-hydroxyacyl-CoA dehydrogenase activity	F
GO:0006084	3	0.0559752	0.477681	acetyl-CoA metabolism	P
GO:0019722	4	0.0559501	0.477691	calcium-mediated signaling	P
GO:0016323	3	0.0547359	0.478174	basolateral plasma membrane	C
GO:0004748	2	0.0516692	0.479396	ribonucleoside-diphosphate reductase activity	F
GO:0000242	2	0.0513142	0.479538	pericentriolar material	C
GO:0008634	2	0.0511239	0.479613	negative regulation of survival gene product activity	P
GO:0008637	2	0.0511239	0.479613	apoptotic mitochondrial changes	P
GO:0007548	11	0.0509193	0.479695	sex differentiation	P
GO:0004991	2	0.0506549	0.4798	parathyroid hormone receptor activity	F
GO:0008295	2	0.0496536	0.480199	spermidine biosynthesis	P
GO:0005031	4	0.0484832	0.480666	tumor necrosis factor receptor activity	F
GO:0007218	22	0.0457874	0.48174	neuropeptide signaling pathway	P
GO:0016481	19	0.0417167	0.483362	negative regulation of transcription	P
GO:0004821	2	0.0415952	0.483411	histidine-tRNA ligase activity	F
GO:0006427	2	0.0415952	0.483411	histidyl-tRNA aminoacylation	P
GO:0030165	3	0.041257	0.483545	PDZ domain binding	F
GO:0004192	1	0.0406824	0.483775	cathepsin D activity	F
GO:0017134	2	0.0395279	0.484235	fibroblast growth factor binding	F
GO:0048015	10	0.0375878	0.485008	phosphoinositide-mediated signaling	P
GO:0004437	11	0.0366849	0.485368	inositol or phosphatidylinositol phosphatase activity	F
GO:0007254	14	0.0366448	0.485384	JNK cascade	P
GO:0003906	2	0.0331632	0.486772	DNA-(apurinic or apyrimidinic site) lyase activity	F
GO:0008354	2	0.0305478	0.487815	germ cell migration	P
GO:0004571	2	0.0289925	0.488435	mannosyl-oligosaccharide 1,2-alpha-mannosidase activity	F
GO:0007033	1	0.0284066	0.488669	vacuole organization and biogenesis	P
GO:0005249	10	0.0248795	0.490076	voltage-gated potassium channel activity	F
GO:0006491	2	0.0208767	0.491672	N-glycan processing	P
GO:0016494	5	0.0171504	0.493158	C-X-C chemokine receptor activity	F
GO:0005152	2	0.0147903	0.4941	interleukin-1 receptor antagonist activity	F
GO:0004496	1	0.0115135	0.495407	mevalonate kinase activity	F
GO:0000790	2	0.010624	0.495762	nuclear chromatin	C
GO:0005153	2	0.00797506	0.496818	interleukin-8 receptor binding	F
GO:0006364	14	0.00617465	0.497537	rRNA processing	P
GO:0008253	2	0.00590021	0.497646	5'-nucleotidase activity	F
GO:0004879	6	0.00459125	0.498168	ligand-dependent nuclear receptor activity	F
GO:0006690	2	0.00223361	0.499109	icosanoid metabolism	P
GO:0008243	5	0.00209149	0.499166	plasminogen activator activity	F
GO:0051014	2	0.000159842	0.499936	actin filament severing	P
GO:0004691	7	-0.00124011	0.500495	cAMP-dependent protein kinase activity	F
GO:0006098	2	-0.0015495	0.500618	pentose-phosphate shunt	P
GO:0050727	2	-0.00411584	0.501642	regulation of inflammatory response	P
GO:0031529	3	-0.00498692	0.501989	ruffle organization and biogenesis	P
GO:0006000	5	-0.00746845	0.502979	fructose metabolism	P
GO:0015631	2	-0.00793496	0.503166	tubulin binding	F
GO:0008360	12	-0.0101597	0.504053	regulation of cell shape	P
GO:0016049	19	-0.0103952	0.504147	cell growth	P
GO:0016023	7	-0.0109579	0.504371	cytoplasmic membrane-bound vesicle	C
GO:0051020	2	-0.0113769	0.504539	GTPase binding	F
GO:0019894	2	-0.0124329	0.50496	kinesin binding	F
GO:0006449	2	-0.0126573	0.505049	regulation of translational termination	P
GO:0046870	6	-0.0137065	0.505468	cadmium ion binding	F
GO:0005149	2	-0.0150253	0.505994	interleukin-1 receptor binding	F
GO:0042095	2	-0.0150253	0.505994	interferon-gamma biosynthesis	P
GO:0042104	2	-0.0150253	0.505994	positive regulation of activated T cell proliferation	P
GO:0004519	21	-0.0156343	0.506237	endonuclease activity	F
GO:0045086	5	-0.0163871	0.506537	positive regulation of interleukin-2 biosynthesis	P
GO:0016706	2	-0.0184926	0.507377	oxidoreductase activity, acting on paired donors, with incorporation or reduction of molecular oxygen, 2-oxoglutarate as one donor, and incorporation of one atom each of oxygen into both donors	F
GO:0007091	1	-0.018783	0.507493	mitotic metaphase/anaphase transition	P
GO:0005861	5	-0.0190933	0.507617	troponin complex	C
GO:0030500	2	-0.0196312	0.507831	regulation of bone mineralization	P
GO:0008247	2	-0.0197579	0.507882	2-acetyl-1-alkylglycerophosphocholine esterase complex	C
GO:0030182	2	-0.0201004	0.508018	neuron differentiation	P
GO:0004245	4	-0.0201187	0.508026	neprilysin activity	F
GO:0045429	3	-0.0203089	0.508102	positive regulation of nitric oxide biosynthesis	P
GO:0006904	7	-0.0217674	0.508683	vesicle docking during exocytosis	P
GO:0017144	1	-0.0238209	0.509502	drug metabolism	P
GO:0007026	4	-0.0252576	0.510075	negative regulation of microtubule depolymerization	P
GO:0008228	2	-0.0306679	0.512233	opsonization	P
GO:0006479	4	-0.0316629	0.51263	protein amino acid methylation	P
GO:0016602	3	-0.0320941	0.512801	CCAAT-binding factor complex	C
GO:0006323	7	-0.0327094	0.513047	DNA packaging	P
GO:0004361	1	-0.0335831	0.513395	glutaryl-CoA dehydrogenase activity	F
GO:0004813	1	-0.0342965	0.51368	alanine-tRNA ligase activity	F
GO:0006419	1	-0.0342965	0.51368	alanyl-tRNA aminoacylation	P
GO:0004113	1	-0.0365844	0.514592	2',3'-cyclic-nucleotide 3'-phosphodiesterase activity	F
GO:0009214	1	-0.0365844	0.514592	cyclic nucleotide catabolism	P
GO:0016337	22	-0.037825	0.515086	cell-cell adhesion	P
GO:0003727	2	-0.0384165	0.515322	single-stranded RNA binding	F
GO:0008900	2	-0.0386217	0.515404	hydrogen:potassium-exchanging ATPase activity	F
GO:0016339	4	-0.0387326	0.515448	calcium-dependent cell-cell adhesion	P
GO:0004115	4	-0.0393808	0.515707	cAMP-specific phosphodiesterase activity	F
GO:0030509	3	-0.0394456	0.515732	BMP signaling pathway	P
GO:0005762	3	-0.0403059	0.516075	mitochondrial large ribosomal subunit	C
GO:0003939	1	-0.0414269	0.516522	L-iditol 2-dehydrogenase activity	F
GO:0006060	1	-0.0414269	0.516522	sorbitol metabolism	P
GO:0005248	7	-0.042455	0.516932	voltage-gated sodium channel activity	F
GO:0019886	12	-0.0427001	0.51703	antigen processing, exogenous antigen via MHC class II	P
GO:0030574	14	-0.0435166	0.517355	collagen catabolism	P
GO:0005604	13	-0.0439362	0.517522	basement membrane	C
GO:0008333	4	-0.0449709	0.517935	endosome to lysosome transport	P
GO:0003896	2	-0.0451186	0.517994	DNA primase activity	F
GO:0005010	2	-0.0457554	0.518247	insulin-like growth factor receptor activity	F
GO:0007189	2	-0.047956	0.519124	G-protein signaling, adenylate cyclase activating pathway	P
GO:0000339	4	-0.0495546	0.519761	RNA cap binding	F
GO:0043066	10	-0.0524511	0.520915	negative regulation of apoptosis	P
GO:0005147	2	-0.0560882	0.522364	oncostatin-M receptor binding	F
GO:0015662	2	-0.0562135	0.522414	ATPase activity, coupled to transmembrane movement of ions, phosphorylative mechanism	F
GO:0004563	2	-0.0567571	0.522631	beta-N-acetylhexosaminidase activity	F
GO:0006544	3	-0.0577541	0.523028	glycine metabolism	P
GO:0008133	2	-0.0590257	0.523534	collagenase activity	F
GO:0003816	1	-0.0597313	0.523815	complement component C1s activity	F
GO:0004322	2	-0.0607976	0.52424	ferroxidase activity	F
GO:0008091	5	-0.0610646	0.524346	spectrin	C
GO:0004707	11	-0.0627581	0.52502	MAP kinase activity	F
GO:0008020	2	-0.0643123	0.525639	G-protein coupled photoreceptor activity	F
GO:0031403	2	-0.0654133	0.526078	lithium ion binding	F
GO:0000004	222	-0.0674652	0.526894	biological process unknown	P
GO:0005546	1	-0.0695514	0.527725	phosphatidylinositol-4,5-bisphosphate binding	F
GO:0015758	10	-0.0701748	0.527973	glucose transport	P
GO:0003955	2	-0.0731317	0.529149	NAD(P)H dehydrogenase (quinone) activity	F
GO:0042113	4	-0.0731992	0.529176	B cell activation	P
GO:0005219	2	-0.0743556	0.529636	ryanodine-sensitive calcium-release channel activity	F
GO:0015278	2	-0.0743556	0.529636	calcium-release channel activity	F
GO:0005942	9	-0.0750376	0.529908	phosphoinositide 3-kinase complex	C
GO:0009405	8	-0.075447	0.53007	pathogenesis	P
GO:0007608	5	-0.0760487	0.53031	sensory perception of smell	P
GO:0005000	4	-0.077032	0.530701	vasopressin receptor activity	F
GO:0042157	6	-0.0780382	0.531101	lipoprotein metabolism	P
GO:0042327	2	-0.0781584	0.531149	positive regulation of phosphorylation	P
GO:0050715	2	-0.0781584	0.531149	positive regulation of cytokine secretion	P
GO:0042130	2	-0.0781584	0.531149	negative regulation of T cell proliferation	P
GO:0005436	4	-0.0797874	0.531797	sodium:phosphate symporter activity	F
GO:0016769	3	-0.0813226	0.532407	transferase activity, transferring nitrogenous groups	F
GO:0004180	11	-0.0819936	0.532674	carboxypeptidase activity	F
GO:0042803	29	-0.0822211	0.532765	protein homodimerization activity	F
GO:0009790	8	-0.0838477	0.533411	embryonic development	P
GO:0008147	4	-0.0860116	0.534271	structural constituent of bone	F
GO:0003724	5	-0.0867222	0.534554	RNA helicase activity	F
GO:0030041	5	-0.0872088	0.534747	actin filament polymerization	P
GO:0007638	4	-0.0892027	0.53554	mechanosensory behavior	P
GO:0001502	7	-0.0915935	0.536489	cartilage condensation	P
GO:0006750	4	-0.0917283	0.536543	glutathione biosynthesis	P
GO:0009331	2	-0.093818	0.537373	glycerol-3-phosphate dehydrogenase complex	C
GO:0007217	4	-0.0944365	0.537619	tachykinin signaling pathway	P
GO:0006979	21	-0.0955489	0.538061	response to oxidative stress	P
GO:0005876	3	-0.0977215	0.538923	spindle microtubule	C
GO:0015299	4	-0.0986009	0.539272	solute:hydrogen antiporter activity	F
GO:0015385	4	-0.0986009	0.539272	sodium:hydrogen antiporter activity	F
GO:0007519	7	-0.0999792	0.53982	striated muscle development	P
GO:0004540	6	-0.100198	0.539906	ribonuclease activity	F
GO:0030157	2	-0.102473	0.54081	pancreatic juice secretion	P
GO:0006024	4	-0.102521	0.540828	glycosaminoglycan biosynthesis	P
GO:0004234	2	-0.102756	0.540922	macrophage elastase activity	F
GO:0006812	40	-0.102841	0.540955	cation transport	P
GO:0043122	1	-0.104837	0.541747	regulation of I-kappaB kinase/NF-kappaB cascade	P
GO:0004645	2	-0.105158	0.541875	phosphorylase activity	F
GO:0046777	8	-0.105747	0.542108	protein amino acid autophosphorylation	P
GO:0007507	14	-0.106375	0.542358	heart development	P
GO:0001505	2	-0.106603	0.542448	regulation of neurotransmitter levels	P
GO:0045749	4	-0.113348	0.545123	negative regulation of S phase of mitotic cell cycle	P
GO:0004527	5	-0.115363	0.545921	exonuclease activity	F
GO:0006398	2	-0.115601	0.546015	histone mRNA 3'-end processing	P
GO:0007599	4	-0.116799	0.54649	hemostasis	P
GO:0050508	2	-0.117432	0.546741	glucuronosyl-N-acetylglucosaminyl-proteoglycan 4-alpha-N-acetylglucosaminyltransferase activity	F
GO:0007264	72	-0.119979	0.54775	small GTPase mediated signal transduction	P
GO:0003956	3	-0.121789	0.548467	NAD(P)+-protein-arginine ADP-ribosyltransferase activity	F
GO:0003709	6	-0.121812	0.548476	RNA polymerase III transcription factor activity	F
GO:0019885	7	-0.122862	0.548892	antigen processing, endogenous antigen via MHC class I	P
GO:0009308	2	-0.124558	0.549563	amine metabolism	P
GO:0007220	4	-0.125489	0.549932	Notch receptor processing	P
GO:0005375	2	-0.126833	0.550464	copper ion transporter activity	F
GO:0007612	2	-0.126971	0.550518	learning	P
GO:0004033	3	-0.12721	0.550613	aldo-keto reductase activity	F
GO:0006914	2	-0.133034	0.552917	autophagy	P
GO:0006610	1	-0.133079	0.552935	ribosomal protein import into nucleus	P
GO:0008503	5	-0.133839	0.553235	benzodiazepine receptor activity	F
GO:0005011	2	-0.134151	0.553358	macrophage colony stimulating factor receptor activity	F
GO:0005154	3	-0.136069	0.554116	epidermal growth factor receptor binding	F
GO:0004882	2	-0.136678	0.554357	androgen receptor activity	F
GO:0016303	8	-0.13694	0.554461	phosphatidylinositol 3-kinase activity	F
GO:0006561	3	-0.137983	0.554873	proline biosynthesis	P
GO:0005874	47	-0.138786	0.55519	microtubule	C
GO:0019211	1	-0.138916	0.555242	phosphatase activator activity	F
GO:0019956	1	-0.13977	0.555579	chemokine binding	F
GO:0004573	1	-0.141071	0.556093	mannosyl-oligosaccharide glucosidase activity	F
GO:0006927	2	-0.141137	0.556119	programmed cell death, transformed cells	P
GO:0016831	4	-0.141869	0.556408	carboxy-lyase activity	F
GO:0004421	2	-0.141925	0.55643	hydroxymethylglutaryl-CoA synthase activity	F
GO:0005938	5	-0.142746	0.556755	cell cortex	C
GO:0042310	2	-0.144605	0.557489	vasoconstriction	P
GO:0050793	2	-0.148144	0.558885	regulation of development	P
GO:0051087	3	-0.148377	0.558977	chaperone binding	F
GO:0046982	23	-0.151242	0.560108	protein heterodimerization activity	F
GO:0009448	2	-0.152464	0.560589	gamma-aminobutyric acid metabolism	P
GO:0008037	4	-0.152622	0.560652	cell recognition	P
GO:0051258	8	-0.155696	0.561864	protein polymerization	P
GO:0007602	5	-0.156082	0.562016	phototransduction	P
GO:0017163	1	-0.156144	0.56204	negative regulator of basal transcription activity	F
GO:0042176	1	-0.156144	0.56204	regulation of protein catabolism	P
GO:0004157	4	-0.156225	0.562072	dihydropyrimidinase activity	F
GO:0007259	12	-0.156754	0.562281	JAK-STAT cascade	P
GO:0008156	2	-0.160654	0.563817	negative regulation of DNA replication	P
GO:0005100	3	-0.16138	0.564103	Rho GTPase activator activity	F
GO:0004709	4	-0.162672	0.564611	MAP kinase kinase kinase activity	F
GO:0030139	3	-0.167343	0.56645	endocytic vesicle	C
GO:0008199	6	-0.167527	0.566522	ferric iron binding	F
GO:0018676	2	-0.167742	0.566607	(S)-limonene 7-monooxygenase activity	F
GO:0007250	2	-0.168737	0.566998	activation of NF-kappaB-inducing kinase	P
GO:0017148	2	-0.169069	0.567129	negative regulation of protein biosynthesis	P
GO:0007338	11	-0.169106	0.567144	fertilization (sensu Metazoa)	P
GO:0004128	2	-0.180273	0.571531	cytochrome-b5 reductase activity	F
GO:0003713	90	-0.184345	0.573129	transcription coactivator activity	F
GO:0019911	2	-0.185621	0.573629	structural constituent of myelin sheath	F
GO:0009888	2	-0.193203	0.5766	tissue development	P
GO:0004983	4	-0.193623	0.576764	neuropeptide Y receptor activity	F
GO:0004911	3	-0.196556	0.577913	interleukin-2 receptor activity	F
GO:0045404	2	-0.199107	0.578911	positive regulation of interleukin-4 biosynthesis	P
GO:0004516	1	-0.199121	0.578916	nicotinate phosphoribosyltransferase activity	F
GO:0047280	1	-0.199121	0.578916	nicotinamide phosphoribosyltransferase activity	F
GO:0019363	1	-0.199121	0.578916	pyridine nucleotide biosynthesis	P
GO:0005798	6	-0.199128	0.578919	Golgi vesicle	C
GO:0005545	4	-0.199743	0.579159	phosphatidylinositol binding	F
GO:0006820	7	-0.19982	0.579189	anion transport	P
GO:0030151	3	-0.199822	0.57919	molybdenum ion binding	F
GO:0006817	38	-0.200156	0.579321	phosphate transport	P
GO:0007178	7	-0.201373	0.579796	transmembrane receptor protein serine/threonine kinase signaling pathway	P
GO:0001525	22	-0.20249	0.580233	angiogenesis	P
GO:0007079	2	-0.202968	0.58042	mitotic chromosome movement towards spindle pole	P
GO:0045842	2	-0.202968	0.58042	positive regulation of mitotic metaphase/anaphase transition	P
GO:0019905	2	-0.203833	0.580758	syntaxin binding	F
GO:0016064	3	-0.204662	0.581082	humoral defense mechanism (sensu Vertebrata)	P
GO:0005487	2	-0.204935	0.581189	nucleocytoplasmic transporter activity	F
GO:0004740	4	-0.205485	0.581403	[pyruvate dehydrogenase (lipoamide)] kinase activity	F
GO:0006351	5	-0.206953	0.581977	transcription, DNA-dependent	P
GO:0006066	6	-0.209284	0.582887	alcohol metabolism	P
GO:0051015	7	-0.210039	0.583181	actin filament binding	F
GO:0004920	2	-0.210779	0.58347	interleukin-10 receptor activity	F
GO:0009058	19	-0.211181	0.583627	biosynthesis	P
GO:0004104	2	-0.211512	0.583756	cholinesterase activity	F
GO:0042982	2	-0.211512	0.583756	amyloid precursor protein metabolism	P
GO:0016251	19	-0.211845	0.583886	general RNA polymerase II transcription factor activity	F
GO:0008094	9	-0.214287	0.584838	DNA-dependent ATPase activity	F
GO:0004063	2	-0.219078	0.586705	aryldialkylphosphatase activity	F
GO:0042608	3	-0.221159	0.587516	T cell receptor binding	F
GO:0006885	6	-0.222279	0.587952	regulation of pH	P
GO:0008472	2	-0.224284	0.588732	metallocarboxypeptidase D activity	F
GO:0005626	8	-0.227309	0.589908	insoluble fraction	C
GO:0000062	2	-0.233889	0.592464	acyl-CoA binding	F
GO:0003706	3	-0.234028	0.592519	ligand-regulated transcription factor activity	F
GO:0042423	5	-0.237795	0.59398	catecholamine biosynthesis	P
GO:0001619	2	-0.238467	0.59424	lysosphingolipid and lysophosphatidic acid receptor activity	F
GO:0004462	1	-0.242814	0.595925	lactoylglutathione lyase activity	F
GO:0043087	9	-0.244133	0.596436	regulation of GTPase activity	P
GO:0004766	2	-0.245354	0.596909	spermidine synthase activity	F
GO:0007528	2	-0.246019	0.597166	neuromuscular junction development	P
GO:0003720	2	-0.246945	0.597525	telomerase activity	F
GO:0000776	11	-0.247313	0.597667	kinetochore	C
GO:0015333	2	-0.24848	0.598118	peptide:hydrogen symporter activity	F
GO:0007157	3	-0.248523	0.598135	heterophilic cell adhesion	P
GO:0004726	7	-0.248785	0.598236	non-membrane spanning protein tyrosine phosphatase activity	F
GO:0016328	3	-0.249545	0.598531	lateral plasma membrane	C
GO:0005024	11	-0.252427	0.599645	transforming growth factor beta receptor activity	F
GO:0004222	18	-0.252437	0.599648	metalloendopeptidase activity	F
GO:0007059	7	-0.253555	0.60008	chromosome segregation	P
GO:0004177	7	-0.271144	0.60686	aminopeptidase activity	F
GO:0003824	33	-0.276078	0.608756	catalytic activity	F
GO:0000212	1	-0.276755	0.609016	meiotic spindle organization and biogenesis	P
GO:0000930	1	-0.276755	0.609016	gamma-tubulin complex	C
GO:0005391	7	-0.277092	0.609145	sodium:potassium-exchanging ATPase activity	F
GO:0007589	5	-0.277159	0.609171	fluid secretion	P
GO:0005588	2	-0.277335	0.609238	collagen type V	C
GO:0005388	6	-0.277673	0.609368	calcium-transporting ATPase activity	F
GO:0005868	2	-0.281853	0.610972	cytoplasmic dynein complex	C
GO:0008511	2	-0.282048	0.611047	sodium:potassium:chloride symporter activity	F
GO:0016818	2	-0.283695	0.611678	hydrolase activity, acting on acid anhydrides, in phosphorus-containing anhydrides	F
GO:0009986	32	-0.287897	0.613287	cell surface	C
GO:0005577	5	-0.290489	0.614279	fibrinogen complex	C
GO:0007088	12	-0.293941	0.615599	regulation of mitosis	P
GO:0016702	7	-0.29697	0.616755	oxidoreductase activity, acting on single donors with incorporation of molecular oxygen, incorporation of two atoms of oxygen	F
GO:0009113	3	-0.297779	0.617064	purine base biosynthesis	P
GO:0009156	4	-0.298884	0.617486	ribonucleoside monophosphate biosynthesis	P
GO:0006869	26	-0.298958	0.617514	lipid transport	P
GO:0045023	1	-0.301428	0.618456	G0 to G1 transition	P
GO:0000075	7	-0.302624	0.618912	cell cycle checkpoint	P
GO:0051205	2	-0.303261	0.619154	protein insertion into membrane	P
GO:0042562	2	-0.306985	0.620572	hormone binding	F
GO:0006699	2	-0.309587	0.621562	bile acid biosynthesis	P
GO:0030573	2	-0.309587	0.621562	bile acid catabolism	P
GO:0000165	6	-0.310689	0.621981	MAPKKK cascade	P
GO:0006102	2	-0.310765	0.62201	isocitrate metabolism	P
GO:0050731	3	-0.313909	0.623205	positive regulation of peptidyl-tyrosine phosphorylation	P
GO:0045941	16	-0.317195	0.624452	positive regulation of transcription	P
GO:0042592	3	-0.318731	0.625035	homeostasis	P
GO:0004478	2	-0.318789	0.625057	methionine adenosyltransferase activity	F
GO:0016538	2	-0.318862	0.625084	cyclin-dependent protein kinase regulator activity	F
GO:0005262	8	-0.318955	0.62512	calcium channel activity	F
GO:0007096	2	-0.320262	0.625615	regulation of exit from mitosis	P
GO:0043124	2	-0.322393	0.626423	negative regulation of I-kappaB kinase/NF-kappaB cascade	P
GO:0004995	3	-0.323284	0.62676	tachykinin receptor activity	F
GO:0016032	3	-0.333161	0.630494	viral life cycle	P
GO:0005663	4	-0.334044	0.630827	DNA replication factor C complex	C
GO:0004700	3	-0.335846	0.631506	atypical protein kinase C activity	F
GO:0007265	15	-0.338809	0.632623	Ras protein signal transduction	P
GO:0051017	3	-0.338822	0.632628	actin filament bundle formation	P
GO:0016712	7	-0.347361	0.63584	oxidoreductase activity, acting on paired donors, with incorporation or reduction of molecular oxygen, reduced flavin or flavoprotein as one donor, and incorporation of one atom of oxygen	F
GO:0007140	2	-0.349787	0.636751	male meiosis	P
GO:0004182	14	-0.349908	0.636796	carboxypeptidase A activity	F
GO:0008206	3	-0.350053	0.63685	bile acid metabolism	P
GO:0008272	4	-0.356298	0.639191	sulfate transport	P
GO:0003891	4	-0.357837	0.639767	delta DNA polymerase activity	F
GO:0046872	615	-0.362942	0.641676	metal ion binding	F
GO:0004705	3	-0.365258	0.642541	JUN kinase activity	F
GO:0006958	23	-0.365331	0.642568	complement activation, classical pathway	P
GO:0005496	16	-0.367882	0.643519	steroid binding	F
GO:0006691	3	-0.372718	0.645321	leukotriene metabolism	P
GO:0009374	2	-0.372951	0.645408	biotin binding	F
GO:0005085	23	-0.374782	0.646089	guanyl-nucleotide exchange factor activity	F
GO:0030276	2	-0.376636	0.646778	clathrin binding	F
GO:0009968	9	-0.378226	0.647369	negative regulation of signal transduction	P
GO:0016324	2	-0.379623	0.647887	apical plasma membrane	C
GO:0009596	6	-0.38116	0.648458	detection of pest, pathogen or parasite	P
GO:0007202	12	-0.382334	0.648893	phospholipase C activation	P
GO:0007253	3	-0.383829	0.649447	cytoplasmic sequestering of NF-kappaB	P
GO:0015269	3	-0.384174	0.649575	calcium-activated potassium channel activity	F
GO:0003756	6	-0.390976	0.652092	protein disulfide isomerase activity	F
GO:0016126	3	-0.393221	0.652922	sterol biosynthesis	P
GO:0030553	3	-0.394361	0.653343	3',5'-cGMP binding	F
GO:0030552	3	-0.397048	0.654334	3',5'-cAMP binding	F
GO:0007043	3	-0.397973	0.654675	intercellular junction assembly	P
GO:0005178	14	-0.401064	0.655814	integrin binding	F
GO:0005126	6	-0.401948	0.656139	hematopoietin/interferon-class (D200-domain) cytokine receptor binding	F
GO:0006807	5	-0.402063	0.656181	nitrogen compound metabolism	P
GO:0007222	8	-0.403475	0.656701	frizzled signaling pathway	P
GO:0016740	454	-0.406722	0.657894	transferase activity	F
GO:0008184	2	-0.408098	0.658399	glycogen phosphorylase activity	F
GO:0007320	2	-0.411575	0.659674	insemination	P
GO:0009582	2	-0.411575	0.659674	detection of abiotic stimulus	P
GO:0050708	3	-0.413191	0.660267	regulation of protein secretion	P
GO:0006309	2	-0.415054	0.660949	DNA fragmentation during apoptosis	P
GO:0003993	4	-0.420987	0.663118	acid phosphatase activity	F
GO:0008898	2	-0.429781	0.666322	homocysteine S-methyltransferase activity	F
GO:0004274	3	-0.432012	0.667134	dipeptidyl-peptidase IV activity	F
GO:0004891	3	-0.439453	0.669833	glycine-inhibited chloride channel activity	F
GO:0016934	3	-0.439453	0.669833	glycine-gated chloride channel activity	F
GO:0030528	33	-0.442323	0.670872	transcription regulator activity	F
GO:0008339	2	-0.4424	0.6709	MP kinase activity	F
GO:0000781	8	-0.445761	0.672115	chromosome, telomeric region	C
GO:0007001	29	-0.451241	0.674092	chromosome organization and biogenesis (sensu Eukaryota)	P
GO:0000086	6	-0.452682	0.674611	G2/M transition of mitotic cell cycle	P
GO:0046907	4	-0.453986	0.675081	intracellular transport	P
GO:0008219	12	-0.454581	0.675295	cell death	P
GO:0006376	5	-0.457195	0.676235	mRNA splice site selection	P
GO:0006826	10	-0.460909	0.677568	iron ion transport	P
GO:0008533	3	-0.46846	0.680272	astacin activity	F
GO:0005001	16	-0.470072	0.680848	transmembrane receptor protein tyrosine phosphatase activity	F
GO:0031436	2	-0.470646	0.681053	BRCA1-BARD1 complex	C
GO:0050897	7	-0.471957	0.681521	cobalt ion binding	F
GO:0003863	2	-0.474325	0.682366	3-methyl-2-oxobutanoate dehydrogenase (2-methylpropanoyl-transferring) activity	F
GO:0006003	3	-0.478889	0.683991	fructose 2,6-bisphosphate metabolism	P
GO:0015026	9	-0.480697	0.684634	coreceptor activity	F
GO:0003997	2	-0.481836	0.685039	acyl-CoA oxidase activity	F
GO:0050828	2	-0.481903	0.685063	regulation of liquid surface tension	P
GO:0007566	5	-0.486511	0.686697	embryo implantation	P
GO:0016477	8	-0.486548	0.686711	cell migration	P
GO:0006301	2	-0.486796	0.686799	postreplication repair	P
GO:0005667	17	-0.489283	0.687679	transcription factor complex	C
GO:0000178	3	-0.489379	0.687713	exosome (RNase complex)	C
GO:0005833	6	-0.491777	0.688561	hemoglobin complex	C
GO:0005313	3	-0.494596	0.689557	L-glutamate transporter activity	F
GO:0015125	2	-0.495436	0.689854	bile acid transporter activity	F
GO:0004935	4	-0.495688	0.689943	adrenoceptor activity	F
GO:0006562	2	-0.496644	0.69028	proline catabolism	P
GO:0042802	40	-0.50829	0.694375	protein self binding	F
GO:0004918	2	-0.510856	0.695274	interleukin-8 receptor activity	F
GO:0030880	1	-0.512104	0.695711	RNA polymerase complex	C
GO:0008035	3	-0.51576	0.696989	high-density lipoprotein binding	F
GO:0004601	9	-0.517261	0.697513	peroxidase activity	F
GO:0008632	10	-0.520741	0.698726	apoptotic program	P
GO:0051276	2	-0.522777	0.699435	chromosome organization and biogenesis	P
GO:0000014	2	-0.522777	0.699435	single-stranded DNA specific endodeoxyribonuclease activity	F
GO:0000019	2	-0.522777	0.699435	regulation of mitotic recombination	P
GO:0005720	3	-0.525213	0.700282	nuclear heterochromatin	C
GO:0008237	23	-0.528767	0.701516	metallopeptidase activity	F
GO:0007411	9	-0.529064	0.701619	axon guidance	P
GO:0003860	1	-0.529261	0.701688	3-hydroxyisobutyryl-CoA hydrolase activity	F
GO:0007416	5	-0.530286	0.702043	synaptogenesis	P
GO:0008372	256	-0.5346	0.703537	cellular component unknown	C
GO:0008277	11	-0.53878	0.704981	regulation of G-protein coupled receptor protein signaling pathway	P
GO:0005184	12	-0.542113	0.70613	neuropeptide hormone activity	F
GO:0005507	35	-0.542614	0.706302	copper ion binding	F
GO:0009165	9	-0.542833	0.706378	nucleotide biosynthesis	P
GO:0007339	4	-0.542851	0.706384	binding of sperm to zona pellucida	P
GO:0007156	34	-0.543775	0.706702	homophilic cell adhesion	P
GO:0042301	2	-0.547797	0.708084	phosphate binding	F
GO:0042110	11	-0.548504	0.708327	T cell activation	P
GO:0004143	6	-0.554128	0.710254	diacylglycerol kinase activity	F
GO:0005007	4	-0.554329	0.710323	fibroblast growth factor receptor activity	F
GO:0019210	3	-0.554794	0.710482	kinase inhibitor activity	F
GO:0030502	3	-0.554794	0.710482	negative regulation of bone mineralization	P
GO:0050766	3	-0.554794	0.710482	positive regulation of phagocytosis	P
GO:0006884	3	-0.55726	0.711325	regulation of cell volume	P
GO:0017017	8	-0.557594	0.711439	MAP kinase phosphatase activity	F
GO:0030106	13	-0.558311	0.711684	MHC class I receptor activity	F
GO:0051219	2	-0.559204	0.711989	phosphoprotein binding	F
GO:0006911	3	-0.560725	0.712508	phagocytosis, engulfment	P
GO:0008603	6	-0.560872	0.712558	cAMP-dependent protein kinase regulator activity	F
GO:0042092	3	-0.563706	0.713523	T-helper 2 type immune response	P
GO:0008584	6	-0.564517	0.713799	male gonad development	P
GO:0018024	4	-0.565127	0.714006	histone-lysine N-methyltransferase activity	F
GO:0004970	3	-0.569735	0.715571	ionotropic glutamate receptor activity	F
GO:0007568	2	-0.570046	0.715677	aging	P
GO:0005674	2	-0.57125	0.716085	transcription factor TFIIF complex	C
[truncated: 1,483 more rows]
