# Supplementary material for: Architecture of transcriptional regulatory circuits is knitted over the topology of bio-molecular interaction networks
Source: BMC Syst Biol. 2008 Feb 8;2:17. doi: 10.1186/1752-0509-2-17 (PMC2268660; doi:10.1186/1752-0509-2-17)
Supplement: Additional file 7 — Supplementary Data 3 contains Reporter TF analysis for Δmig1 and Δgrr1 using all scoring systems described in the main text (S1 to S4). [file 1752-0509-2-17-S7.xls]

## Sheet: ScoringSystems_RepTF_MIG1
#Total number of genes used in the analysis = 1000
#Total number of genes passing cut-off = 240	0.24
#Feature	Number of neighbors	S1 P-value	S2 P-Value(one-sided)	S3 P-Value	S4 P-Value	Significance count
MIG1	22	0.00411212	0.00878279	0.00221008	0.0145599	10
MIG2	11	0.00425905	0.00332078	0.00402377	0.0219214	6
GRR1	6	0.00662403	0.00744695	0.00451214	0.0284189	4
MTH1	4	0.00892327	0.0128675	1	0.0417512	3
ARG82	8	0.0118475	0.0156713	0.00919791	0.0029807	6
DST1	3	0.0131868	0.0287517	1	0.131174	2
SPT16	13	0.0149103	0.00752638	0.011849	0.0474361	6
MOT3	17	0.0162496	0.00497163	0.016353	0.115681	6
STP1	2	0.0177935	0	1	0.0574174	2
SPT6	4	0.01781	0.0244523	1	0.0417512	3
SNF6	2	0.0182172	0.0753142	1	0.0574174	2
KCS1	2	0.0208223	0.0855409	1	0.0574174	2
GAL4	12	0.0230087	0.0195254	0.0334681	0.0920463	5
RAD26	6	0.025392	0.0394607	0.0193721	0.12119	3
SNF1	23	0.0263865	0.0429502	0.01956	0.00715949	11
SNF2	23	0.0290376	0.0200705	0.0388251	0.140365	7
SWI1	16	0.030796	0.0510281	0.0292306	0.0437136	7
RFA2	9	0.0308869	0.0206397	0.0281021	0.0330154	5
GZF3	4	0.0319104	0.0900061	1	0.0417512	3
ACC1	1	0.0327073	1	1	0	1
ADE2	1	0.0327073	1	1	0	1
ADO1	1	0.0327073	1	1	0	1
AFG3	1	0.0327073	1	1	0	1
ALT1	1	0.0327073	1	1	0	1
ARO2	1	0.0327073	1	1	0	1
ARP8	1	0.0327073	1	1	0	1
ASC1	1	0.0327073	1	1	0	1
ASF1	1	0.0327073	1	1	0	1
ATG11	1	0.0327073	1	1	0	1
ATG5	1	0.0327073	1	1	0	1
BUD31	1	0.0327073	1	1	0	1
DOM34	1	0.0327073	1	1	0	1
FRE2	1	0.0327073	1	1	0	1
FUM1	1	0.0327073	1	1	0	1
FUR4	1	0.0327073	1	1	0	1
HIT1	1	0.0327073	1	1	0	1
HTL1	1	0.0327073	1	1	0	1
KEX2	1	0.0327073	1	1	0	1
MET18	1	0.0327073	1	1	0	1
MON1	1	0.0327073	1	1	0	1
MUB1	1	0.0327073	1	1	0	1
NIS1	1	0.0327073	1	1	0	1
OCA1	1	0.0327073	1	1	0	1
OPI3	1	0.0327073	1	1	0	1
PAC10	1	0.0327073	1	1	0	1
PDE2	1	0.0327073	1	1	0	1
PHO23	1	0.0327073	1	1	0	1
PHO81	1	0.0327073	1	1	0	1
PHO84	1	0.0327073	1	1	0	1
PHO86	1	0.0327073	1	1	0	1
PIB1	1	0.0327073	1	1	0	1
PIL1	1	0.0327073	1	1	0	1
PSK1	1	0.0327073	1	1	0	1
RHO4	1	0.0327073	1	1	0	1
RIB1	1	0.0327073	1	1	0	1
RPL2A	1	0.0327073	1	1	0	1
SAL6	1	0.0327073	1	1	0	1
TPS2	1	0.0327073	1	1	0	1
TSP1	1	0.0327073	1	1	0	1
VHS1	1	0.0327073	1	1	0	1
VPS66	1	0.0327073	1	1	0	1
YAL004W	1	0.0327073	1	1	0	1
YBL094C	1	0.0327073	1	1	0	1
YBR147W	1	0.0327073	1	1	0	1
YDR537C	1	0.0327073	1	1	0	1
YJL211C	1	0.0327073	1	1	0	1
YKL169C	1	0.0327073	1	1	0	1
YLL007C	1	0.0327073	1	1	0	1
YLR414C	1	0.0327073	1	1	0	1
YNL120C	1	0.0327073	1	1	0	1
YNL276C	1	0.0327073	1	1	0	1
YOR331C	1	0.0327073	1	1	0	1
YPL162C	1	0.0327073	1	1	0	1
YSR3	1	0.0327073	1	1	0	1
WAR1	1	0.0353027	1	1	0	1
HTZ1	2	0.0353282	0.131761	1	0.365165	1
RGT2	5	0.043535	0.024898	0.0375596	0.253328	2
CDC42	3	0.0479292	0.127828	1	0.416574	1
SNF3	3	0.0499715	0.0379248	1	0.131174	2
BAS1	16	0.0511695	0.030578	0.0431681	0.170958	5
SWI3	4	0.0512337	0.0754841	1	0.199721	2
PHO80	2	0.0527779	0.174006	1	0.365165	1
RGT1	8	0.0538895	0.12677	0.0273462	0.0770981	4
SNF5	7	0.056045	0.0734773	0.0826732	0.161516	3
SSA1	2	0.0587325	0.186393	1	0.365165	1
ROX1	24	0.0590305	0.0445227	0.0761445	0.100425	8
MOT2	4	0.06564	0.140027	1	0.199721	2
LEU2	1	0.0663343	1	1	0	1
STP2	1	0.0663343	1	1	0	1
RIM15	5	0.067177	0.0850484	0.0694004	0.079541	3
ASI1	1	0.0707986	1	1	0	1
ASI2	1	0.0707986	1	1	0	1
ASI3	1	0.0707986	1	1	0	1
MCM1	22	0.0743403	0.0773175	0.0547889	0.0362664	9
ARG80	6	0.0753401	0.0747674	0.0673996	0.0284189	4
ARG81	6	0.0753401	0.0747674	0.0673996	0.0284189	4
STD1	6	0.0790345	0.132638	0.0837493	0.12119	3
TOR2	1	0.0872822	1	1	0	1
PHO2	23	0.0875225	0.0575601	0.1115	0.183766	6
MLH1	4	0.0875599	0.121545	1	0.199721	2
REG1	4	0.0877093	0.192139	1	0.0417512	3
PHO90	3	0.0916173	0.203686	1	0.131174	2
SPT10	5	0.0956435	0.143699	0.114452	0.079541	3
SPT21	5	0.0956435	0.143699	0.114452	0.079541	3
IRA2	3	0.096184	0.151472	1	0.416574	1
GCN4	50	0.0964019	0.0973757	0.094462	0.124004	13
KAR4	2	0.0966965	0.0673472	1	0.365165	1
DUN1	8	0.100389	0.10709	0.0760558	0.0192287	5
SOK2	2	0.101735	0.257506	1	0.365165	1
EAF3	3	0.102273	0.179526	1	0.416574	1
YGL007W	1	0.104101	1	1	0	1
PKC1	5	0.105569	0.0952268	0.122976	0.253328	2
RCS1	20	0.105785	0.144859	0.0750044	0.00710486	10
HAP1	22	0.106359	0.124926	0.10145	0.0750674	8
RAD9	2	0.109944	0.000520389	1	0.0574174	2
YKU70	2	0.109944	0.000520389	1	0.0574174	2
NRM1	1	0.110983	1	1	0	1
THI3	9	0.111977	0.115937	0.116282	0.0330154	5
CCR4	9	0.116017	0.135119	0.135618	0.224612	3
MIG3	2	0.117441	0.173608	1	0.365165	1
HDA1	11	0.118792	0.118274	0.147911	0.255326	3
HFI1	6	0.118839	0.0886927	0.130429	0.365789	1
CAT5	3	0.124633	0.279103	1	0.131174	2
KEM1	1	0.129633	1	1	0	1
ARO80	2	0.13011	0.309279	1	0.365165	1
GAL3	3	0.136219	0.128855	1	0.416574	1
RFA1	6	0.136794	0.141311	0.169993	0.289099	2
RFA3	6	0.136794	0.141311	0.169993	0.289099	2
GAL80	6	0.141202	0.0737133	0.138717	0.289099	2
TOM70	1	0.141979	1	1	0	1
FAB1	1	0.14268	1	1	0	1
SCH9	1	0.14268	1	1	0	1
TAF5	1	0.14268	1	1	0	1
VPS34	1	0.14268	1	1	0	1
PLC1	4	0.145545	0.205873	1	0.199721	2
SSK1	1	0.148201	1	1	0	1
MCD1	1	0.153573	1	1	0	1
SIR4	1	0.153573	1	1	0	1
RIM4	4	0.154258	0.222591	1	0.199721	2
CAT8	8	0.154485	0.204964	0.141132	0.196747	3
CTI6	2	0.155062	0.122471	1	0.365165	1
DHH1	5	0.158852	0.148892	0.188854	0.401191	1
MNN4	1	0.162963	1	1	0	1
THI2	8	0.164605	0.177595	0.182674	0.0770981	4
YFH1	6	0.16529	0.203871	0.159523	0.12119	3
SIR2	3	0.16579	0.16197	1	0.131174	2
RAD53	2	0.168046	0.100136	1	0.365165	1
GAT1	9	0.170183	0.214563	0.144728	0.105761	4
TOR1	4	0.170395	0.181495	1	0.199721	2
SET2	1	0.171045	1	1	0	1
TIS11	1	0.171958	1	1	0	1
ROX3	6	0.172457	0.144394	0.20126	0.365789	1
PHO85	13	0.172972	0.185172	0.180921	0.201805	4
GCN2	2	0.173423	0.102211	1	0.365165	1
SNF4	10	0.174534	0.228889	0.158505	0.134291	4
PTR3	5	0.177069	0.261556	0.172707	0.079541	3
PAF1	15	0.179226	0.152579	0.19935	0.154361	5
SPT4	2	0.1799	0.181714	1	0.365165	1
SPT5	2	0.1799	0.181714	1	0.365165	1
KIN28	1	0.181773	1	1	0	1
MAG1	1	0.181773	1	1	0	1
NUT1	1	0.181773	1	1	0	1
RAD18	1	0.181773	1	1	0	1
RAD2	1	0.181773	1	1	0	1
RAD50	1	0.181773	1	1	0	1
RAD52	1	0.181773	1	1	0	1
RAD6	1	0.181773	1	1	0	1
RPO21	1	0.181773	1	1	0	1
VPS24	2	0.184409	0.345773	1	0.365165	1
ACA1	1	0.186956	1	1	0	1
CST6	1	0.186956	1	1	0	1
MOT1	3	0.187554	0.23127	1	0.416574	1
EDC1	2	0.187646	0.178997	1	0.365165	1
ZAP1	16	0.189082	0.261438	0.0868636	0.0437136	7
NDD1	3	0.189106	0.234178	1	0.416574	1
PDR3	13	0.19076	0.190945	0.223137	0.201805	4
IRE1	3	0.197102	0.0163324	1	0.43856	0
RPB9	1	0.201871	1	1	0	1
DDC1	1	0.204007	1	1	0	1
FBP1	1	0.204007	1	1	0	1
NOT5	4	0.20977	0.215959	1	0.422284	1
RFX1	5	0.210418	0.159662	0.19959	0.253328	2
SPT20	17	0.210525	0.171351	0.251444	0.202379	3
URE2	9	0.212019	0.28295	0.127378	0.105761	4
UME6	32	0.213632	0.251385	0.258255	0.0980776	10
SNF7	7	0.218767	0.0928856	0.241487	0.30783	2
PBS2	6	0.221368	0.225502	0.221441	0.12119	3
NPR1	2	0.228179	0.264916	1	0.365165	1
IMP2_2	4	0.228257	0.235197	1	0.199721	2
DFG5	1	0.233421	1	1	1	0
RSF2	1	0.234373	1	1	1	0
SNF12	3	0.237219	0.133325	1	0.43856	0
SPT14	3	0.243755	0.261222	1	0.416574	1
BMH1	2	0.245347	0.265215	1	0.365165	1
BMH2	2	0.245347	0.265215	1	0.365165	1
RPD3	16	0.246398	0.263414	0.249343	0.0437136	7
NOT3	3	0.248285	0.298388	1	0.416574	1
TAF1	6	0.25445	0.281071	0.204616	0.12119	3
SLN1	2	0.254803	0.0636374	1	0.577417	0
SSY1	17	0.25487	0.245787	0.29412	0.184351	5
CRZ1	5	0.257461	0.26831	0.35617	0.401191	1
SIN3	17	0.257576	0.307877	0.215513	0.0219956	8
MAL33	1	0.258972	1	1	1	0
PDC1	1	0.260717	1	1	1	0
PDC2	1	0.260717	1	1	1	0
RAS1	2	0.261579	0.35295	1	0.365165	1
FKH1	1	0.262668	1	1	1	0
FKH2	1	0.262668	1	1	1	0
MAC1	8	0.262736	0.205283	0.284188	0.196747	3
JEN1	1	0.266959	1	1	1	0
SPT7	6	0.272696	0.267862	0.362727	0.365789	1
MFA1	1	0.278676	1	1	1	0
MFA2	1	0.278676	1	1	1	0
MFALPHA1	1	0.278676	1	1	1	0
MFALPHA2	1	0.278676	1	1	1	0
SIP4	1	0.279086	1	1	1	0
TRS130	1	0.281539	1	1	1	0
LEU3	7	0.282292	0.311828	0.3062	0.161516	3
SSN6	16	0.283285	0.273454	0.364069	0.170958	5
IME2	5	0.290174	0.338203	0.334811	0.253328	2
KTI11	1	0.290974	1	1	1	0
HAC1	2	0.291473	4.15284e-11	1	0.577417	0
POS5	147	0.291493	0.302851	0.243284	0.0306185	42
ISW2	5	0.291601	0.257612	0.348073	0.401191	1
ITC1	5	0.291601	0.257612	0.348073	0.401191	1
NDT80	1	0.293733	1	1	1	0
BSD2	1	0.294713	1	1	1	0
HPR1	5	0.294921	0.179736	0.307274	0.25275	0
PTI1	3	0.299725	0.304923	1	0.416574	1
MSI1	1	0.30207	1	1	1	0
PDE1	1	0.30207	1	1	1	0
RAM1	1	0.30207	1	1	1	0
RPT1	1	0.30207	1	1	1	0
PDR1	40	0.303554	0.311217	0.214877	0.145767	10
ASH1	6	0.30386	0.341305	0.253436	0.12119	3
CTR10	3	0.304329	0.32877	1	0.131174	2
XBP1	5	0.306147	0.19237	0.324175	0.25275	0
NRG1	5	0.309417	0.300653	0.299094	0.401191	1
VPS20	2	0.312046	0.181406	1	0.577417	0
VPS25	2	0.312046	0.181406	1	0.577417	0
SLK19	1	0.317247	1	1	1	0
TPO1	1	0.317247	1	1	1	0
YER064C	1	0.317247	1	1	1	0
RTG1	8	0.317569	0.300814	0.311478	0.196747	3
CAF16	4	0.323349	0.358737	1	0.199721	2
CAF4	4	0.323349	0.358737	1	0.199721	2
FET3	2	0.327402	0.427494	1	0.365165	1
HLR1	1	0.328972	1	1	1	0
LRE1	1	0.328972	1	1	1	0
MET4	13	0.329195	0.265605	0.410537	0.219834	2
GCD11	1	0.330743	1	1	1	0
SUI2	1	0.330743	1	1	1	0
CDC47	4	0.330812	0.300854	1	0.422284	1
GGA1	1	0.336004	1	1	1	0
GGA2	1	0.336004	1	1	1	0
MBF1	2	0.340752	0.30724	1	0.577417	0
POP2	5	0.341226	0.373845	0.389421	0.253328	2
HOS2	1	0.342904	1	1	1	0
CAM1	1	0.349678	1	1	1	0
TRX1	1	0.349678	1	1	1	0
TEC1	42	0.352574	0.345833	0.423749	0.146265	10
LST8	2	0.354527	0.40347	1	0.365165	1
UBA4	2	0.354527	0.40347	1	0.365165	1
URM1	2	0.354527	0.40347	1	0.365165	1
MGA2	2	0.354763	0.231978	1	0.577417	0
RTG3	6	0.362482	0.366701	0.349879	0.12119	3
YRR1	16	0.366271	0.384417	0.338285	0.170958	5
PHO87	2	0.371351	0.41794	1	0.365165	1
PHO91	2	0.371351	0.41794	1	0.365165	1
SIR3	12	0.371702	0.372971	0.369924	0.183556	4
RIM11	3	0.371834	0.409531	1	0.416574	1
SRB7	2	0.375686	0.327365	1	0.577417	0
HXT1	2	0.376742	0.233065	1	0.577417	0
SEF1	4	0.378156	0.107279	1	0.332989	0
SRP101	4	0.382459	0.187965	1	0.332989	0
IRA1	2	0.384039	0.130882	1	0.577417	0
SFL1	2	0.384039	0.130882	1	0.577417	0
SIN4	26	0.387016	0.363778	0.460977	0.117915	4
AMA1	3	0.389361	0.403992	1	0.416574	1
TAF12	15	0.392729	0.402303	0.407156	0.154361	5
SAN1	3	0.392764	0.0688268	1	0.43856	0
NUT2	3	0.394779	0.335201	1	0.43856	0
SAS2	10	0.396089	0.399734	0.387886	0.244137	3
ALPHA1	2	0.397545	0.440164	1	0.365165	1
HEM1	2	0.398701	0.389667	1	0.577417	0
GAL11	13	0.406003	0.361783	0.486182	0.219834	2
SSD1	1	0.408775	1	1	1	0
GLN3	26	0.410784	0.418504	0.349601	0.18416	6
YHP1	1	0.417368	1	1	1	0
YOX1	1	0.417368	1	1	1	0
KOG1	1	0.425789	1	1	1	0
YAK1	2	0.426771	0.413972	1	0.577417	0
GTS1	5	0.430704	0.407795	0.464864	0.25275	0
RPM2	6	0.435944	0.399889	0.475431	0.191785	0
CUP9	3	0.439074	0.445513	1	0.43856	0
YGR154C	10	0.439245	0.432497	0.473127	0.289656	2
IXR1	3	0.44196	0.433786	1	0.416574	1
DAL81	12	0.4446	0.456742	0.379421	0.183556	4
SRB5	2	0.446814	0.447527	1	0.577417	0
CYR1	1	0.456622	1	1	1	0
FLO8	1	0.456622	1	1	1	0
GPB1	1	0.456622	1	1	1	0
GPB2	1	0.456622	1	1	1	0
GPG1	1	0.456622	1	1	1	0
GPR1	1	0.456622	1	1	1	0
MSS11	1	0.456622	1	1	1	0
NRG2	1	0.456622	1	1	1	0
PHD1	1	0.456622	1	1	1	0
MET1	3	0.462758	0.446401	1	0.43856	0
MED1	5	0.473704	0.459837	0.533946	0.401191	1
CTK1	1	0.4781	1	1	1	0
TPK1	2	0.479458	0.454383	1	0.577417	0
TPK3	2	0.479458	0.454383	1	0.577417	0
TFA2	4	0.481335	0.484701	1	0.422284	1
SET1	7	0.489009	0.491196	0.440746	0.30783	2
CDC48	1	0.48907	1	1	1	0
NMA111	1	0.48907	1	1	1	0
NPL4	1	0.48907	1	1	1	0
SPT23	1	0.48907	1	1	1	0
UFD1	1	0.48907	1	1	1	0
HAA1	10	0.491643	0.4937	0.367264	0.134291	4
CDC39	4	0.493343	0.494914	1	0.422284	1
PHO4	9	0.497833	0.498501	0.550291	0.224612	3
ESA1	4	0.502835	0.502134	1	0.422284	1
NGG1	4	0.505821	0.504294	1	0.422284	1
STE12	70	0.50924	0.508739	0.534618	0.103886	15
MSN5	3	0.509424	0.508111	1	0.416574	1
RNT1	4	0.50967	0.506367	1	0.422284	1
AFT2	3	0.510443	0.50787	1	0.416574	1
PPH22	2	0.515252	0.528176	1	0.577417	0
ERG24	1	0.5171	1	1	1	0
IME4	1	0.5171	1	1	1	0
MCK1	1	0.5171	1	1	1	0
RIM13	1	0.5171	1	1	1	0
RPN1	1	0.5171	1	1	1	0
TPS1	1	0.5171	1	1	1	0
MED2	12	0.519339	0.524935	0.573288	0.245042	2
SOD1	2	0.521708	0.516555	1	0.577417	0
SWI4	23	0.524083	0.525906	0.518865	0.193671	5
GIS1	2	0.530294	0.527503	1	0.577417	0
CMD1	1	0.530507	1	1	1	0
SPT15	4	0.534856	0.526599	1	0.422284	1
CIT1	2	0.539386	0.543951	1	0.577417	0
TUP1	41	0.542011	0.54278	0.638656	0.1466	10
YHC3	2	0.543288	0.519179	1	0.365165	1
IWS1	8	0.5443	0.537788	0.575858	0.281289	1
HMRA1	5	0.546402	0.562602	0.599602	0.401191	1
RPI1	4	0.546418	0.585398	1	0.332989	0
CAF130	1	0.550986	1	1	1	0
CAF17	1	0.550986	1	1	1	0
CAF40	1	0.550986	1	1	1	0
CDC73	1	0.550986	1	1	1	0
DBF2	1	0.550986	1	1	1	0
TAF14	1	0.550986	1	1	1	0
CIN5	3	0.551887	0.534125	1	0.416574	1
PGD1	11	0.552599	0.582104	0.637688	0.169	1
ADA2	5	0.55406	0.557905	0.571261	0.401191	1
SSN8	10	0.556612	0.564852	0.574198	0.20253	1
PPR1	4	0.556975	0.528186	1	0.199721	2
UPC2	13	0.558581	0.560737	0.503097	0.219834	2
RPS14A	1	0.563481	1	1	1	0
RPS14B	1	0.563481	1	1	1	0
FZF1	1	0.565533	1	1	1	0
STE20	3	0.566049	0.569538	1	0.43856	0
FAU1	1	0.566555	1	1	1	0
MET13	1	0.566555	1	1	1	0
GPA2	3	0.567097	0.651073	1	0.43856	0
SRB8	2	0.57077	0.534475	1	0.365165	1
CNA1	3	0.577887	0.78091	1	0.43856	0
CNB1	3	0.577887	0.78091	1	0.43856	0
MET32	3	0.582334	0.650507	1	0.43856	0
HXK2	5	0.585297	0.561358	0.464566	0.401191	1
FZO1	1	0.597223	1	1	1	0
OXA1	1	0.597223	1	1	1	0
RDS1	1	0.597223	1	1	1	0
TIM17	1	0.597223	1	1	1	0
CHA4	2	0.599627	0.590721	1	0.577417	0
CDC50	1	0.601043	1	1	1	0
HSP82	1	0.601043	1	1	1	0
SMP2	3	0.602688	0.588275	1	0.43856	0
SEC7	1	0.602941	1	1	1	0
CMP2	2	0.61414	0.828386	1	0.577417	0
SPF1	2	0.61414	0.828386	1	0.577417	0
MAF1	1	0.615107	1	1	1	0
UGA3	3	0.617898	0.562026	1	0.416574	1
RIM101	12	0.623476	0.634606	0.679133	0.245042	2
GCD1	4	0.630207	0.609575	1	0.422284	1
SUT2	2	0.630294	0.658864	1	0.577417	0
WHI2	1	0.632361	1	1	1	0
MSN1	3	0.642526	0.750543	1	0.43856	0
HHO1	6	0.646038	0.612217	0.609046	0.289099	2
SSZ1	4	0.647663	0.757238	1	0.332989	0
SPT3	9	0.648606	0.72275	0.715176	0.0836281	0
MBP1	23	0.649093	0.625287	0.484233	0.183766	6
HMG1	2	0.649246	0.632801	1	0.577417	0
MKS1	6	0.650027	0.649441	0.662557	0.365789	1
IME1	9	0.654052	0.64994	0.754975	0.304966	2
HAP4	26	0.654265	0.676616	0.672028	0.117915	4
RLM1	25	0.655902	0.646883	0.678199	0.159553	7
NAB3	1	0.662641	1	1	1	0
NRD1	1	0.662641	1	1	1	0
SPT8	2	0.663878	0.838989	1	0.577417	0
PUT3	2	0.665293	0.56207	1	0.365165	1
GCN5	18	0.666306	0.678663	0.741029	0.184303	3
SRB2	2	0.666866	0.765236	1	0.577417	0
RIM9	2	0.667861	0.775301	1	0.577417	0
RIM8	1	0.673429	1	1	1	0
YVH1	1	0.673429	1	1	1	0
REB1	8	0.674738	0.693772	0.718052	0.312066	2
DCS1	1	0.67833	1	1	1	0
HAP5	22	0.680529	0.703729	0.697899	0.174475	4
SRB4	7	0.684234	0.79111	0.770816	0.324144	1
HAP2	28	0.686436	0.711705	0.715327	0.173892	6
REC104	2	0.686761	1	1	0.577417	0
AZF1	2	0.688936	0.647459	1	0.577417	0
MET31	4	0.691747	0.821205	1	0.332989	0
CAD1	1	0.692744	1	1	1	0
ADR1	11	0.6929	0.674874	0.731842	0.268915	2
RSC1	7	0.695998	0.669724	0.707837	0.324144	1
PTP2	1	0.699016	1	1	1	0
PTP3	1	0.699016	1	1	1	0
RSC2	7	0.702537	0.676373	0.713109	0.324144	1
STE7	42	0.703556	0.716745	0.767676	0.115866	8
SRB9	2	0.707431	0.814372	1	0.577417	0
RME1	3	0.714632	0.769188	1	0.43856	0
DID4	1	0.715861	1	1	1	0
VPS4	1	0.715861	1	1	1	0
MDH1	1	0.718113	1	1	1	0
SUM1	1	0.719609	1	1	1	0
STO1	3	0.729543	0.911883	1	0.43856	0
BPL1	2	0.736824	0.675001	1	0.577417	0
INO2	30	0.736909	0.739109	0.798332	0.157942	6
THG1	3	0.737326	0.839885	1	0.43856	0
GAS1	6	0.739176	0.65441	0.686674	0.289099	2
MET2	1	0.739361	1	1	1	0
DAL80	21	0.739385	0.700456	0.660754	0.202859	5
STE50	2	0.739475	0.7164	1	0.577417	0
SMP1	1	0.740077	1	1	1	0
YAP1	51	0.743613	0.733383	0.75698	0.133696	12
TPK2	6	0.744729	0.709807	0.727794	0.365789	1
VDE1	1	0.747181	1	1	1	0
CBF1	13	0.750164	0.745425	0.692171	0.027528	0
LYS14	4	0.751224	0.689467	1	0.422284	1
RPH1	1	0.752091	1	1	1	0
SKO1	9	0.75282	0.762905	0.783721	0.304966	2
MED6	5	0.75344	0.964149	0.833513	0.25275	0
RGR1	5	0.75344	0.964149	0.833513	0.25275	0
VID30	10	0.766329	0.731048	0.662277	0.20253	1
HAP3	25	0.767485	0.801671	0.79831	0.131638	4
CUP2	3	0.777938	0.823296	1	0.43856	0
HSF1	37	0.778933	0.793486	0.83512	0.126227	7
RSC3	5	0.780672	0.794636	0.807186	0.25275	0
FHL1	1	0.781836	1	1	1	0
SKN7	24	0.7832	0.755805	0.759263	0.185794	5
PPZ1	6	0.783538	0.663477	0.573822	0.12119	3
PPZ2	6	0.783538	0.663477	0.573822	0.12119	3
CUP1A	1	0.785099	1	1	1	0
HTA1	1	0.785099	1	1	1	0
MEP1	1	0.785099	1	1	1	0
RRP6	1	0.785099	1	1	1	0
SER3	1	0.785099	1	1	1	0
TFA1	1	0.785099	1	1	1	0
SEC23	1	0.793475	1	1	1	0
SHE4	2	0.794967	0.778103	1	0.577417	0
FAR1	2	0.79498	0.786137	1	0.577417	0
DAT1	1	0.802953	1	1	1	0
RTG2	6	0.808581	0.751562	0.76209	0.289099	2
BDF1	9	0.815352	0.823092	0.827078	0.0836281	0
NFS1	2	0.816636	0.851899	1	0.577417	0
INO4	31	0.8167	0.82418	0.868315	0.107256	5
SSN3	11	0.820909	0.858844	0.864572	0.169	1
SUT1	1	0.831406	1	1	1	0
CSE2	27	0.832729	0.878791	0.894249	0.00477199	1
CKS1	1	0.83549	1	1	1	0
GUK1	1	0.836649	1	1	1	0
CDC25	3	0.837014	0.73428	1	0.43856	0
FAS1	1	0.841256	1	1	1	0
FAS2	1	0.841256	1	1	1	0
SSA3	1	0.841828	1	1	1	0
BUD14	1	0.845246	1	1	1	0
CDC36	1	0.845246	1	1	1	0
RGA1	1	0.845246	1	1	1	0
STE4	1	0.845246	1	1	1	0
UBP3	1	0.845246	1	1	1	0
MTM1	1	0.851998	1	1	1	0
BCK2	2	0.857266	0.884315	1	0.577417	0
BCY1	1	0.85919	1	1	1	0
SWI6	31	0.861196	0.826116	0.744779	0.148602	6
RDS3	2	0.861563	0.810474	1	0.577417	0
ACE2	21	0.865228	0.836985	0.779586	0.0199995	1
GDI1	1	0.866257	1	1	1	0
SDS3	3	0.882202	0.782825	1	0.43856	0
GIP1	1	0.886214	1	1	1	0
SPO1	1	0.886214	1	1	1	0
SSP2	1	0.886214	1	1	1	0
DAL82	8	0.886873	0.837485	0.841382	0.281289	1
TRR1	1	0.887746	1	1	1	0
TSA1	1	0.887746	1	1	1	0
YBP1	1	0.887746	1	1	1	0
MET30	3	0.891307	0.974698	1	0.43856	0
HXK1	3	0.891432	0.763619	1	0.43856	0
SLY1	12	0.892557	0.949438	0.93426	0.0363605	0
CSR2	1	0.898296	1	1	1	0
ECM22	5	0.905082	0.9232	0.927114	0.25275	0
HST1	2	0.905878	0.796284	1	0.577417	0
RPT6	4	0.905881	0.860596	1	0.332989	0
HAL9	2	0.907519	0.798076	1	0.577417	0
RDR1	2	0.907519	0.798076	1	0.577417	0
RDS2	2	0.907519	0.798076	1	0.577417	0
OPI1	13	0.910842	0.873126	0.927965	0.219834	2
ABF1	12	0.912688	0.90612	0.924384	0.245042	2
ALPHA2	8	0.914546	0.900629	0.912216	0.281289	1
OAF1	24	0.91458	0.901457	0.907089	0.0867364	3
FKS1	24	0.917145	0.945184	0.946597	0.0867364	3
MOB2	10	0.918195	0.867485	0.857905	0.0633751	0
RPN4	7	0.919847	0.872923	0.881049	0.145479	0
CLN3	6	0.921193	0.91483	0.945359	0.365789	1
SLT2	14	0.922029	0.899147	0.912812	0.194629	2
STE11	6	0.922094	0.967442	0.954761	0.191785	0
CLN1	2	0.927743	1	1	0.577417	0
SIT4	4	0.929946	0.993055	1	0.332989	0
SSU72	7	0.941115	0.970603	0.967598	0.145479	0
SEC1	2	0.944396	0.952186	1	0.577417	0
RAS2	20	0.949799	0.943515	0.948928	0.148148	3
PGS1	6	0.950811	0.894982	0.935127	0.365789	1
SWI5	21	0.95113	0.927209	0.918254	0.0645059	2
RSF1	4	0.955477	0.986005	1	0.332989	0
STE5	2	0.956096	0.953843	1	0.577417	0
GCR2	7	0.957811	0.941599	0.954018	0.145479	0
HYM1	2	0.958934	0.820314	1	0.577417	0
CBK1	13	0.960478	0.924228	0.919165	0.027528	0
RHO1	2	0.960605	0.799119	1	0.577417	0
PIP2	24	0.964894	0.954445	0.963811	0.0367255	2
RPT4	3	0.965497	0.931337	1	0.43856	0
STB5	3	0.966214	0.937184	1	0.43856	0
MSN2	61	0.968433	0.963212	0.968948	0.068997	11
CLN2	5	0.973546	0.960828	0.981879	0.25275	0
RAP1	26	0.974961	0.983647	0.984434	0.0247179	2
MSN4	56	0.975029	0.972598	0.974693	0.0735325	10
HOG1	33	0.975746	0.97717	0.977251	0.0859341	5
ELP3	4	0.982176	0.972526	1	0.332989	0
FUS3	3	0.982913	0.992873	1	0.43856	0
TYE7	1	0.98325	1	1	1	0
CDS1	1	0.984329	1	1	1	0
RSC30	3	0.984825	0.998798	1	0.43856	0
BNI1	1	0.986112	1	1	1	0
GCR1	18	0.996543	0.995418	0.997757	0.0396158	1
SFP1	4	0.996661	0.985098	1	0.332989	0
IFH1	10	0.999732	0.999075	0.999765	0.0633751	0

## Sheet: ScoringSystemsRepTG_GRR1
#Total number of genes used in the analysis = 1000
#Total number of genes passing cut-off = 426	0.42
#Feature	Number of neighbors	S1 P-value	S2 P-Value(one-sided)	S3 P-Value	S4 P-Value	Significance count
HAP5	22	9.99849e-09	2.73498e-08	0.0001	2.21261e-05	19
HAP4	26	2.46236e-08	9.03638e-08	0.0001	5.59013e-05	21
HAP3	25	2.97709e-08	8.259e-08	0.0001	0.000108429	20
HAP2	28	5.0382e-08	3.99153e-07	0.0001	7.78512e-05	22
MSN2	61	9.96232e-05	0.000603263	0.0001	3.81124e-05	41
SNF2	23	0.000229413	0.000109537	0.000139742	0.000394338	18
MSN4	56	0.000315699	0.00172879	0.000111743	0.000153827	37
SWI1	16	0.000819817	0.000903816	0.000470341	0.00150333	13
HDA1	11	0.00131125	0.00049264	0.000748652	0.00118073	10
GRR1	6	0.00160861	0.00305652	0.00110524	0.00585633	6
PHO2	23	0.00242378	0.000817892	0.00268181	0.015278	15
CAT8	8	0.00243288	0.00225513	0.00147213	0.011443	7
RGT1	8	0.00343023	0.000205709	0.00115159	0.00104413	8
RCS1	20	0.00369835	0.00869699	0.00473626	0.00854071	14
SNF7	7	0.00496664	0.00035283	0.00147672	0.00247451	7
GTS1	5	0.00505751	0.0146478	0.0042647	0.0941317	4
FET3	2	0.00543857	0.0964314	1	0.181231	2
SPT7	6	0.0072806	0.00470378	0.00513143	0.00585633	6
HXK2	5	0.0118234	0.00209556	0.0049896	0.013841	5
SNF1	23	0.0120734	0.0163561	0.00444103	0.00164581	17
RAS2	20	0.0143455	0.0278101	0.00579973	0.00854071	14
STD1	6	0.015199	0.000842726	0.00692235	0.00585633	6
PDC1	1	0.0160616	1	1	0	1
PDC2	1	0.0160616	1	1	0	1
ACC1	1	0.0184311	1	1	0	1
ADE2	1	0.0184311	1	1	0	1
ADO1	1	0.0184311	1	1	0	1
AFG3	1	0.0184311	1	1	0	1
ALT1	1	0.0184311	1	1	0	1
ARO2	1	0.0184311	1	1	0	1
ARP8	1	0.0184311	1	1	0	1
ASC1	1	0.0184311	1	1	0	1
ASF1	1	0.0184311	1	1	0	1
ATG11	1	0.0184311	1	1	0	1
ATG5	1	0.0184311	1	1	0	1
BUD31	1	0.0184311	1	1	0	1
DOM34	1	0.0184311	1	1	0	1
FRE2	1	0.0184311	1	1	0	1
FUM1	1	0.0184311	1	1	0	1
FUR4	1	0.0184311	1	1	0	1
HIT1	1	0.0184311	1	1	0	1
HTL1	1	0.0184311	1	1	0	1
KEX2	1	0.0184311	1	1	0	1
MET18	1	0.0184311	1	1	0	1
MON1	1	0.0184311	1	1	0	1
MUB1	1	0.0184311	1	1	0	1
NIS1	1	0.0184311	1	1	0	1
OCA1	1	0.0184311	1	1	0	1
OPI3	1	0.0184311	1	1	0	1
PAC10	1	0.0184311	1	1	0	1
PDE2	1	0.0184311	1	1	0	1
PHO23	1	0.0184311	1	1	0	1
PHO81	1	0.0184311	1	1	0	1
PHO84	1	0.0184311	1	1	0	1
PHO86	1	0.0184311	1	1	0	1
PIB1	1	0.0184311	1	1	0	1
PIL1	1	0.0184311	1	1	0	1
PSK1	1	0.0184311	1	1	0	1
RHO4	1	0.0184311	1	1	0	1
RIB1	1	0.0184311	1	1	0	1
RPL2A	1	0.0184311	1	1	0	1
SAL6	1	0.0184311	1	1	0	1
TPS2	1	0.0184311	1	1	0	1
TSP1	1	0.0184311	1	1	0	1
VHS1	1	0.0184311	1	1	0	1
VPS66	1	0.0184311	1	1	0	1
YAL004W	1	0.0184311	1	1	0	1
YBL094C	1	0.0184311	1	1	0	1
YBR147W	1	0.0184311	1	1	0	1
YDR537C	1	0.0184311	1	1	0	1
YJL211C	1	0.0184311	1	1	0	1
YKL169C	1	0.0184311	1	1	0	1
YLL007C	1	0.0184311	1	1	0	1
YLR414C	1	0.0184311	1	1	0	1
YNL120C	1	0.0184311	1	1	0	1
YNL276C	1	0.0184311	1	1	0	1
YOR331C	1	0.0184311	1	1	0	1
YPL162C	1	0.0184311	1	1	0	1
YSR3	1	0.0184311	1	1	0	1
JEN1	1	0.0187783	1	1	0	1
RAD26	6	0.019981	0.028723	0.0244091	0.0479079	5
SNF6	2	0.0200611	0.131173	1	0.181231	2
RSF1	4	0.0215671	0.0289857	1	0.177315	3
BAS1	16	0.0224491	0.021177	0.0161106	0.0557021	10
RGT2	5	0.0236337	0.00393537	0.0129935	0.013841	5
CDC25	3	0.0246151	0.0268283	1	0.076996	3
PTR3	5	0.0246529	0.00654337	0.0143498	0.013841	5
PKC1	5	0.0253087	0.00407121	0.0144785	0.013841	5
RPT6	4	0.0261239	0.0366549	1	0.0326673	4
SNF3	3	0.0271608	0.0322255	1	0.076996	3
DST1	3	0.0289189	0.0799136	1	0.076996	3
HMRA1	5	0.0308742	0.0143973	0.0200901	0.0941317	4
MIG1	22	0.0309193	0.0696156	0.0109449	0.00290172	16
STE50	2	0.0337825	0.00845866	1	0.181231	2
HTZ1	2	0.0345765	0.177566	1	0.181231	2
GCN4	50	0.0352734	0.0303391	0.0222198	0.0172894	28
SAN1	3	0.035389	0.055694	1	0.076996	3
SNF4	10	0.0358302	0.0542558	0.027495	0.0572266	7
KCS1	2	0.037202	0.184438	1	0.181231	2
PBS2	6	0.0404596	0.00174555	0.0255667	0.00585633	6
PLC1	4	0.0429528	0.0634552	1	0.0326673	4
RTG2	6	0.0431503	0.0602304	0.0291495	0.0479079	5
TPK2	6	0.0432175	0.0968789	0.0286008	0.0479079	5
BMH1	2	0.0437781	0.178135	1	0.181231	2
BMH2	2	0.0437781	0.178135	1	0.181231	2
GCN5	18	0.0443262	0.0567877	0.0483501	0.0540748	11
HXT1	2	0.0457086	0.0754652	1	0.181231	2
TPK1	2	0.0458018	0.144563	1	0.181231	2
TPK3	2	0.0458018	0.144563	1	0.181231	2
TIS11	1	0.0473078	1	1	0	1
HAP1	22	0.0478603	0.0648118	0.122465	0.0894569	12
GAL4	12	0.0485558	0.0387057	0.0307754	0.0187671	9
CSE2	27	0.04858	0.0563353	0.0523709	0.060741	15
PPZ1	6	0.0493472	0.0414922	0.0420825	0.0479079	5
PPZ2	6	0.0493472	0.0414922	0.0420825	0.0479079	5
REG1	4	0.0501216	0.10009	1	0.177315	3
INO4	31	0.0522287	0.0378357	0.0415374	0.0155656	19
SOK2	2	0.0526939	0.219244	1	0.489538	1
CAT5	3	0.0547432	0.0208235	1	0.076996	3
OPI1	13	0.055501	0.0408554	0.0694822	0.156664	7
RTG1	8	0.0557846	0.043246	0.0424098	0.011443	7
SIN3	17	0.0572969	0.0446302	0.0705003	0.0363937	11
SNF5	7	0.0580265	0.0829507	0.0592211	0.0236728	6
HXK1	3	0.0588149	0.0129947	1	0.076996	3
ASI1	1	0.0605487	1	1	0	1
ASI2	1	0.0605487	1	1	0	1
ASI3	1	0.0605487	1	1	0	1
RTG3	6	0.0608388	0.0784063	0.0468829	0.0479079	5
MSI1	1	0.0638575	1	1	0	1
PDE1	1	0.0638575	1	1	0	1
RAM1	1	0.0638575	1	1	0	1
RPT1	1	0.0638575	1	1	0	1
WAR1	1	0.0669832	1	1	0	1
INO2	30	0.0677361	0.0592427	0.0509549	0.0103812	19
MKS1	6	0.0686712	0.00975255	0.0478319	0.0479079	5
GAL3	3	0.0702421	0.0401936	1	0.076996	3
NGG1	4	0.0714316	0.131242	1	0.177315	3
IRA2	3	0.0724031	0.212872	1	0.312706	2
MAL33	1	0.0729119	1	1	0	1
PHO80	2	0.0743807	0.25704	1	0.489538	1
MTH1	4	0.0765037	0.0044066	1	0.0326673	4
SSN3	11	0.0769487	0.0857147	0.0705091	0.0333027	8
SWI3	4	0.0790217	0.145938	1	0.177315	3
EAF3	3	0.0812485	0.177026	1	0.312706	2
CMP2	2	0.0812914	0.0151319	1	0.181231	2
SPF1	2	0.0812914	0.0151319	1	0.181231	2
CIN5	3	0.0816628	0.0065092	1	0.076996	3
BUD14	1	0.0853289	1	1	0	1
CDC36	1	0.0853289	1	1	0	1
RGA1	1	0.0853289	1	1	0	1
STE4	1	0.0853289	1	1	0	1
UBP3	1	0.0853289	1	1	0	1
HOS2	1	0.0854599	1	1	0	1
MOT1	3	0.0864084	0.0778501	1	0.076996	3
RPT4	3	0.086518	0.106576	1	0.076996	3
STP1	2	0.0871603	0.175043	1	0.181231	2
PPR1	4	0.102188	0.164381	1	0.359439	2
POS5	147	0.102449	0.13208	0.132703	0.0523964	67
SMP1	1	0.103324	1	1	0	1
SRB9	2	0.103449	0.124228	1	0.181231	2
SSA1	2	0.103952	0.296571	1	0.489538	1
NFS1	2	0.10628	0.154537	1	0.181231	2
ARG82	8	0.107871	0.148351	0.139225	0.0546405	6
MTM1	1	0.108271	1	1	0	1
CDC50	1	0.109158	1	1	0	1
HSP82	1	0.109158	1	1	0	1
CYR1	1	0.112033	1	1	0	1
FLO8	1	0.112033	1	1	0	1
GPB1	1	0.112033	1	1	0	1
GPB2	1	0.112033	1	1	0	1
GPG1	1	0.112033	1	1	0	1
GPR1	1	0.112033	1	1	0	1
MSS11	1	0.112033	1	1	0	1
NRG2	1	0.112033	1	1	0	1
PHD1	1	0.112033	1	1	0	1
CIT1	2	0.116852	0.00603982	1	0.181231	2
CTI6	2	0.118325	0.00746964	1	0.181231	2
ALPHA2	8	0.11859	0.120815	0.102396	0.148477	5
RSF2	1	0.122234	1	1	0	1
SIN4	26	0.122942	0.1381	0.183944	0.0797758	14
BPL1	2	0.126619	0.163344	1	0.181231	2
YFH1	6	0.129955	0.120283	0.156462	0.293213	3
RFA1	6	0.132797	0.105702	0.131787	0.293213	3
RFA3	6	0.132797	0.105702	0.131787	0.293213	3
VDE1	1	0.133539	1	1	0	1
NDD1	3	0.134795	0.191459	1	0.312706	2
VPS20	2	0.135897	0.197308	1	0.489538	1
VPS25	2	0.135897	0.197308	1	0.489538	1
SSY1	17	0.139053	0.0781235	0.144589	0.0363937	11
MOT2	4	0.139121	0.248668	1	0.177315	3
CDC39	4	0.140146	0.226203	1	0.177315	3
SER3	1	0.141165	1	1	0	1
CMD1	1	0.141929	1	1	0	1
RAS1	2	0.144493	0.0897293	1	0.181231	2
SSN6	16	0.145406	0.177828	0.139867	0.108389	9
MSN1	3	0.148206	0.283998	1	0.312706	2
LST8	2	0.154375	0.0740848	1	0.181231	2
UBA4	2	0.154375	0.0740848	1	0.181231	2
URM1	2	0.154375	0.0740848	1	0.181231	2
TOR2	1	0.164873	1	1	0	1
SUT2	2	0.1652	0.321192	1	0.489538	1
RNT1	4	0.165895	0.127039	1	0.177315	3
SPT6	4	0.167113	0.296093	1	0.177315	3
SPT10	5	0.170277	0.253187	0.210663	0.255024	3
SPT21	5	0.170277	0.253187	0.210663	0.255024	3
HSF1	37	0.171454	0.219493	0.123197	0.0999705	18
SPT8	2	0.172009	0.0621073	1	0.181231	2
SIP4	1	0.17251	1	1	0	1
HLR1	1	0.174264	1	1	0	1
LRE1	1	0.174264	1	1	0	1
ROX1	24	0.17588	0.160239	0.224448	0.155403	11
MDH1	1	0.183707	1	1	0	1
GGA1	1	0.184315	1	1	0	1
GGA2	1	0.184315	1	1	0	1
SSN8	10	0.196037	0.202872	0.206962	0.221206	5
VID30	10	0.196687	0.18376	0.206808	0.136152	6
RFA2	9	0.200373	0.123869	0.230237	0.232921	3
FAB1	1	0.201646	1	1	0	1
SCH9	1	0.201646	1	1	0	1
TAF5	1	0.201646	1	1	0	1
VPS34	1	0.201646	1	1	0	1
MCD1	1	0.202265	1	1	0	1
SIR4	1	0.202265	1	1	0	1
DAT1	1	0.20329	1	1	0	1
SRB7	2	0.204693	0.276926	1	0.489538	1
BCK2	2	0.205389	0.317942	1	0.489538	1
RHO1	2	0.208815	0.165793	1	0.489538	1
RIM11	3	0.213555	0.0504061	1	0.312706	2
SWI5	21	0.213797	0.174028	0.245496	0.0704572	12
HST1	2	0.218194	0.333713	1	0.489538	1
BSD2	1	0.218481	1	1	0	1
HAA1	10	0.221498	0.278946	0.288375	0.136152	6
FUS3	3	0.222436	0.291108	1	0.312706	2
ASH1	6	0.223759	0.185783	0.222271	0.162626	4
TEC1	42	0.225661	0.216537	0.198699	0.100121	20
HAC1	2	0.226159	0.320377	1	0.489538	1
DAL81	12	0.227478	0.204422	0.222287	0.125551	7
IWS1	8	0.227787	0.240335	0.323471	0.270718	3
AFT2	3	0.228612	0.311613	1	0.312706	2
CLN1	2	0.228919	0.32338	1	0.489538	1
TOR1	4	0.230491	0.171972	1	0.177315	3
STE11	6	0.230631	0.216021	0.268995	0.293213	3
RIM15	5	0.231269	0.0685297	0.238485	0.255024	3
SSK1	1	0.232141	1	1	0	1
SMP2	3	0.233414	0.246922	1	0.312706	2
CDC48	1	0.235317	1	1	0	1
NMA111	1	0.235317	1	1	0	1
NPL4	1	0.235317	1	1	0	1
SPT23	1	0.235317	1	1	0	1
UFD1	1	0.235317	1	1	0	1
PHO90	3	0.237091	0.375246	1	0.312706	2
FAU1	1	0.238417	1	1	0	1
MET13	1	0.238417	1	1	0	1
SET1	7	0.241774	0.157949	0.27006	0.294762	3
MBF1	2	0.246863	0.00158168	1	0.181231	2
RLM1	25	0.250248	0.256093	0.366796	0.159509	11
HHO1	6	0.259097	0.280326	0.281482	0.293213	3
RDS3	2	0.259872	3.41891e-10	1	0.181231	2
SRB8	2	0.260133	1.19418e-09	1	0.181231	2
SEF1	4	0.26088	0.0833265	1	0.359439	2
STE7	42	0.262676	0.260332	0.250418	0.118079	19
RME1	3	0.263079	0.251712	1	0.421601	1
CNA1	3	0.269093	0.31629	1	0.312706	2
CNB1	3	0.269093	0.31629	1	0.312706	2
PHO85	13	0.270393	0.344789	0.252913	0.156664	7
CHA4	2	0.273784	0.315911	1	0.489538	1
YAP1	51	0.274091	0.279065	0.309019	0.107148	23
NPR1	2	0.274525	0.0739111	1	0.181231	2
REC104	2	0.27626	0.312955	1	0.489538	1
HEM1	2	0.285302	0.344686	1	0.489538	1
TYE7	1	0.292301	1	1	0	1
GAL80	6	0.294806	0.314814	0.244846	0.162626	4
PGS1	6	0.295357	0.0707671	0.309905	0.158877	1
XBP1	5	0.296222	0.27375	0.344186	0.344041	2
DCS1	1	0.296947	1	1	0	1
NRG1	5	0.296968	0.369817	0.150998	0.0941317	4
NRM1	1	0.298969	1	1	0	1
CAF130	1	0.300468	1	1	0	1
CAF17	1	0.300468	1	1	0	1
CAF40	1	0.300468	1	1	0	1
CDC73	1	0.300468	1	1	0	1
DBF2	1	0.300468	1	1	0	1
TAF14	1	0.300468	1	1	0	1
ZAP1	16	0.301727	0.315029	0.372751	0.187022	6
FZF1	1	0.304397	1	1	0	1
CTK1	1	0.307281	1	1	0	1
CUP9	3	0.307365	0.315401	1	0.421601	1
STE5	2	0.308964	0.39415	1	0.489538	1
MFA1	1	0.312437	1	1	0	1
MFA2	1	0.312437	1	1	0	1
MFALPHA1	1	0.312437	1	1	0	1
MFALPHA2	1	0.312437	1	1	0	1
PTP2	1	0.316987	1	1	0	1
PTP3	1	0.316987	1	1	0	1
SDS3	3	0.32185	0.338777	1	0.421601	1
ROX3	6	0.322227	0.294322	0.311369	0.162626	4
LYS14	4	0.326079	0.135343	1	0.359439	2
MIG2	11	0.32663	0.373616	0.177736	0.0907677	7
SNF12	3	0.327367	0.187152	1	0.312706	2
HPR1	5	0.329302	0.245667	0.35533	0.255024	3
CAF16	4	0.329317	0.23919	1	0.359439	2
CAF4	4	0.329317	0.23919	1	0.359439	2
SRB5	2	0.329751	0.324419	1	0.489538	1
FZO1	1	0.330755	1	1	0	1
OXA1	1	0.330755	1	1	0	1
RDS1	1	0.330755	1	1	0	1
TIM17	1	0.330755	1	1	0	1
CLN3	6	0.334988	0.327705	0.387526	0.296152	2
TRS130	1	0.335238	1	1	0	1
CRZ1	5	0.336172	0.321499	0.35449	0.255024	3
YHC3	2	0.338583	0.405981	1	0.489538	1
PIP2	24	0.344273	0.356311	0.397878	0.164662	10
ARG80	6	0.344602	0.356547	0.355	0.162626	4
ARG81	6	0.344602	0.356547	0.355	0.162626	4
OAF1	24	0.344846	0.35688	0.398549	0.164662	10
GZF3	4	0.345599	0.196117	1	0.359439	2
ISW2	5	0.354664	0.368811	0.375389	0.255024	3
ITC1	5	0.354664	0.368811	0.375389	0.255024	3
LEU2	1	0.354987	1	1	0	1
STP2	1	0.354987	1	1	0	1
UME6	32	0.366764	0.318222	0.462386	0.122818	12
PPH22	2	0.370334	0.452359	1	0.489538	1
UGA3	3	0.375501	0.308443	1	0.421601	1
SIR2	3	0.376716	0.388921	1	0.312706	2
MGA2	2	0.376987	0.367821	1	0.489538	1
SKO1	9	0.377121	0.362318	0.358629	0.192294	5
IRA1	2	0.378077	0.431362	1	0.489538	1
SFL1	2	0.378077	0.431362	1	0.489538	1
NDT80	1	0.387175	1	1	0	1
THG1	3	0.392365	0.246048	1	0.421601	1
IMP2_2	4	0.394023	0.421606	1	0.359439	2
PDR3	13	0.398183	0.411265	0.372841	0.156664	7
POP2	5	0.401424	0.399012	0.393167	0.255024	3
GIS1	2	0.402395	2.66328e-08	1	0.329231	0
ADA2	5	0.403445	0.339489	0.457431	0.344041	2
CDS1	1	0.403915	1	1	1	0
ADR1	11	0.405702	0.370407	0.457473	0.22409	4
SSD1	1	0.415198	1	1	1	0
PHO4	9	0.417475	0.444928	0.330468	0.192294	5
IME4	1	0.419333	1	1	1	0
MCK1	1	0.419333	1	1	1	0
RIM13	1	0.419333	1	1	1	0
RPN1	1	0.419333	1	1	1	0
TPS1	1	0.419333	1	1	1	0
SEC7	1	0.423385	1	1	1	0
PAF1	15	0.42635	0.44303	0.346707	0.143671	8
MET30	3	0.426743	0.447406	1	0.421601	1
RPH1	1	0.430528	1	1	1	0
IRE1	3	0.434884	0.449559	1	0.421601	1
RPD3	16	0.437155	0.43666	0.561318	0.198607	7
DUN1	8	0.4377	0.411083	0.473379	0.270718	3
EDC1	2	0.441267	0.48239	1	0.489538	1
PTI1	3	0.444815	0.475775	1	0.312706	2
MAC1	8	0.447731	0.460472	0.363402	0.148477	5
CCR4	9	0.451283	0.446791	0.44479	0.192294	5
DAL82	8	0.453747	0.451589	0.428598	0.148477	5
SPT3	9	0.454265	0.44233	0.515431	0.259733	4
MET1	3	0.455349	0.382563	1	0.421601	1
GCR2	7	0.467921	0.457532	0.55875	0.237756	2
STE20	3	0.473894	0.481932	1	0.421601	1
MOT3	17	0.475796	0.475311	0.523433	0.165666	6
MSN5	3	0.476843	0.478359	1	0.421601	1
NOT3	3	0.481077	0.486293	1	0.312706	2
GCD1	4	0.481937	0.486623	1	0.359439	2
SPT16	13	0.483839	0.486327	0.558024	0.159464	4
CDC42	3	0.489874	0.492847	1	0.421601	1
MED2	12	0.493779	0.491247	0.555512	0.198441	6
ELP3	4	0.497636	0.498991	1	0.359439	2
MCM1	22	0.501316	0.502177	0.511518	0.170576	9
CKS1	1	0.504184	1	1	1	0
FHL1	1	0.505042	1	1	1	0
SIT4	4	0.510371	0.509843	1	0.322508	1
DHH1	5	0.512008	0.513761	0.519051	0.255024	3
HMG1	2	0.512031	0.549354	1	0.329231	0
YGR154C	10	0.51573	0.518921	0.530501	0.248551	4
RPI1	4	0.517771	0.515612	1	0.359439	2
PGD1	11	0.530325	0.546428	0.601576	0.233085	5
YHP1	1	0.534843	1	1	1	0
YOX1	1	0.534843	1	1	1	0
RSC1	7	0.537652	0.533863	0.426173	0.218361	4
GLN3	26	0.539799	0.543877	0.483332	0.116907	13
RAD53	2	0.540523	0.914631	1	0.329231	0
KIN28	1	0.540779	1	1	1	0
MAG1	1	0.540779	1	1	1	0
NUT1	1	0.540779	1	1	1	0
RAD18	1	0.540779	1	1	1	0
RAD2	1	0.540779	1	1	1	0
RAD50	1	0.540779	1	1	1	0
RAD52	1	0.540779	1	1	1	0
RAD6	1	0.540779	1	1	1	0
RPO21	1	0.540779	1	1	1	0
HFI1	6	0.54242	0.552105	0.571396	0.293213	3
AMA1	3	0.543251	0.53609	1	0.312706	2
FAR1	2	0.543484	0.599755	1	0.329231	0
SKN7	24	0.543691	0.545435	0.530862	0.155403	11
DDC1	1	0.547994	1	1	1	0
FBP1	1	0.547994	1	1	1	0
ACE2	21	0.551158	0.563161	0.549323	0.15606	10
GUK1	1	0.560451	1	1	1	0
VPS24	2	0.562516	0.516307	1	0.489538	1
RAD9	2	0.562989	0.999636	1	0.329231	0
YKU70	2	0.562989	0.999636	1	0.329231	0
AZF1	2	0.564292	0.663728	1	0.329231	0
RPM2	6	0.570535	0.636847	0.630274	0.158877	1
ACA1	1	0.582345	1	1	1	0
CST6	1	0.582345	1	1	1	0
DAL80	21	0.582686	0.596148	0.559726	0.175584	9
ESA1	4	0.583794	0.545653	1	0.359439	2
CUP2	3	0.586712	0.547738	1	0.421601	1
NUT2	3	0.59166	0.548026	1	0.421601	1
RIM8	1	0.593183	1	1	1	0
YVH1	1	0.593183	1	1	1	0
BDF1	9	0.594313	0.594296	0.595916	0.259733	4
NOT5	4	0.602434	0.594123	1	0.359439	2
KTI11	1	0.604688	1	1	1	0
ERG24	1	0.606926	1	1	1	0
CAD1	1	0.609144	1	1	1	0
RIM4	4	0.609267	0.634658	1	0.359439	2
CBF1	13	0.612053	0.647923	0.655562	0.214008	5
SRB4	7	0.614406	0.645477	0.696719	0.237756	2
CTR10	3	0.615467	0.964778	1	0.188698	0
TRR1	1	0.615682	1	1	1	0
TSA1	1	0.615682	1	1	1	0
YBP1	1	0.615682	1	1	1	0
MET2	1	0.618888	1	1	1	0
HOG1	33	0.622435	0.605779	0.494984	0.110443	16
KEM1	1	0.628265	1	1	1	0
SSZ1	4	0.631202	0.590588	1	0.322508	1
RSC2	7	0.63145	0.618589	0.547148	0.294762	3
IME1	9	0.635454	0.624077	0.559896	0.259733	4
KAR4	2	0.638389	0.925875	1	0.329231	0
FKH1	1	0.63927	1	1	1	0
FKH2	1	0.63927	1	1	1	0
MOB2	10	0.640913	0.628837	0.578404	0.136152	6
IXR1	3	0.649887	0.865537	1	0.188698	0
SEC23	1	0.652617	1	1	1	0
TOM70	1	0.653544	1	1	1	0
GAL11	13	0.655136	0.660758	0.645418	0.211869	6
HYM1	2	0.655759	0.983085	1	0.329231	0
TUP1	41	0.660204	0.660647	0.565797	0.112339	19
SIR3	12	0.660635	0.673945	0.679133	0.229483	5
GPA2	3	0.672996	0.611641	1	0.421601	1
SLY1	12	0.676841	0.744916	0.718702	0.192709	4
GAT1	9	0.688457	0.657243	0.57832	0.259733	4
CSR2	1	0.688923	1	1	1	0
SOD1	2	0.690835	0.741658	1	0.329231	0
SEC1	2	0.691089	0.669012	1	0.489538	1
SLK19	1	0.69133	1	1	1	0
TPO1	1	0.69133	1	1	1	0
YER064C	1	0.69133	1	1	1	0
RPB9	1	0.692128	1	1	1	0
GCN2	2	0.698599	0.823076	1	0.329231	0
MED1	5	0.702306	0.774462	0.758206	0.344041	2
CLN2	5	0.702777	0.655885	0.687132	0.344041	2
RIM101	12	0.716932	0.688753	0.580014	0.192709	4
MET4	13	0.717287	0.756608	0.792416	0.159464	4
MIG3	2	0.723114	0.587905	1	0.489538	1
PHO87	2	0.725308	0.599347	1	0.489538	1
PHO91	2	0.725308	0.599347	1	0.489538	1
GCD11	1	0.72569	1	1	1	0
SUI2	1	0.72569	1	1	1	0
STB5	3	0.72732	0.647147	1	0.312706	2
CBK1	13	0.746699	0.753079	0.743436	0.211869	6
STE12	70	0.74763	0.738475	0.686149	0.0978805	29
SLN1	2	0.753619	0.656277	1	0.489538	1
URE2	9	0.755071	0.728746	0.662519	0.259733	4
GAS1	6	0.756707	0.693492	0.84606	0.296152	2
SPT4	2	0.757946	0.619321	1	0.489538	1
SPT5	2	0.757946	0.619321	1	0.489538	1
CUP1A	1	0.765821	1	1	1	0
HTA1	1	0.765821	1	1	1	0
MEP1	1	0.765821	1	1	1	0
RRP6	1	0.765821	1	1	1	0
TFA1	1	0.765821	1	1	1	0
REB1	8	0.769687	0.794855	0.793459	0.181649	2
STO1	3	0.77592	0.951649	1	0.188698	0
SSU72	7	0.791994	0.814273	0.844384	0.106104	1
FAS1	1	0.799544	1	1	1	0
FAS2	1	0.799544	1	1	1	0
MNN4	1	0.800596	1	1	1	0
MAF1	1	0.801644	1	1	1	0
MED6	5	0.805589	0.915143	0.86776	0.231115	1
RGR1	5	0.805589	0.915143	0.86776	0.231115	1
SUT1	1	0.817369	1	1	1	0
KOG1	1	0.81933	1	1	1	0
PDR1	40	0.822618	0.829719	0.8097	0.0810907	14
SAS2	10	0.823168	0.840323	0.854566	0.190715	3
ABF1	12	0.826	0.831196	0.91969	0.0110542	1
YAK1	2	0.827727	0.757415	1	0.329231	0
ALPHA1	2	0.832324	0.646231	1	0.489538	1
CDC47	4	0.84117	0.93291	1	0.108071	0
SRB2	2	0.841374	0.842502	1	0.329231	0
RSC30	3	0.844341	0.814566	1	0.421601	1
RAP1	26	0.851377	0.888345	0.896424	0.0429869	7
MBP1	23	0.854684	0.877432	0.913159	0.0207949	5
HAL9	2	0.85871	0.680304	1	0.489538	1
RDR1	2	0.85871	0.680304	1	0.489538	1
RDS2	2	0.85871	0.680304	1	0.489538	1
RPS14A	1	0.859908	1	1	1	0
RPS14B	1	0.859908	1	1	1	0
SPT20	17	0.861431	0.893062	0.889514	0.110772	5
THI3	9	0.863302	0.835886	0.825017	0.259733	4
IME2	5	0.868176	0.791428	0.796756	0.344041	2
MLH1	4	0.868355	0.799118	1	0.322508	1
RFX1	5	0.870344	0.878459	0.882032	0.0618476	0
SUM1	1	0.87052	1	1	1	0
MET31	4	0.877016	0.985038	1	0.108071	0
MET32	3	0.877792	0.971546	1	0.188698	0
YGL007W	1	0.879162	1	1	1	0
ECM22	5	0.880101	0.857832	0.869911	0.231115	1
RPN4	7	0.880142	0.869732	0.89267	0.237756	2
BNI1	1	0.890855	1	1	1	0
TAF1	6	0.89153	0.956503	0.928628	0.0353681	0
TFA2	4	0.894482	0.794785	1	0.322508	1
GDI1	1	0.895238	1	1	1	0
ARO80	2	0.900875	0.868405	1	0.329231	0
SLT2	14	0.901481	0.902507	0.923739	0.0619622	3
LEU3	7	0.902549	0.853281	0.889219	0.237756	2
WHI2	1	0.904475	1	1	1	0
THI2	8	0.908158	0.872503	0.880393	0.270718	3
DFG5	1	0.913042	1	1	1	0
FKS1	24	0.923645	0.924692	0.951362	0.035843	6
RIM9	2	0.931823	0.722327	1	0.329231	0
UPC2	13	0.933617	0.97284	0.95721	0.085198	3
SPT15	4	0.935469	0.966445	1	0.108071	0
SET2	1	0.935854	1	1	1	0
SWI4	23	0.941911	0.908942	0.907884	0.129212	8
GCR1	18	0.945904	0.947204	0.95594	0.0416325	4
PUT3	2	0.951584	0.748586	1	0.329231	0
TAF12	15	0.951636	0.911955	0.95957	0.044225	3
YRR1	16	0.96391	0.943008	0.937346	0.136662	5
BCY1	1	0.977155	1	1	1	0
SWI6	31	0.978522	0.984146	0.98325	0.0102428	7
SFP1	4	0.980341	0.980743	1	0.108071	0
NAB3	1	0.981629	1	1	1	0
NRD1	1	0.981629	1	1	1	0
SHE4	2	0.982289	0.999988	1	0.329231	0
RSC3	5	0.984858	0.946494	0.976145	0.231115	1
CAM1	1	0.988457	1	1	1	0
TRX1	1	0.988457	1	1	1	0
DID4	1	0.989517	1	1	1	0
VPS4	1	0.989517	1	1	1	0
SPT14	3	0.990951	0.926994	1	0.188698	0
GIP1	1	0.991386	1	1	1	0
SPO1	1	0.991386	1	1	1	0
SSA3	1	0.991386	1	1	1	0
SSP2	1	0.991386	1	1	1	0
IFH1	10	0.991955	0.997667	0.996216	0.0283041	1
SRP101	4	0.999798	0.980885	1	0.108071	0
