# Supplementary material for: Architecture of transcriptional regulatory circuits is knitted over the topology of bio-molecular interaction networks
Source: BMC Syst Biol. 2008 Feb 8;2:17. doi: 10.1186/1752-0509-2-17 (PMC2268660; doi:10.1186/1752-0509-2-17)
Supplement: Additional file 9 — Supplementary Table 5 contains the GO ontology annotation network for yeast. The file is supplied as TXT, but in SIF format (for example, it can be simply renamed .sif for usage under Cytoscape). [file 1752-0509-2-17-S9.txt]

GO:0000001	go	YAL010C
GO:0000001	go	YBR234C
GO:0000001	go	YDL006W
GO:0000001	go	YDL029W
GO:0000001	go	YDL029W
GO:0000001	go	YFL039C
GO:0000001	go	YFL039C
GO:0000001	go	YGL055W
GO:0000001	go	YGL106W
GO:0000001	go	YHR194W
GO:0000001	go	YIL062C
GO:0000001	go	YIL062C
GO:0000001	go	YIL138C
GO:0000001	go	YJR065C
GO:0000001	go	YKL013C
GO:0000001	go	YLR190W
GO:0000001	go	YLR370C
GO:0000001	go	YML104C
GO:0000001	go	YMR072W
GO:0000001	go	YMR275C
GO:0000001	go	YNL079C
GO:0000001	go	YNL304W
GO:0000001	go	YNR035C
GO:0000001	go	YOL009C
GO:0000001	go	YOL076W
GO:0000001	go	YOL076W
GO:0000001	go	YOR147W
GO:0000001	go	YOR326W
GO:0000001	go	YPR131C
GO:0000001	go	YPR131C
GO:0000002	go	YAL010C
GO:0000002	go	YBR192W
GO:0000002	go	YCR028C-A
GO:0000002	go	YDL198C
GO:0000002	go	YDL198C
GO:0000002	go	YDR077W
GO:0000002	go	YDR258C
GO:0000002	go	YDR296W
GO:0000002	go	YDR470C
GO:0000002	go	YFL036W
GO:0000002	go	YGR144W
GO:0000002	go	YHR031C
GO:0000002	go	YIL051C
GO:0000002	go	YJL063C
GO:0000002	go	YJL112W
GO:0000002	go	YJL112W
GO:0000002	go	YJR118C
GO:0000002	go	YJR144W
GO:0000002	go	YKR085C
GO:0000002	go	YLL006W
GO:0000002	go	YLR304C
GO:0000002	go	YLR355C
GO:0000002	go	YML061C
GO:0000002	go	YMR072W
GO:0000002	go	YMR211W
GO:0000002	go	YMR241W
GO:0000002	go	YMR241W
GO:0000002	go	YMR302C
GO:0000002	go	YOL095C
GO:0000002	go	YOR211C
GO:0000004	go	YAL008W
GO:0000004	go	YAL016C-B
GO:0000004	go	YAL018C
GO:0000004	go	YAL027W
GO:0000004	go	YAL034C
GO:0000004	go	YAL036C
GO:0000004	go	YAL037C-A
GO:0000004	go	YAL037W
GO:0000004	go	YAL044W-A
GO:0000004	go	YAL046C
GO:0000004	go	YAL049C
GO:0000004	go	YAL061W
GO:0000004	go	YAL063C-A
GO:0000004	go	YAL064C-A
GO:0000004	go	YAL064W-B
GO:0000004	go	YAL064W-B
GO:0000004	go	YAL065C
GO:0000004	go	YAL067W-A
GO:0000004	go	YAL068C
GO:0000004	go	YAR020C
GO:0000004	go	YAR023C
GO:0000004	go	YAR027W
GO:0000004	go	YAR028W
GO:0000004	go	YAR029W
GO:0000004	go	YAR035C-A
GO:0000004	go	YAR061W
GO:0000004	go	YAR062W
GO:0000004	go	YAR064W
GO:0000004	go	YAR066W
GO:0000004	go	YAR068W
GO:0000004	go	YAR073W
GO:0000004	go	YAR075W
GO:0000004	go	YBL008W-A
GO:0000004	go	YBL010C
GO:0000004	go	YBL028C
GO:0000004	go	YBL029C-A
GO:0000004	go	YBL029W
GO:0000004	go	YBL031W
GO:0000004	go	YBL039W-B
GO:0000004	go	YBL044W
GO:0000004	go	YBL046W
GO:0000004	go	YBL049W
GO:0000004	go	YBL054W
GO:0000004	go	YBL055C
GO:0000004	go	YBL059C-A
GO:0000004	go	YBL059W
GO:0000004	go	YBL060W
GO:0000004	go	YBL066C
GO:0000004	go	YBL067C
GO:0000004	go	YBL071C-B
GO:0000004	go	YBL081W
GO:0000004	go	YBL086C
GO:0000004	go	YBL091C-A
GO:0000004	go	YBL095W
GO:0000004	go	YBL100W-C
GO:0000004	go	YBL104C
GO:0000004	go	YBL107C
GO:0000004	go	YBL108C-A
GO:0000004	go	YBL111C
GO:0000004	go	YBL112C
GO:0000004	go	YBL113C
GO:0000004	go	YBR013C
GO:0000004	go	YBR014C
GO:0000004	go	YBR025C
GO:0000004	go	YBR028C
GO:0000004	go	YBR046C
GO:0000004	go	YBR053C
GO:0000004	go	YBR054W
GO:0000004	go	YBR056W
GO:0000004	go	YBR056W-A
GO:0000004	go	YBR062C
GO:0000004	go	YBR063C
GO:0000004	go	YBR071W
GO:0000004	go	YBR072C-A
GO:0000004	go	YBR085C-A
GO:0000004	go	YBR089C-A
GO:0000004	go	YBR094W
GO:0000004	go	YBR096W
GO:0000004	go	YBR108W
GO:0000004	go	YBR111C
GO:0000004	go	YBR125C
GO:0000004	go	YBR137W
GO:0000004	go	YBR138C
GO:0000004	go	YBR139W
GO:0000004	go	YBR141C
GO:0000004	go	YBR147W
GO:0000004	go	YBR148W
GO:0000004	go	YBR150C
GO:0000004	go	YBR151W
GO:0000004	go	YBR157C
GO:0000004	go	YBR162C
GO:0000004	go	YBR163W
GO:0000004	go	YBR182C-A
GO:0000004	go	YBR184W
GO:0000004	go	YBR187W
GO:0000004	go	YBR196C-A
GO:0000004	go	YBR196C-B
GO:0000004	go	YBR197C
GO:0000004	go	YBR200W-A
GO:0000004	go	YBR204C
GO:0000004	go	YBR219C
GO:0000004	go	YBR220C
GO:0000004	go	YBR221W-A
GO:0000004	go	YBR222C
GO:0000004	go	YBR225W
GO:0000004	go	YBR227C
GO:0000004	go	YBR230C
GO:0000004	go	YBR230W-A
GO:0000004	go	YBR233W
GO:0000004	go	YBR235W
GO:0000004	go	YBR238C
GO:0000004	go	YBR239C
GO:0000004	go	YBR241C
GO:0000004	go	YBR242W
GO:0000004	go	YBR246W
GO:0000004	go	YBR250W
GO:0000004	go	YBR255C-A
GO:0000004	go	YBR255W
GO:0000004	go	YBR259W
GO:0000004	go	YBR261C
GO:0000004	go	YBR271W
GO:0000004	go	YBR280C
GO:0000004	go	YBR281C
GO:0000004	go	YBR284W
GO:0000004	go	YBR285W
GO:0000004	go	YBR296C-A
GO:0000004	go	YBR298C-A
GO:0000004	go	YBR301W
GO:0000004	go	YBR302C
GO:0000004	go	YCL001W-A
GO:0000004	go	YCL001W-B
GO:0000004	go	YCL002C
GO:0000004	go	YCL012C
GO:0000004	go	YCL021W-A
GO:0000004	go	YCL026C-B
GO:0000004	go	YCL028W
GO:0000004	go	YCL036W
GO:0000004	go	YCL042W
GO:0000004	go	YCL044C
GO:0000004	go	YCL045C
GO:0000004	go	YCL047C
GO:0000004	go	YCL049C
GO:0000004	go	YCL056C
GO:0000004	go	YCL057C-A
GO:0000004	go	YCL058W-A
GO:0000004	go	YCL068C
GO:0000004	go	YCR004C
GO:0000004	go	YCR007C
GO:0000004	go	YCR015C
GO:0000004	go	YCR016W
GO:0000004	go	YCR023C
GO:0000004	go	YCR024C-B
GO:0000004	go	YCR030C
GO:0000004	go	YCR043C
GO:0000004	go	YCR045C
GO:0000004	go	YCR051W
GO:0000004	go	YCR054C
GO:0000004	go	YCR061W
GO:0000004	go	YCR069W
GO:0000004	go	YCR072C
GO:0000004	go	YCR075W-A
GO:0000004	go	YCR076C
GO:0000004	go	YCR079W
GO:0000004	go	YCR087C-A
GO:0000004	go	YCR090C
GO:0000004	go	YCR095C
GO:0000004	go	YCR095W-A
GO:0000004	go	YCR096C
GO:0000004	go	YCR099C
GO:0000004	go	YCR100C
GO:0000004	go	YCR101C
GO:0000004	go	YCR102C
GO:0000004	go	YCR104W
GO:0000004	go	YCR108C
GO:0000004	go	YDL001W
GO:0000004	go	YDL010W
GO:0000004	go	YDL012C
GO:0000004	go	YDL021W
GO:0000004	go	YDL025C
GO:0000004	go	YDL027C
GO:0000004	go	YDL036C
GO:0000004	go	YDL037C
GO:0000004	go	YDL038C
GO:0000004	go	YDL048C
GO:0000004	go	YDL053C
GO:0000004	go	YDL057W
GO:0000004	go	YDL063C
GO:0000004	go	YDL070W
GO:0000004	go	YDL073W
GO:0000004	go	YDL085C-A
GO:0000004	go	YDL086W
GO:0000004	go	YDL089W
GO:0000004	go	YDL091C
GO:0000004	go	YDL114W-A
GO:0000004	go	YDL121C
GO:0000004	go	YDL123W
GO:0000004	go	YDL129W
GO:0000004	go	YDL133W
GO:0000004	go	YDL139C
GO:0000004	go	YDL144C
GO:0000004	go	YDL156W
GO:0000004	go	YDL157C
GO:0000004	go	YDL159W-A
GO:0000004	go	YDL160C-A
GO:0000004	go	YDL167C
GO:0000004	go	YDL169C
GO:0000004	go	YDL173W
GO:0000004	go	YDL176W
GO:0000004	go	YDL177C
GO:0000004	go	YDL178W
GO:0000004	go	YDL180W
GO:0000004	go	YDL183C
GO:0000004	go	YDL186W
GO:0000004	go	YDL199C
GO:0000004	go	YDL203C
GO:0000004	go	YDL204W
GO:0000004	go	YDL206W
GO:0000004	go	YDL211C
GO:0000004	go	YDL218W
GO:0000004	go	YDL233W
GO:0000004	go	YDL237W
GO:0000004	go	YDL241W
GO:0000004	go	YDL248W
GO:0000004	go	YDR003W
GO:0000004	go	YDR003W-A
GO:0000004	go	YDR020C
GO:0000004	go	YDR026C
GO:0000004	go	YDR031W
GO:0000004	go	YDR032C
GO:0000004	go	YDR033W
GO:0000004	go	YDR034C-A
GO:0000004	go	YDR034W-B
GO:0000004	go	YDR042C
GO:0000004	go	YDR049W
GO:0000004	go	YDR051C
GO:0000004	go	YDR056C
GO:0000004	go	YDR061W
GO:0000004	go	YDR063W
GO:0000004	go	YDR065W
GO:0000004	go	YDR066C
GO:0000004	go	YDR067C
GO:0000004	go	YDR068W
GO:0000004	go	YDR084C
GO:0000004	go	YDR090C
GO:0000004	go	YDR100W
GO:0000004	go	YDR105C
GO:0000004	go	YDR106W
GO:0000004	go	YDR107C
GO:0000004	go	YDR109C
GO:0000004	go	YDR119W
GO:0000004	go	YDR124W
GO:0000004	go	YDR128W
GO:0000004	go	YDR132C
GO:0000004	go	YDR134C
GO:0000004	go	YDR152W
GO:0000004	go	YDR161W
GO:0000004	go	YDR169C
GO:0000004	go	YDR169C-A
GO:0000004	go	YDR179W-A
GO:0000004	go	YDR182W-A
GO:0000004	go	YDR185C
GO:0000004	go	YDR186C
GO:0000004	go	YDR194W-A
GO:0000004	go	YDR198C
GO:0000004	go	YDR210C-C
GO:0000004	go	YDR221W
GO:0000004	go	YDR222W
GO:0000004	go	YDR233C
GO:0000004	go	YDR239C
GO:0000004	go	YDR242W
GO:0000004	go	YDR246W-A
GO:0000004	go	YDR248C
GO:0000004	go	YDR249C
GO:0000004	go	YDR257C
GO:0000004	go	YDR262W
GO:0000004	go	YDR266C
GO:0000004	go	YDR275W
GO:0000004	go	YDR281C
GO:0000004	go	YDR282C
GO:0000004	go	YDR286C
GO:0000004	go	YDR304C
GO:0000004	go	YDR307W
GO:0000004	go	YDR314C
GO:0000004	go	YDR316W
GO:0000004	go	YDR319C
GO:0000004	go	YDR326C
GO:0000004	go	YDR332W
GO:0000004	go	YDR333C
GO:0000004	go	YDR336W
GO:0000004	go	YDR338C
GO:0000004	go	YDR339C
GO:0000004	go	YDR348C
GO:0000004	go	YDR349C
GO:0000004	go	YDR352W
GO:0000004	go	YDR357C
GO:0000004	go	YDR361C
GO:0000004	go	YDR366C
GO:0000004	go	YDR367W
GO:0000004	go	YDR370C
GO:0000004	go	YDR371W
GO:0000004	go	YDR374C
GO:0000004	go	YDR379C-A
GO:0000004	go	YDR381C-A
GO:0000004	go	YDR383C
GO:0000004	go	YDR387C
GO:0000004	go	YDR391C
GO:0000004	go	YDR411C
GO:0000004	go	YDR415C
GO:0000004	go	YDR428C
GO:0000004	go	YDR438W
GO:0000004	go	YDR441C
GO:0000004	go	YDR444W
GO:0000004	go	YDR458C
GO:0000004	go	YDR476C
GO:0000004	go	YDR482C
GO:0000004	go	YDR504C
GO:0000004	go	YDR505C
GO:0000004	go	YDR506C
GO:0000004	go	YDR514C
GO:0000004	go	YDR519W
GO:0000004	go	YDR520C
GO:0000004	go	YDR524C-B
GO:0000004	go	YDR524W-C
GO:0000004	go	YDR525W-A
GO:0000004	go	YDR532C
GO:0000004	go	YDR533C
GO:0000004	go	YDR539W
GO:0000004	go	YDR540C
GO:0000004	go	YDR541C
GO:0000004	go	YDR542W
GO:0000004	go	YEL001C
GO:0000004	go	YEL005C
GO:0000004	go	YEL007W
GO:0000004	go	YEL018W
GO:0000004	go	YEL020C-B
GO:0000004	go	YEL023C
GO:0000004	go	YEL025C
GO:0000004	go	YEL035C
GO:0000004	go	YEL038W
GO:0000004	go	YEL041W
GO:0000004	go	YEL043W
GO:0000004	go	YEL048C
GO:0000004	go	YEL049W
GO:0000004	go	YEL052W
GO:0000004	go	YEL057C
GO:0000004	go	YEL072W
GO:0000004	go	YEL073C
GO:0000004	go	YEL075C
GO:0000004	go	YEL076C
GO:0000004	go	YEL076C-A
GO:0000004	go	YEL077C
GO:0000004	go	YER010C
GO:0000004	go	YER030W
GO:0000004	go	YER033C
GO:0000004	go	YER034W
GO:0000004	go	YER037W
GO:0000004	go	YER038C
GO:0000004	go	YER039C
GO:0000004	go	YER039C-A
GO:0000004	go	YER041W
GO:0000004	go	YER047C
GO:0000004	go	YER048C
GO:0000004	go	YER048W-A
GO:0000004	go	YER051W
GO:0000004	go	YER053C-A
GO:0000004	go	YER057C
GO:0000004	go	YER060W
GO:0000004	go	YER060W-A
GO:0000004	go	YER066W
GO:0000004	go	YER067W
GO:0000004	go	YER071C
GO:0000004	go	YER076C
GO:0000004	go	YER077C
GO:0000004	go	YER078W-A
GO:0000004	go	YER079W
GO:0000004	go	YER085C
GO:0000004	go	YER087W
GO:0000004	go	YER092W
GO:0000004	go	YER093C-A
GO:0000004	go	YER101C
GO:0000004	go	YER113C
GO:0000004	go	YER128W
GO:0000004	go	YER130C
GO:0000004	go	YER134C
GO:0000004	go	YER137C
GO:0000004	go	YER138W-A
GO:0000004	go	YER139C
GO:0000004	go	YER140W
GO:0000004	go	YER150W
GO:0000004	go	YER152C
GO:0000004	go	YER156C
GO:0000004	go	YER158C
GO:0000004	go	YER163C
GO:0000004	go	YER175C
GO:0000004	go	YER175W-A
GO:0000004	go	YER184C
GO:0000004	go	YER185W
GO:0000004	go	YER186C
GO:0000004	go	YER187W
GO:0000004	go	YER188C-A
GO:0000004	go	YER189W
GO:0000004	go	YET1
GO:0000004	go	YET2
GO:0000004	go	YET3
GO:0000004	go	YFL012W-A
GO:0000004	go	YFL020C
GO:0000004	go	YFL034W
GO:0000004	go	YFL040W
GO:0000004	go	YFL041W-A
GO:0000004	go	YFL042C
GO:0000004	go	YFL049W
GO:0000004	go	YFL051C
GO:0000004	go	YFL052W
GO:0000004	go	YFL062W
GO:0000004	go	YFL064C
GO:0000004	go	YFL065C
GO:0000004	go	YFL066C
GO:0000004	go	YFL067W
GO:0000004	go	YFL068W
GO:0000004	go	YFR006W
GO:0000004	go	YFR007W
GO:0000004	go	YFR011C
GO:0000004	go	YFR012W
GO:0000004	go	YFR012W-A
GO:0000004	go	YFR016C
GO:0000004	go	YFR017C
GO:0000004	go	YFR018C
GO:0000004	go	YFR022W
GO:0000004	go	YFR023W
GO:0000004	go	YFR026C
GO:0000004	go	YFR032C
GO:0000004	go	YFR032C-B
GO:0000004	go	YFR035C
GO:0000004	go	YFR038W
GO:0000004	go	YFR039C
GO:0000004	go	YFR041C
GO:0000004	go	YFR042W
GO:0000004	go	YFR043C
GO:0000004	go	YFR044C
GO:0000004	go	YFR048W
GO:0000004	go	YFR057W
GO:0000004	go	YGL006W-A
GO:0000004	go	YGL007C-A
GO:0000004	go	YGL010W
GO:0000004	go	YGL015C
GO:0000004	go	YGL036W
GO:0000004	go	YGL039W
GO:0000004	go	YGL041C-B
GO:0000004	go	YGL050W
GO:0000004	go	YGL056C
GO:0000004	go	YGL057C
GO:0000004	go	YGL059W
GO:0000004	go	YGL060W
GO:0000004	go	YGL079W
GO:0000004	go	YGL081W
GO:0000004	go	YGL082W
GO:0000004	go	YGL083W
GO:0000004	go	YGL085W
GO:0000004	go	YGL091C
GO:0000004	go	YGL101W
GO:0000004	go	YGL107C
GO:0000004	go	YGL108C
GO:0000004	go	YGL110C
GO:0000004	go	YGL117W
GO:0000004	go	YGL128C
GO:0000004	go	YGL131C
GO:0000004	go	YGL138C
GO:0000004	go	YGL140C
GO:0000004	go	YGL146C
GO:0000004	go	YGL157W
GO:0000004	go	YGL159W
GO:0000004	go	YGL160W
GO:0000004	go	YGL164C
GO:0000004	go	YGL176C
GO:0000004	go	YGL188C-A
GO:0000004	go	YGL196W
GO:0000004	go	YGL211W
GO:0000004	go	YGL220W
GO:0000004	go	YGL221C
GO:0000004	go	YGL226W
GO:0000004	go	YGL228W
GO:0000004	go	YGL230C
GO:0000004	go	YGL231C
GO:0000004	go	YGL235W
GO:0000004	go	YGL242C
GO:0000004	go	YGL250W
GO:0000004	go	YGL258W-A
GO:0000004	go	YGL258W-A
GO:0000004	go	YGL259W
GO:0000004	go	YGL261C
GO:0000004	go	YGL262W
GO:0000004	go	YGL263W
GO:0000004	go	YGR001C
GO:0000004	go	YGR012W
GO:0000004	go	YGR015C
GO:0000004	go	YGR016W
GO:0000004	go	YGR017W
GO:0000004	go	YGR021W
GO:0000004	go	YGR026W
GO:0000004	go	YGR031W
GO:0000004	go	YGR035C
GO:0000004	go	YGR035W-A
GO:0000004	go	YGR042W
GO:0000004	go	YGR043C
GO:0000004	go	YGR045C
GO:0000004	go	YGR053C
GO:0000004	go	YGR058W
GO:0000004	go	YGR066C
GO:0000004	go	YGR067C
GO:0000004	go	YGR068C
GO:0000004	go	YGR071C
GO:0000004	go	YGR079W
GO:0000004	go	YGR093W
GO:0000004	go	YGR100W
GO:0000004	go	YGR102C
GO:0000004	go	YGR106C
GO:0000004	go	YGR110W
GO:0000004	go	YGR111W
GO:0000004	go	YGR117C
GO:0000004	go	YGR121W-A
GO:0000004	go	YGR122W
GO:0000004	go	YGR125W
GO:0000004	go	YGR126W
GO:0000004	go	YGR127W
GO:0000004	go	YGR130C
GO:0000004	go	YGR131W
GO:0000004	go	YGR136W
GO:0000004	go	YGR146C
GO:0000004	go	YGR146C-A
GO:0000004	go	YGR149W
GO:0000004	go	YGR150C
GO:0000004	go	YGR153W
GO:0000004	go	YGR161W-C
GO:0000004	go	YGR168C
GO:0000004	go	YGR169C-A
GO:0000004	go	YGR173W
GO:0000004	go	YGR174W-A
GO:0000004	go	YGR187C
GO:0000004	go	YGR189C
GO:0000004	go	YGR196C
GO:0000004	go	YGR201C
GO:0000004	go	YGR203W
GO:0000004	go	YGR204C-A
GO:0000004	go	YGR205W
GO:0000004	go	YGR206W
GO:0000004	go	YGR207C
GO:0000004	go	YGR210C
GO:0000004	go	YGR213C
GO:0000004	go	YGR223C
GO:0000004	go	YGR226C
GO:0000004	go	YGR235C
GO:0000004	go	YGR236C
GO:0000004	go	YGR237C
GO:0000004	go	YGR240C-A
GO:0000004	go	YGR250C
GO:0000004	go	YGR263C
GO:0000004	go	YGR266W
GO:0000004	go	YGR271C-A
GO:0000004	go	YGR273C
GO:0000004	go	YGR275W
GO:0000004	go	YGR283C
GO:0000004	go	YGR287C
GO:0000004	go	YGR294W
GO:0000004	go	YGR295C
GO:0000004	go	YHL008C
GO:0000004	go	YHL010C
GO:0000004	go	YHL012W
GO:0000004	go	YHL013C
GO:0000004	go	YHL014C
GO:0000004	go	YHL015W-A
GO:0000004	go	YHL017W
GO:0000004	go	YHL018W
GO:0000004	go	YHL023C
GO:0000004	go	YHL026C
GO:0000004	go	YHL039W
GO:0000004	go	YHL042W
GO:0000004	go	YHL044W
GO:0000004	go	YHL046C
GO:0000004	go	YHL048C-A
GO:0000004	go	YHL049C
GO:0000004	go	YHL050C
GO:0000004	go	YHR003C
GO:0000004	go	YHR007C-A
GO:0000004	go	YHR009C
GO:0000004	go	YHR017W
GO:0000004	go	YHR022C
GO:0000004	go	YHR022C-A
GO:0000004	go	YHR029C
GO:0000004	go	YHR032W
GO:0000004	go	YHR033W
GO:0000004	go	YHR035W
GO:0000004	go	YHR045W
GO:0000004	go	YHR049W
GO:0000004	go	YHR050W-A
GO:0000004	go	YHR054C
GO:0000004	go	YHR057C
GO:0000004	go	YHR059W
GO:0000004	go	YHR076W
GO:0000004	go	YHR078W
GO:0000004	go	YHR080C
GO:0000004	go	YHR086W-A
GO:0000004	go	YHR097C
GO:0000004	go	YHR100C
GO:0000004	go	YHR105W
GO:0000004	go	YHR117W
GO:0000004	go	YHR126C
GO:0000004	go	YHR127W
GO:0000004	go	YHR131C
GO:0000004	go	YHR132W-A
GO:0000004	go	YHR140W
GO:0000004	go	YHR146W
GO:0000004	go	YHR149C
GO:0000004	go	YHR151C
GO:0000004	go	YHR155W
GO:0000004	go	YHR156C
GO:0000004	go	YHR159W
GO:0000004	go	YHR162W
GO:0000004	go	YHR175W-A
GO:0000004	go	YHR177W
GO:0000004	go	YHR179W
GO:0000004	go	YHR182W
GO:0000004	go	YHR186C
GO:0000004	go	YHR192W
GO:0000004	go	YHR199C-A
GO:0000004	go	YHR202W
GO:0000004	go	YHR207C
GO:0000004	go	YHR209W
GO:0000004	go	YHR210C
GO:0000004	go	YHR212W-A
GO:0000004	go	YHR213W
GO:0000004	go	YHR213W-A
GO:0000004	go	YHR213W-B
GO:0000004	go	YHR214C-D
GO:0000004	go	YHR214C-E
GO:0000004	go	YHR214W
GO:0000004	go	YHR215W
GO:0000004	go	YHR218W
GO:0000004	go	YHR219W
GO:0000004	go	YIG1
GO:0000004	go	YIL001W
GO:0000004	go	YIL002W-A
GO:0000004	go	YIL011W
GO:0000004	go	YIL014C-A
GO:0000004	go	YIL023C
GO:0000004	go	YIL024C
GO:0000004	go	YIL027C
GO:0000004	go	YIL029C
GO:0000004	go	YIL039W
GO:0000004	go	YIL041W
GO:0000004	go	YIL042C
GO:0000004	go	YIL046W-A
GO:0000004	go	YIL055C
GO:0000004	go	YIL056W
GO:0000004	go	YIL057C
GO:0000004	go	YIL060W
GO:0000004	go	YIL064W
GO:0000004	go	YIL067C
GO:0000004	go	YIL077C
GO:0000004	go	YIL087C
GO:0000004	go	YIL089W
GO:0000004	go	YIL091C
GO:0000004	go	YIL092W
GO:0000004	go	YIL096C
GO:0000004	go	YIL102C
GO:0000004	go	YIL110W
GO:0000004	go	YIL127C
GO:0000004	go	YIL134C-A
GO:0000004	go	YIL136W
GO:0000004	go	YIL151C
GO:0000004	go	YIL152W
GO:0000004	go	YIL156W-B
GO:0000004	go	YIL158W
GO:0000004	go	YIL161W
GO:0000004	go	YIL164C
GO:0000004	go	YIL165C
GO:0000004	go	YIL167W
GO:0000004	go	YIL169C
GO:0000004	go	YIL170W
GO:0000004	go	YIL171W-A
GO:0000004	go	YIL172C
GO:0000004	go	YIL174W
GO:0000004	go	YIL175W
GO:0000004	go	YIL176C
GO:0000004	go	YIL177C
GO:0000004	go	YIR003W
GO:0000004	go	YIR007W
GO:0000004	go	YIR014W
GO:0000004	go	YIR016W
GO:0000004	go	YIR018C-A
GO:0000004	go	YIR021W-A
GO:0000004	go	YIR024C
GO:0000004	go	YIR035C
GO:0000004	go	YIR036C
GO:0000004	go	YIR039C
GO:0000004	go	YIR041W
GO:0000004	go	YIR042C
GO:0000004	go	YIR043C
GO:0000004	go	YIR044C
GO:0000004	go	YJL016W
GO:0000004	go	YJL023C
GO:0000004	go	YJL027C
GO:0000004	go	YJL037W
GO:0000004	go	YJL038C
GO:0000004	go	YJL043W
GO:0000004	go	YJL046W
GO:0000004	go	YJL047C-A
GO:0000004	go	YJL049W
GO:0000004	go	YJL051W
GO:0000004	go	YJL052C-A
GO:0000004	go	YJL055W
GO:0000004	go	YJL057C
GO:0000004	go	YJL058C
GO:0000004	go	YJL062W-A
GO:0000004	go	YJL066C
GO:0000004	go	YJL070C
GO:0000004	go	YJL077C
GO:0000004	go	YJL077W-B
GO:0000004	go	YJL078C
GO:0000004	go	YJL079C
GO:0000004	go	YJL082W
GO:0000004	go	YJL084C
GO:0000004	go	YJL105W
GO:0000004	go	YJL107C
GO:0000004	go	YJL115W
GO:0000004	go	YJL118W
GO:0000004	go	YJL123C
GO:0000004	go	YJL126W
GO:0000004	go	YJL127C-B
GO:0000004	go	YJL131C
GO:0000004	go	YJL132W
GO:0000004	go	YJL133C-A
GO:0000004	go	YJL136W-A
GO:0000004	go	YJL147C
GO:0000004	go	YJL149W
GO:0000004	go	YJL151C
GO:0000004	go	YJL160C
GO:0000004	go	YJL162C
GO:0000004	go	YJL163C
GO:0000004	go	YJL171C
GO:0000004	go	YJL181W
GO:0000004	go	YJL185C
GO:0000004	go	YJL193W
GO:0000004	go	YJL197W
GO:0000004	go	YJL200C
GO:0000004	go	YJL205C
GO:0000004	go	YJL207C
GO:0000004	go	YJL213W
GO:0000004	go	YJL216C
GO:0000004	go	YJL217W
GO:0000004	go	YJL218W
GO:0000004	go	YJL221C
GO:0000004	go	YJL223C
GO:0000004	go	YJL225C
GO:0000004	go	YJR003C
GO:0000004	go	YJR005C-A
GO:0000004	go	YJR008W
GO:0000004	go	YJR011C
GO:0000004	go	YJR015W
GO:0000004	go	YJR024C
GO:0000004	go	YJR030C
GO:0000004	go	YJR039W
GO:0000004	go	YJR054W
GO:0000004	go	YJR055W
GO:0000004	go	YJR056C
GO:0000004	go	YJR061W
GO:0000004	go	YJR067C
GO:0000004	go	YJR079W
GO:0000004	go	YJR082C
GO:0000004	go	YJR085C
GO:0000004	go	YJR088C
GO:0000004	go	YJR098C
GO:0000004	go	YJR100C
GO:0000004	go	YJR107W
GO:0000004	go	YJR111C
GO:0000004	go	YJR112W-A
GO:0000004	go	YJR114W
GO:0000004	go	YJR115W
GO:0000004	go	YJR116W
GO:0000004	go	YJR119C
GO:0000004	go	YJR122W
GO:0000004	go	YJR124C
GO:0000004	go	YJR129C
GO:0000004	go	YJR134C
GO:0000004	go	YJR138W
GO:0000004	go	YJR142W
GO:0000004	go	YJR149W
GO:0000004	go	YJR151C
GO:0000004	go	YJR151W-A
GO:0000004	go	YJR154W
GO:0000004	go	YJR161C
GO:0000004	go	YKL018C-A
GO:0000004	go	YKL023W
GO:0000004	go	YKL027W
GO:0000004	go	YKL033W-A
GO:0000004	go	YKL033W-A
GO:0000004	go	YKL037W
GO:0000004	go	YKL039W
GO:0000004	go	YKL047W
GO:0000004	go	YKL050C
GO:0000004	go	YKL061W
GO:0000004	go	YKL063C
GO:0000004	go	YKL068W-A
GO:0000004	go	YKL069W
GO:0000004	go	YKL070W
GO:0000004	go	YKL071W
GO:0000004	go	YKL072W
GO:0000004	go	YKL075C
GO:0000004	go	YKL077W
GO:0000004	go	YKL090W
GO:0000004	go	YKL091C
GO:0000004	go	YKL094W
GO:0000004	go	YKL096C-B
GO:0000004	go	YKL098W
GO:0000004	go	YKL100C
GO:0000004	go	YKL105C
GO:0000004	go	YKL106C-A
GO:0000004	go	YKL107W
GO:0000004	go	YKL121W
GO:0000004	go	YKL124W
GO:0000004	go	YKL128C
GO:0000004	go	YKL132C
GO:0000004	go	YKL133C
GO:0000004	go	YKL137W
GO:0000004	go	YKL151C
GO:0000004	go	YKL161C
GO:0000004	go	YKL162C-A
GO:0000004	go	YKL168C
GO:0000004	go	YKL183C-A
GO:0000004	go	YKL183W
GO:0000004	go	YKL187C
GO:0000004	go	YKL206C
GO:0000004	go	YKL207W
GO:0000004	go	YKL215C
GO:0000004	go	YKL219W
GO:0000004	go	YKL222C
GO:0000004	go	YKL224C
GO:0000004	go	YKR005C
GO:0000004	go	YKR011C
GO:0000004	go	YKR013W
GO:0000004	go	YKR015C
GO:0000004	go	YKR017C
GO:0000004	go	YKR018C
GO:0000004	go	YKR021W
GO:0000004	go	YKR023W
GO:0000004	go	YKR041W
GO:0000004	go	YKR043C
GO:0000004	go	YKR044W
GO:0000004	go	YKR045C
GO:0000004	go	YKR051W
GO:0000004	go	YKR064W
GO:0000004	go	YKR070W
GO:0000004	go	YKR071C
GO:0000004	go	YKR074W
GO:0000004	go	YKR075C
GO:0000004	go	YKR077W
GO:0000004	go	YKR088C
GO:0000004	go	YKR096W
GO:0000004	go	YKR098C
GO:0000004	go	YKR105C
GO:0000004	go	YLL006W-A
GO:0000004	go	YLL007C
GO:0000004	go	YLL014W
GO:0000004	go	YLL023C
GO:0000004	go	YLL025W
GO:0000004	go	YLL029W
GO:0000004	go	YLL032C
GO:0000004	go	YLL051C
GO:0000004	go	YLL053C
GO:0000004	go	YLL054C
GO:0000004	go	YLL055W
GO:0000004	go	YLL056C
GO:0000004	go	YLL064C
GO:0000004	go	YLL066C
GO:0000004	go	YLL066W-B
GO:0000004	go	YLL067C
GO:0000004	go	YLR001C
GO:0000004	go	YLR011W
GO:0000004	go	YLR012C
GO:0000004	go	YLR021W
GO:0000004	go	YLR030W
GO:0000004	go	YLR031W
GO:0000004	go	YLR036C
GO:0000004	go	YLR037C
GO:0000004	go	YLR040C
GO:0000004	go	YLR042C
GO:0000004	go	YLR046C
GO:0000004	go	YLR049C
GO:0000004	go	YLR050C
GO:0000004	go	YLR051C
GO:0000004	go	YLR053C
GO:0000004	go	YLR057W
GO:0000004	go	YLR063W
GO:0000004	go	YLR064W
GO:0000004	go	YLR065C
GO:0000004	go	YLR072W
GO:0000004	go	YLR073C
GO:0000004	go	YLR090W
GO:0000004	go	YLR091W
GO:0000004	go	YLR099C
GO:0000004	go	YLR099W-A
GO:0000004	go	YLR104W
GO:0000004	go	YLR108C
GO:0000004	go	YLR118C
GO:0000004	go	YLR125W
GO:0000004	go	YLR126C
GO:0000004	go	YLR137W
GO:0000004	go	YLR143W
GO:0000004	go	YLR149C
GO:0000004	go	YLR151C
GO:0000004	go	YLR152C
GO:0000004	go	YLR154C-G
GO:0000004	go	YLR154C-H
GO:0000004	go	YLR154W-C
GO:0000004	go	YLR156C-A
GO:0000004	go	YLR156W
GO:0000004	go	YLR157C-C
GO:0000004	go	YLR157W-D
GO:0000004	go	YLR157W-E
GO:0000004	go	YLR159C-A
GO:0000004	go	YLR159W
GO:0000004	go	YLR161W
GO:0000004	go	YLR162W
GO:0000004	go	YLR162W-A
GO:0000004	go	YLR164W
GO:0000004	go	YLR168C
GO:0000004	go	YLR173W
GO:0000004	go	YLR177W
GO:0000004	go	YLR179C
GO:0000004	go	YLR187W
GO:0000004	go	YLR193C
GO:0000004	go	YLR194C
GO:0000004	go	YLR199C
GO:0000004	go	YLR204W
GO:0000004	go	YLR211C
GO:0000004	go	YLR218C
GO:0000004	go	YLR225C
GO:0000004	go	YLR241W
GO:0000004	go	YLR243W
GO:0000004	go	YLR247C
GO:0000004	go	YLR253W
GO:0000004	go	YLR257W
GO:0000004	go	YLR264C-A
GO:0000004	go	YLR271W
GO:0000004	go	YLR278C
GO:0000004	go	YLR281C
GO:0000004	go	YLR283W
GO:0000004	go	YLR285C-A
GO:0000004	go	YLR287C
GO:0000004	go	YLR289W
GO:0000004	go	YLR290C
GO:0000004	go	YLR297W
GO:0000004	go	YLR307C-A
GO:0000004	go	YLR312C
GO:0000004	go	YLR312C-B
GO:0000004	go	YLR315W
GO:0000004	go	YLR323C
GO:0000004	go	YLR326W
GO:0000004	go	YLR342W-A
GO:0000004	go	YLR343W
GO:0000004	go	YLR345W
GO:0000004	go	YLR346C
GO:0000004	go	YLR351C
GO:0000004	go	YLR352W
GO:0000004	go	YLR356W
GO:0000004	go	YLR361C-A
GO:0000004	go	YLR363W-A
GO:0000004	go	YLR364W
GO:0000004	go	YLR375W
GO:0000004	go	YLR387C
GO:0000004	go	YLR392C
GO:0000004	go	YLR404W
GO:0000004	go	YLR406C-A
GO:0000004	go	YLR407W
GO:0000004	go	YLR408C
GO:0000004	go	YLR412C-A
GO:0000004	go	YLR412W
GO:0000004	go	YLR413W
GO:0000004	go	YLR414C
GO:0000004	go	YLR415C
GO:0000004	go	YLR419W
GO:0000004	go	YLR422W
GO:0000004	go	YLR426W
GO:0000004	go	YLR437C
GO:0000004	go	YLR445W
GO:0000004	go	YLR446W
GO:0000004	go	YLR449W
GO:0000004	go	YLR455W
GO:0000004	go	YLR456W
GO:0000004	go	YLR457C
GO:0000004	go	YLR460C
GO:0000004	go	YLR461W
GO:0000004	go	YLR462W
GO:0000004	go	YLR464W
GO:0000004	go	YLR466C-B
GO:0000004	go	YML002W
GO:0000004	go	YML003W
GO:0000004	go	YML007C-A
GO:0000004	go	YML011C
GO:0000004	go	YML017W
GO:0000004	go	YML018C
GO:0000004	go	YML020W
GO:0000004	go	YML030W
GO:0000004	go	YML037C
GO:0000004	go	YML050W
GO:0000004	go	YML053C
GO:0000004	go	YML054C-A
GO:0000004	go	YML056C
GO:0000004	go	YML072C
GO:0000004	go	YML074C
GO:0000004	go	YML079W
GO:0000004	go	YML081W
GO:0000004	go	YML083C
GO:0000004	go	YML087C
GO:0000004	go	YML096W
GO:0000004	go	YML099W-A
GO:0000004	go	YML101C
GO:0000004	go	YML108W
GO:0000004	go	YML117W
GO:0000004	go	YML118W
GO:0000004	go	YML119W
GO:0000004	go	YML125C
GO:0000004	go	YML131W
GO:0000004	go	YML133C
GO:0000004	go	YMR001C-A
GO:0000004	go	YMR002W
GO:0000004	go	YMR003W
GO:0000004	go	YMR013W-A
GO:0000004	go	YMR018W
GO:0000004	go	YMR019W
GO:0000004	go	YMR027W
GO:0000004	go	YMR030W-A
GO:0000004	go	YMR031C
GO:0000004	go	YMR034C
GO:0000004	go	YMR041C
GO:0000004	go	YMR066W
GO:0000004	go	YMR071C
GO:0000004	go	YMR073C
GO:0000004	go	YMR074C
GO:0000004	go	YMR084W
GO:0000004	go	YMR085W
GO:0000004	go	YMR086W
GO:0000004	go	YMR090W
GO:0000004	go	YMR098C
GO:0000004	go	YMR099C
GO:0000004	go	YMR102C
GO:0000004	go	YMR105W-A
GO:0000004	go	YMR107W
GO:0000004	go	YMR110C
GO:0000004	go	YMR111C
GO:0000004	go	YMR114C
GO:0000004	go	YMR116C
GO:0000004	go	YMR118C
GO:0000004	go	YMR122W-A
GO:0000004	go	YMR123W
GO:0000004	go	YMR124W
GO:0000004	go	YMR130W
GO:0000004	go	YMR132C
GO:0000004	go	YMR144W
GO:0000004	go	YMR147W
GO:0000004	go	YMR148W
GO:0000004	go	YMR155W
GO:0000004	go	YMR158C-A
GO:0000004	go	YMR160W
GO:0000004	go	YMR163C
GO:0000004	go	YMR171C
GO:0000004	go	YMR175W-A
GO:0000004	go	YMR178W
GO:0000004	go	YMR181C
GO:0000004	go	YMR182W-A
GO:0000004	go	YMR184W
GO:0000004	go	YMR185W
GO:0000004	go	YMR187C
GO:0000004	go	YMR191W
GO:0000004	go	YMR194C-B
GO:0000004	go	YMR195W
GO:0000004	go	YMR196W
GO:0000004	go	YMR206W
GO:0000004	go	YMR209C
GO:0000004	go	YMR210W
GO:0000004	go	YMR215W
GO:0000004	go	YMR222C
GO:0000004	go	YMR230W-A
GO:0000004	go	YMR233W
GO:0000004	go	YMR242W-A
GO:0000004	go	YMR244C-A
GO:0000004	go	YMR244W
GO:0000004	go	YMR247C
GO:0000004	go	YMR247W-A
GO:0000004	go	YMR252C
GO:0000004	go	YMR253C
GO:0000004	go	YMR258C
GO:0000004	go	YMR259C
GO:0000004	go	YMR262W
GO:0000004	go	YMR265C
GO:0000004	go	YMR269W
GO:0000004	go	YMR272W-B
GO:0000004	go	YMR278W
GO:0000004	go	YMR279C
GO:0000004	go	YMR291W
GO:0000004	go	YMR295C
GO:0000004	go	YMR306W
GO:0000004	go	YMR310C
GO:0000004	go	YMR315W
GO:0000004	go	YMR315W-A
GO:0000004	go	YMR317W
GO:0000004	go	YMR321C
GO:0000004	go	YMR323W
GO:0000004	go	YMR325W
GO:0000004	go	YNL010W
GO:0000004	go	YNL011C
GO:0000004	go	YNL018C
GO:0000004	go	YNL019C
GO:0000004	go	YNL022C
GO:0000004	go	YNL023C
GO:0000004	go	YNL024C-A
GO:0000004	go	YNL024C-A
GO:0000004	go	YNL033W
GO:0000004	go	YNL034W
GO:0000004	go	YNL035C
GO:0000004	go	YNL040W
GO:0000004	go	YNL042W-B
GO:0000004	go	YNL046W
GO:0000004	go	YNL050C
GO:0000004	go	YNL056W
GO:0000004	go	YNL058C
GO:0000004	go	YNL067W-A
GO:0000004	go	YNL077W
GO:0000004	go	YNL080C
GO:0000004	go	YNL086W
GO:0000004	go	YNL087W
GO:0000004	go	YNL092W
GO:0000004	go	YNL095C
GO:0000004	go	YNL097C-B
GO:0000004	go	YNL100W
GO:0000004	go	YNL115C
GO:0000004	go	YNL122C
GO:0000004	go	YNL123W
GO:0000004	go	YNL130C-A
GO:0000004	go	YNL132W
GO:0000004	go	YNL134C
GO:0000004	go	YNL144C
GO:0000004	go	YNL146C-A
GO:0000004	go	YNL146W
GO:0000004	go	YNL149C
GO:0000004	go	YNL152W
GO:0000004	go	YNL155W
GO:0000004	go	YNL157W
GO:0000004	go	YNL162W-A
GO:0000004	go	YNL165W
GO:0000004	go	YNL175C
GO:0000004	go	YNL176C
GO:0000004	go	YNL181W
GO:0000004	go	YNL191W
GO:0000004	go	YNL193W
GO:0000004	go	YNL194C
GO:0000004	go	YNL195C
GO:0000004	go	YNL196C
GO:0000004	go	YNL200C
GO:0000004	go	YNL201C
GO:0000004	go	YNL208W
GO:0000004	go	YNL211C
GO:0000004	go	YNL212W
GO:0000004	go	YNL215W
GO:0000004	go	YNL217W
GO:0000004	go	YNL224C
GO:0000004	go	YNL237W
GO:0000004	go	YNL249C
GO:0000004	go	YNL254C
GO:0000004	go	YNL260C
GO:0000004	go	YNL269W
GO:0000004	go	YNL277W-A
GO:0000004	go	YNL295W
GO:0000004	go	YNL300W
GO:0000004	go	YNL305C
GO:0000004	go	YNL320W
GO:0000004	go	YNL321W
GO:0000004	go	YNL336W
GO:0000004	go	YNR004W
GO:0000004	go	YNR014W
GO:0000004	go	YNR018W
GO:0000004	go	YNR020C
GO:0000004	go	YNR021W
GO:0000004	go	YNR024W
GO:0000004	go	YNR028W
GO:0000004	go	YNR029C
GO:0000004	go	YNR034W-A
GO:0000004	go	YNR040W
GO:0000004	go	YNR048W
GO:0000004	go	YNR061C
GO:0000004	go	YNR062C
GO:0000004	go	YNR063W
GO:0000004	go	YNR066C
GO:0000004	go	YNR068C
GO:0000004	go	YNR069C
GO:0000004	go	YNR071C
GO:0000004	go	YNR073C
GO:0000004	go	YNR075C-A
GO:0000004	go	YNR076W
GO:0000004	go	YOL007C
GO:0000004	go	YOL013W-B
GO:0000004	go	YOL014W
GO:0000004	go	YOL015W
GO:0000004	go	YOL019W-A
GO:0000004	go	YOL019W-A
GO:0000004	go	YOL022C
GO:0000004	go	YOL024W
GO:0000004	go	YOL029C
GO:0000004	go	YOL030W
GO:0000004	go	YOL036W
GO:0000004	go	YOL038C-A
GO:0000004	go	YOL042W
GO:0000004	go	YOL047C
GO:0000004	go	YOL048C
GO:0000004	go	YOL053W
GO:0000004	go	YOL056W
GO:0000004	go	YOL070C
GO:0000004	go	YOL073C
GO:0000004	go	YOL083W
GO:0000004	go	YOL084W
GO:0000004	go	YOL086W-A
GO:0000004	go	YOL087C
GO:0000004	go	YOL092W
GO:0000004	go	YOL097W-A
GO:0000004	go	YOL107W
GO:0000004	go	YOL114C
GO:0000004	go	YOL125W
GO:0000004	go	YOL131W
GO:0000004	go	YOL132W
GO:0000004	go	YOL137W
GO:0000004	go	YOL138C
GO:0000004	go	YOL141W
GO:0000004	go	YOL152W
GO:0000004	go	YOL153C
GO:0000004	go	YOL154W
GO:0000004	go	YOL155W-A
GO:0000004	go	YOL157C
GO:0000004	go	YOL159C-A
GO:0000004	go	YOL159C-A
GO:0000004	go	YOL161C
GO:0000004	go	YOL164W-A
GO:0000004	go	YOL166W-A
GO:0000004	go	YOR006C
GO:0000004	go	YOR007C
GO:0000004	go	YOR008C-A
GO:0000004	go	YOR009W
GO:0000004	go	YOR011W-A
GO:0000004	go	YOR012W
GO:0000004	go	YOR019W
GO:0000004	go	YOR020W-A
GO:0000004	go	YOR021C
GO:0000004	go	YOR022C
GO:0000004	go	YOR032W-A
GO:0000004	go	YOR034C-A
GO:0000004	go	YOR042W
GO:0000004	go	YOR044W
GO:0000004	go	YOR051C
GO:0000004	go	YOR052C
GO:0000004	go	YOR059C
GO:0000004	go	YOR060C
GO:0000004	go	YOR062C
GO:0000004	go	YOR066W
GO:0000004	go	YOR072W-B
GO:0000004	go	YOR077W
GO:0000004	go	YOR086C
GO:0000004	go	YOR090C
GO:0000004	go	YOR093C
GO:0000004	go	YOR097C
GO:0000004	go	YOR104W
GO:0000004	go	YOR111W
GO:0000004	go	YOR112W
GO:0000004	go	YOR114W
GO:0000004	go	YOR118W
GO:0000004	go	YOR131C
GO:0000004	go	YOR141C
GO:0000004	go	YOR152C
GO:0000004	go	YOR154W
GO:0000004	go	YOR161C
GO:0000004	go	YOR161C-C
GO:0000004	go	YOR164C
GO:0000004	go	YOR166C
GO:0000004	go	YOR173W
GO:0000004	go	YOR175C
GO:0000004	go	YOR183W
GO:0000004	go	YOR186W
GO:0000004	go	YOR189W
GO:0000004	go	YOR192C-C
GO:0000004	go	YOR214C
GO:0000004	go	YOR215C
GO:0000004	go	YOR220W
GO:0000004	go	YOR223W
GO:0000004	go	YOR227W
GO:0000004	go	YOR228C
GO:0000004	go	YOR233W
GO:0000004	go	YOR238W
GO:0000004	go	YOR246C
GO:0000004	go	YOR251C
GO:0000004	go	YOR258W
GO:0000004	go	YOR262W
GO:0000004	go	YOR264W
GO:0000004	go	YOR268C
GO:0000004	go	YOR271C
GO:0000004	go	YOR280C
GO:0000004	go	YOR283W
GO:0000004	go	YOR285W
GO:0000004	go	YOR289W
GO:0000004	go	YOR291W
GO:0000004	go	YOR292C
GO:0000004	go	YOR293C-A
GO:0000004	go	YOR296W
GO:0000004	go	YOR300W
GO:0000004	go	YOR304C-A
GO:0000004	go	YOR305W
GO:0000004	go	YOR311C
GO:0000004	go	YOR315W
GO:0000004	go	YOR316C-A
GO:0000004	go	YOR338W
GO:0000004	go	YOR342C
GO:0000004	go	YOR350C
GO:0000004	go	YOR352W
GO:0000004	go	YOR365C
GO:0000004	go	YOR376W-A
GO:0000004	go	YOR378W
GO:0000004	go	YOR381W-A
GO:0000004	go	YOR384W
GO:0000004	go	YOR385W
GO:0000004	go	YOR387C
GO:0000004	go	YOR389W
GO:0000004	go	YOR390W
GO:0000004	go	YOR391C
GO:0000004	go	YOR393W
GO:0000004	go	YOR394C-A
GO:0000004	go	YOR394W
GO:0000004	go	YOR396W
GO:0000004	go	YPL009C
GO:0000004	go	YPL014W
GO:0000004	go	YPL017C
GO:0000004	go	YPL030W
GO:0000004	go	YPL034W
GO:0000004	go	YPL038W-A
GO:0000004	go	YPL039W
GO:0000004	go	YPL041C
GO:0000004	go	YPL054W
GO:0000004	go	YPL056C
GO:0000004	go	YPL064C
GO:0000004	go	YPL066W
GO:0000004	go	YPL067C
GO:0000004	go	YPL068C
GO:0000004	go	YPL071C
GO:0000004	go	YPL074W
GO:0000004	go	YPL077C
GO:0000004	go	YPL098C
GO:0000004	go	YPL105C
GO:0000004	go	YPL107W
GO:0000004	go	YPL108W
GO:0000004	go	YPL109C
GO:0000004	go	YPL119C-A
GO:0000004	go	YPL141C
GO:0000004	go	YPL144W
GO:0000004	go	YPL150W
GO:0000004	go	YPL152W-A
GO:0000004	go	YPL158C
GO:0000004	go	YPL159C
GO:0000004	go	YPL162C
GO:0000004	go	YPL165C
GO:0000004	go	YPL168W
GO:0000004	go	YPL171C
GO:0000004	go	YPL183C
GO:0000004	go	YPL184C
GO:0000004	go	YPL186C
GO:0000004	go	YPL189C-A
GO:0000004	go	YPL191C
GO:0000004	go	YPL199C
GO:0000004	go	YPL207W
GO:0000004	go	YPL208W
GO:0000004	go	YPL216W
GO:0000004	go	YPL225W
GO:0000004	go	YPL226W
GO:0000004	go	YPL229W
GO:0000004	go	YPL230W
GO:0000004	go	YPL236C
GO:0000004	go	YPL245W
GO:0000004	go	YPL246C
GO:0000004	go	YPL247C
GO:0000004	go	YPL250C
GO:0000004	go	YPL257W-A
GO:0000004	go	YPL260W
GO:0000004	go	YPL263C
GO:0000004	go	YPL264C
GO:0000004	go	YPL272C
GO:0000004	go	YPL277C
GO:0000004	go	YPL278C
GO:0000004	go	YPL279C
GO:0000004	go	YPL280W
GO:0000004	go	YPL281C
GO:0000004	go	YPL282C
GO:0000004	go	YPR003C
GO:0000004	go	YPR004C
GO:0000004	go	YPR013C
GO:0000004	go	YPR015C
GO:0000004	go	YPR022C
GO:0000004	go	YPR027C
GO:0000004	go	YPR045C
GO:0000004	go	YPR048W
GO:0000004	go	YPR061C
GO:0000004	go	YPR063C
GO:0000004	go	YPR071W
GO:0000004	go	YPR084W
GO:0000004	go	YPR085C
GO:0000004	go	YPR089W
GO:0000004	go	YPR091C
GO:0000004	go	YPR097W
GO:0000004	go	YPR098C
GO:0000004	go	YPR106W
GO:0000004	go	YPR108W-A
GO:0000004	go	YPR109W
GO:0000004	go	YPR114W
GO:0000004	go	YPR115W
GO:0000004	go	YPR116W
GO:0000004	go	YPR117W
GO:0000004	go	YPR125W
GO:0000004	go	YPR127W
GO:0000004	go	YPR147C
GO:0000004	go	YPR148C
GO:0000004	go	YPR152C
GO:0000004	go	YPR153W
GO:0000004	go	YPR157W
GO:0000004	go	YPR158W
GO:0000004	go	YPR159C-A
GO:0000004	go	YPR172W
GO:0000004	go	YPR174C
GO:0000004	go	YPR196W
GO:0000004	go	YPR202W
GO:0000004	go	YPR203W
GO:0000004	go	YPR204W
GO:0000006	go	YGL255W
GO:0000006	go	YGL255W
GO:0000007	go	YLR130C
GO:0000007	go	YLR130C
GO:0000009	go	YDR245W
GO:0000009	go	YEL036C
GO:0000009	go	YGL038C
GO:0000009	go	YGL038C
GO:0000009	go	YJL183W
GO:0000009	go	YJR075W
GO:0000009	go	YNR030W
GO:0000009	go	YNR030W
GO:0000010	go	YBR003W
GO:0000011	go	YBR080C
GO:0000011	go	YCL063W
GO:0000011	go	YDR495C
GO:0000011	go	YEL013W
GO:0000011	go	YFL039C
GO:0000011	go	YFL039C
GO:0000011	go	YGL106W
GO:0000011	go	YGR209C
GO:0000011	go	YGR209C
GO:0000011	go	YIL138C
GO:0000011	go	YLR043C
GO:0000011	go	YLR043C
GO:0000011	go	YLR240W
GO:0000011	go	YLR386W
GO:0000011	go	YML001W
GO:0000011	go	YNL054W
GO:0000011	go	YNL079C
GO:0000011	go	YOR326W
GO:0000014	go	YER041W
GO:0000014	go	YGR258C
GO:0000014	go	YHR164C
GO:0000014	go	YML095C
GO:0000014	go	YPL022W
GO:0000015	go	YGR254W
GO:0000015	go	YHR174W
GO:0000017	go	YBR298C
GO:0000017	go	YGR289C
GO:0000018	go	YLR234W
GO:0000019	go	YNL088W
GO:0000019	go	YOL006C
GO:0000022	go	YAL047C
GO:0000022	go	YBL084C
GO:0000022	go	YDL008W
GO:0000022	go	YDL064W
GO:0000022	go	YDR118W
GO:0000022	go	YFR036W
GO:0000022	go	YGL003C
GO:0000022	go	YGL116W
GO:0000022	go	YGL240W
GO:0000022	go	YHR166C
GO:0000022	go	YKL022C
GO:0000022	go	YKR054C
GO:0000022	go	YLR102C
GO:0000022	go	YLR127C
GO:0000022	go	YNL172W
GO:0000022	go	YOR249C
GO:0000025	go	YBR299W
GO:0000025	go	YGR292W
GO:0000026	go	YBR015C
GO:0000026	go	YBR015C
GO:0000026	go	YDR483W
GO:0000026	go	YDR483W
GO:0000026	go	YJL186W
GO:0000026	go	YNL048W
GO:0000026	go	YOR099W
GO:0000026	go	YOR099W
GO:0000026	go	YOR149C
GO:0000027	go	YBR142W
GO:0000027	go	YDL014W
GO:0000027	go	YDL031W
GO:0000027	go	YDR060W
GO:0000027	go	YDR312W
GO:0000027	go	YDR312W
GO:0000027	go	YDR418W
GO:0000027	go	YEL054C
GO:0000027	go	YFL002C
GO:0000027	go	YGL078C
GO:0000027	go	YGR085C
GO:0000027	go	YGR220C
GO:0000027	go	YHR066W
GO:0000027	go	YHR066W
GO:0000027	go	YHR085W
GO:0000027	go	YHR088W
GO:0000027	go	YHR170W
GO:0000027	go	YHR197W
GO:0000027	go	YIR012W
GO:0000027	go	YIR012W
GO:0000027	go	YKR024C
GO:0000027	go	YKR081C
GO:0000027	go	YKR081C
GO:0000027	go	YLL008W
GO:0000027	go	YLR075W
GO:0000027	go	YLR106C
GO:0000027	go	YLR106C
GO:0000027	go	YLR106C
GO:0000027	go	YLR106C
GO:0000027	go	YLR221C
GO:0000027	go	YLR221C
GO:0000027	go	YLR221C
GO:0000027	go	YLR276C
GO:0000027	go	YLR340W
GO:0000027	go	YLR448W
GO:0000027	go	YML025C
GO:0000027	go	YML073C
GO:0000027	go	YNL182C
GO:0000027	go	YNL182C
GO:0000027	go	YNR038W
GO:0000027	go	YOL077C
GO:0000027	go	YOL127W
GO:0000027	go	YOL144W
GO:0000027	go	YOR063W
GO:0000027	go	YOR150W
GO:0000027	go	YPL131W
GO:0000027	go	YPL193W
GO:0000027	go	YPL211W
GO:0000027	go	YPR102C
GO:0000028	go	YBR048W
GO:0000028	go	YBR048W
GO:0000028	go	YCL031C
GO:0000028	go	YCR031C
GO:0000028	go	YDR025W
GO:0000028	go	YDR025W
GO:0000028	go	YDR337W
GO:0000028	go	YDR447C
GO:0000028	go	YGR159C
GO:0000028	go	YGR214W
GO:0000028	go	YJL191W
GO:0000028	go	YLR048W
GO:0000028	go	YLR167W
GO:0000028	go	YML024W
GO:0000030	go	YBR004C
GO:0000030	go	YBR004C
GO:0000030	go	YBR004C
GO:0000030	go	YBR004C
GO:0000030	go	YBR004C
GO:0000030	go	YBR161W
GO:0000030	go	YBR161W
GO:0000030	go	YBR199W
GO:0000030	go	YBR205W
GO:0000030	go	YBR205W
GO:0000030	go	YCL052C
GO:0000030	go	YEL036C
GO:0000030	go	YGL142C
GO:0000030	go	YIL085C
GO:0000030	go	YJL139C
GO:0000030	go	YJR013W
GO:0000030	go	YKR061W
GO:0000030	go	YML115C
GO:0000030	go	YNL029C
GO:0000030	go	YNL219C
GO:0000030	go	YNL219C
GO:0000030	go	YPL050C
GO:0000030	go	YPL050C
GO:0000030	go	YPL050C
GO:0000030	go	YPL057C
GO:0000030	go	YPL057C
GO:0000031	go	YPL053C
GO:0000031	go	YPL053C
GO:0000032	go	YBL006C
GO:0000032	go	YCL005W-A
GO:0000032	go	YDL055C
GO:0000032	go	YDR245W
GO:0000032	go	YDR483W
GO:0000032	go	YER003C
GO:0000032	go	YJL139C
GO:0000032	go	YJL184W
GO:0000032	go	YJR075W
GO:0000032	go	YKR061W
GO:0000032	go	YLR020C
GO:0000032	go	YOR099W
GO:0000033	go	YBL082C
GO:0000033	go	YBL082C
GO:0000033	go	YER001W
GO:0000033	go	YGL257C
GO:0000033	go	YIL014W
GO:0000033	go	YNR059W
GO:0000034	go	YNL141W
GO:0000036	go	YKL192C
GO:0000038	go	YBR041W
GO:0000038	go	YDL015C
GO:0000038	go	YDL015C
GO:0000038	go	YDL015C
GO:0000040	go	YMR319C
GO:0000045	go	YDL149W
GO:0000046	go	YBR131W
GO:0000048	go	YBL038W
GO:0000048	go	YGR220C
GO:0000048	go	YNL005C
GO:0000049	go	YGL105W
GO:0000049	go	YGL105W
GO:0000049	go	YHL004W
GO:0000049	go	YKL205W
GO:0000049	go	YNL062C
GO:0000052	go	YOL058W
GO:0000053	go	YOL058W
GO:0000054	go	YDR091C
GO:0000054	go	YGL097W
GO:0000054	go	YGL099W
GO:0000054	go	YGL099W
GO:0000054	go	YHR197W
GO:0000054	go	YHR197W
GO:0000054	go	YHR197W
GO:0000054	go	YIL115C
GO:0000054	go	YMR235C
GO:0000054	go	YOR206W
GO:0000054	go	YPL093W
GO:0000054	go	YPL093W
GO:0000055	go	YAL059W
GO:0000055	go	YAL059W
GO:0000055	go	YGL172W
GO:0000055	go	YGR218W
GO:0000055	go	YHR170W
GO:0000055	go	YJL041W
GO:0000055	go	YLL034C
GO:0000055	go	YNR053C
GO:0000055	go	YNR053C
GO:0000056	go	YOL040C
GO:0000059	go	YAR002W
GO:0000059	go	YAR002W
GO:0000059	go	YBL079W
GO:0000059	go	YDL088C
GO:0000059	go	YMR153W
GO:0000060	go	YAL005C
GO:0000062	go	YGR037C
GO:0000064	go	YOR130C
GO:0000066	go	YOR130C
GO:0000067	go	YCR020W-B
GO:0000067	go	YJR060W
GO:0000067	go	YLR394W
GO:0000070	go	YAL047C
GO:0000070	go	YBL084C
GO:0000070	go	YBL097W
GO:0000070	go	YDL008W
GO:0000070	go	YDR113C
GO:0000070	go	YDR113C
GO:0000070	go	YDR118W
GO:0000070	go	YDR325W
GO:0000070	go	YEL061C
GO:0000070	go	YFL008W
GO:0000070	go	YFL037W
GO:0000070	go	YFL037W
GO:0000070	go	YFR031C
GO:0000070	go	YFR036W
GO:0000070	go	YGL003C
GO:0000070	go	YGL116W
GO:0000070	go	YGL240W
GO:0000070	go	YGR098C
GO:0000070	go	YGR098C
GO:0000070	go	YHR166C
GO:0000070	go	YIR025W
GO:0000070	go	YKL022C
GO:0000070	go	YKL049C
GO:0000070	go	YKR054C
GO:0000070	go	YLR086W
GO:0000070	go	YLR102C
GO:0000070	go	YLR127C
GO:0000070	go	YLR226W
GO:0000070	go	YLR272C
GO:0000070	go	YLR272C
GO:0000070	go	YML034W
GO:0000070	go	YML085C
GO:0000070	go	YML085C
GO:0000070	go	YML124C
GO:0000070	go	YML124C
GO:0000070	go	YMR190C
GO:0000070	go	YMR198W
GO:0000070	go	YNL172W
GO:0000070	go	YNL307C
GO:0000070	go	YNL307C
GO:0000070	go	YNR010W
GO:0000070	go	YOR073W
GO:0000070	go	YOR073W
GO:0000070	go	YOR073W
GO:0000070	go	YOR249C
GO:0000074	go	YBR133C
GO:0000074	go	YBR135W
GO:0000074	go	YBR160W
GO:0000074	go	YCR020W-B
GO:0000074	go	YCR020W-B
GO:0000074	go	YCR093W
GO:0000074	go	YDL056W
GO:0000074	go	YDL056W
GO:0000074	go	YDL165W
GO:0000074	go	YDR168W
GO:0000074	go	YDR217C
GO:0000074	go	YDR217C
GO:0000074	go	YDR303C
GO:0000074	go	YDR303C
GO:0000074	go	YDR363W-A
GO:0000074	go	YER167W
GO:0000074	go	YGL181W
GO:0000074	go	YGR211W
GO:0000074	go	YIL131C
GO:0000074	go	YIL131C
GO:0000074	go	YJL005W
GO:0000074	go	YJR066W
GO:0000074	go	YKL101W
GO:0000074	go	YKL203C
GO:0000074	go	YLR310C
GO:0000074	go	YNL068C
GO:0000074	go	YNL068C
GO:0000074	go	YNL068C
GO:0000074	go	YNL068C
GO:0000074	go	YOL113W
GO:0000074	go	YOL139C
GO:0000074	go	YOR057W
GO:0000074	go	YOR244W
GO:0000075	go	YDL101C
GO:0000075	go	YJR068W
GO:0000075	go	YML058W-A
GO:0000075	go	YML058W-A
GO:0000075	go	YPL194W
GO:0000076	go	YBR136W
GO:0000076	go	YCL061C
GO:0000076	go	YCL061C
GO:0000076	go	YCL061C
GO:0000076	go	YCL061C
GO:0000076	go	YJL090C
GO:0000076	go	YMR048W
GO:0000076	go	YNL273W
GO:0000076	go	YNL273W
GO:0000077	go	YBL051C
GO:0000077	go	YBL051C
GO:0000077	go	YBR136W
GO:0000077	go	YBR274W
GO:0000077	go	YDL101C
GO:0000077	go	YDR099W
GO:0000077	go	YDR217C
GO:0000077	go	YDR499W
GO:0000077	go	YDR499W
GO:0000077	go	YER089C
GO:0000077	go	YER173W
GO:0000077	go	YER177W
GO:0000077	go	YLR176C
GO:0000077	go	YLR288C
GO:0000077	go	YOR368W
GO:0000078	go	YJL187C
GO:0000078	go	YKL101W
GO:0000079	go	YAL040C
GO:0000079	go	YBL056W
GO:0000079	go	YBL056W
GO:0000079	go	YDL155W
GO:0000079	go	YER089C
GO:0000079	go	YER089C
GO:0000079	go	YGR108W
GO:0000079	go	YGR109C
GO:0000079	go	YJL187C
GO:0000079	go	YLR079W
GO:0000079	go	YLR079W
GO:0000079	go	YLR079W
GO:0000079	go	YLR079W
GO:0000079	go	YLR210W
GO:0000079	go	YMR036C
GO:0000079	go	YMR036C
GO:0000079	go	YMR199W
GO:0000079	go	YPL256C
GO:0000079	go	YPR119W
GO:0000079	go	YPR120C
GO:0000080	go	YBL071W-A
GO:0000080	go	YCR094W
GO:0000080	go	YCR094W
GO:0000080	go	YCR094W
GO:0000080	go	YJR066W
GO:0000080	go	YKL203C
GO:0000082	go	YAL040C
GO:0000082	go	YBR160W
GO:0000082	go	YCR008W
GO:0000082	go	YDL047W
GO:0000082	go	YDL132W
GO:0000082	go	YDL134C
GO:0000082	go	YDL188C
GO:0000082	go	YDR002W
GO:0000082	go	YDR054C
GO:0000082	go	YDR247W
GO:0000082	go	YDR328C
GO:0000082	go	YER089C
GO:0000082	go	YER111C
GO:0000082	go	YER167W
GO:0000082	go	YFL009W
GO:0000082	go	YFR040W
GO:0000082	go	YFR040W
GO:0000082	go	YFR040W
GO:0000082	go	YGL019W
GO:0000082	go	YGL229C
GO:0000082	go	YGL229C
GO:0000082	go	YGR109C
GO:0000082	go	YIL035C
GO:0000082	go	YIL135C
GO:0000082	go	YJL098W
GO:0000082	go	YJL098W
GO:0000082	go	YJL098W
GO:0000082	go	YJR059W
GO:0000082	go	YJR090C
GO:0000082	go	YKR028W
GO:0000082	go	YKR028W
GO:0000082	go	YKR028W
GO:0000082	go	YKR072C
GO:0000082	go	YLR079W
GO:0000082	go	YNL309W
GO:0000082	go	YNL309W
GO:0000082	go	YOL133W
GO:0000082	go	YOR039W
GO:0000082	go	YOR054C
GO:0000082	go	YOR061W
GO:0000082	go	YOR083W
GO:0000082	go	YOR083W
GO:0000082	go	YPR120C
GO:0000082	go	YPR120C
GO:0000083	go	YBR215W
GO:0000083	go	YCR065W
GO:0000083	go	YDR451C
GO:0000083	go	YDR501W
GO:0000083	go	YGL096W
GO:0000083	go	YIL122W
GO:0000083	go	YIR018W
GO:0000083	go	YJR140C
GO:0000083	go	YLR182W
GO:0000083	go	YLR183C
GO:0000083	go	YML027W
GO:0000083	go	YOR344C
GO:0000084	go	YBR160W
GO:0000084	go	YDL155W
GO:0000084	go	YDL155W
GO:0000084	go	YDR364C
GO:0000084	go	YLR210W
GO:0000084	go	YLR210W
GO:0000084	go	YOR119C
GO:0000086	go	YBL051C
GO:0000086	go	YBR133C
GO:0000086	go	YBR133C
GO:0000086	go	YBR160W
GO:0000086	go	YDL020C
GO:0000086	go	YDL064W
GO:0000086	go	YDL132W
GO:0000086	go	YDL155W
GO:0000086	go	YDL155W
GO:0000086	go	YDR054C
GO:0000086	go	YDR328C
GO:0000086	go	YFL009W
GO:0000086	go	YFL009W
GO:0000086	go	YGL019W
GO:0000086	go	YGR108W
GO:0000086	go	YGR108W
GO:0000086	go	YGR108W
GO:0000086	go	YIL035C
GO:0000086	go	YJL187C
GO:0000086	go	YJL187C
GO:0000086	go	YJL187C
GO:0000086	go	YKL101W
GO:0000086	go	YKL101W
GO:0000086	go	YLL003W
GO:0000086	go	YLR210W
GO:0000086	go	YLR210W
GO:0000086	go	YMR036C
GO:0000086	go	YMR036C
GO:0000086	go	YMR036C
GO:0000086	go	YOL133W
GO:0000086	go	YOR039W
GO:0000086	go	YOR061W
GO:0000086	go	YPL020C
GO:0000086	go	YPR119W
GO:0000086	go	YPR119W
GO:0000086	go	YPR120C
GO:0000086	go	YPR120C
GO:0000087	go	YKR048C
GO:0000087	go	YML064C
GO:0000090	go	YGL075C
GO:0000092	go	YBL063W
GO:0000092	go	YCL029C
GO:0000092	go	YEL061C
GO:0000092	go	YOR058C
GO:0000092	go	YPL155C
GO:0000095	go	YNL003C
GO:0000095	go	YNL003C
GO:0000095	go	YNL003C
GO:0000095	go	YPL274W
GO:0000095	go	YPL274W
GO:0000096	go	YAL012W
GO:0000096	go	YDR253C
GO:0000096	go	YLL062C
GO:0000096	go	YNL103W
GO:0000096	go	YPL038W
GO:0000096	go	YPL273W
GO:0000097	go	YGL125W
GO:0000097	go	YGL125W
GO:0000097	go	YIR017C
GO:0000100	go	YLL061W
GO:0000100	go	YLL061W
GO:0000101	go	YGR055W
GO:0000102	go	YGR055W
GO:0000103	go	YBR213W
GO:0000103	go	YFR030W
GO:0000103	go	YGR209C
GO:0000103	go	YJR010W
GO:0000103	go	YJR137C
GO:0000103	go	YKL001C
GO:0000103	go	YKR069W
GO:0000103	go	YLR043C
GO:0000103	go	YOL064C
GO:0000103	go	YPR167C
GO:0000105	go	YBL068W
GO:0000105	go	YBR248C
GO:0000105	go	YCL030C
[truncated: 27,928 more rows]
