# Supplementary material for: Architecture of transcriptional regulatory circuits is knitted over the topology of bio-molecular interaction networks
Source: BMC Syst Biol. 2008 Feb 8;2:17. doi: 10.1186/1752-0509-2-17 (PMC2268660; doi:10.1186/1752-0509-2-17)
Supplement: Additional file 10 — Supplementary Table 6 contains the TF regulatory network for yeast. The file is supplied as TXT, but in SIF format (for example, it can be simply renamed .sif for usage under Cytoscape). [file 1752-0509-2-17-S10.txt]

ABF1	tf	YAL054C
ABF1	tf	YOL086C
ABF1	tf	YAL038W
ABF1	tf	YHR051W
ABF1	tf	YOR204W
ABF1	tf	YCR012W
ABF1	tf	YIL160C
ABF1	tf	YJL166W
ABF1	tf	YBR031W
ABF1	tf	YDR012W
ABF1	tf	YGR059W
ABF1	tf	YFL037W
ACA1	tf	YHL048W
ACC1	tf	YBR093C
ACE2	tf	YBR158W
ACE2	tf	YKL185W
ACE2	tf	YLR286C
ACE2	tf	YER124C
ACE2	tf	YHR143W
ACE2	tf	YOR264W
ACE2	tf	YNR067C
ACE2	tf	YNL327W
ACE2	tf	YDL227C
ACE2	tf	YJL159W
ACE2	tf	YNL078W
ACE2	tf	YDL127W
ACE2	tf	YDL179W
ACE2	tf	YJL078C
ACE2	tf	YGR044C
ACE2	tf	YGL028C
ACE2	tf	YLR079W
ACE2	tf	YNL046W
ACE2	tf	YPL158C
ACE2	tf	YJL194W
ACE2	tf	YAL040C
ADA2	tf	YOL058W
ADA2	tf	YOR375C
ADA2	tf	YOR202W
ADA2	tf	YCL030C
ADA2	tf	YIL066C
ADA2	tf	YOL058W
ADE2	tf	YBR093C
ADO1	tf	YBR093C
ADR1	tf	YAL054C
ADR1	tf	YOL086C
ADR1	tf	YMR303C
ADR1	tf	YDR256C
ADR1	tf	YKR009C
ADR1	tf	YHL032C
ADR1	tf	YKL197C
ADR1	tf	YOL147C
ADR1	tf	YOR363C
ADR1	tf	YIL160C
ADR1	tf	YGL205W
AFG3	tf	YBR093C
AFT2	tf	YNL259C
AFT2	tf	YMR058W
AFT2	tf	YLR034C
ALPHA1	tf	YPL187W
ALPHA1	tf	YKL178C
ALPHA2	tf	YJR094C
ALPHA2	tf	YGL192W
ALPHA2	tf	YNL012W
ALPHA2	tf	YIL015W
ALPHA2	tf	YCL027W
ALPHA2	tf	YIR019C
ALPHA2	tf	STA1
ALPHA2	tf	STA2
ALPHA2	tf	YFL026W
ALPHA2	tf	YKL209C
ALT1	tf	YBR093C
AMA1	tf	YGR088W
AMA1	tf	YMR322C
AMA1	tf	YHR139C
ARG80	tf	YPL111W
ARG80	tf	YOL058W
ARG80	tf	YJL088W
ARG80	tf	YER069W
ARG80	tf	YOL140W
ARG80	tf	YLR438W
ARG81	tf	YPL111W
ARG81	tf	YOL058W
ARG81	tf	YJL088W
ARG81	tf	YER069W
ARG81	tf	YOL140W
ARG81	tf	YLR438W
ARG82	tf	YPL111W
ARG82	tf	YBR008C
ARG82	tf	YBR093C
ARG82	tf	YOL058W
ARG82	tf	YJL088W
ARG82	tf	YER069W
ARG82	tf	YOL140W
ARG82	tf	YLR438W
ARO2	tf	YBR093C
ARO80	tf	YDR380W
ARO80	tf	YHR137W
ARP8	tf	YBR093C
ASC1	tf	YBR093C
ASF1	tf	YBR093C
ASH1	tf	YIR019C
ASH1	tf	YJL088W
ASH1	tf	YER069W
ASH1	tf	YDL227C
ASH1	tf	YNR050C
ASH1	tf	YDL170W
ASI1	tf	YCL025C
ASI2	tf	YCL025C
ASI3	tf	YCL025C
ATG11	tf	YBR093C
ATG5	tf	YBR093C
ATS1	tf	YBL071W-A
AZF1	tf	YPL256C
AZF1	tf	YAL040C
BAS1	tf	YAR015W
BAS1	tf	YNL220W
BAS1	tf	YLR359W
BAS1	tf	YMR120C
BAS1	tf	YOR128C
BAS1	tf	YGR204W
BAS1	tf	YMR300C
BAS1	tf	YGL234W
BAS1	tf	YGR061C
BAS1	tf	YDR408C
BAS1	tf	YPR035W
BAS1	tf	YCL030C
BAS1	tf	YIL020C
BAS1	tf	YBR248C
BAS1	tf	YKR080W
BAS1	tf	YLR058C
BCK2	tf	YMR199W
BCK2	tf	YPL256C
BCY1	tf	YDR064W
BDF1	tf	YFL039C
BDF1	tf	YEL009C
BDF1	tf	YBL003C
BDF1	tf	YOR063W
BDF1	tf	YGL147C
BDF1	tf	YBR048W
BDF1	tf	YBL072C
BDF1	tf	YFL026W
BDF1	tf	YKL211C
BMH1	tf	YLR377C
BMH1	tf	YLR081W
BMH2	tf	YLR377C
BMH2	tf	YLR081W
BNI1	tf	YHR030C
BPL1	tf	YGR286C
BPL1	tf	YGR065C
BSD2	tf	YOL122C
BUD14	tf	YCL027W
BUD31	tf	YBR093C
CAD1	tf	YCL026C-A
CAF130	tf	YOR202W
CAF16	tf	YLR342W
CAF16	tf	YOR202W
CAF16	tf	YDL227C
CAF16	tf	YOL086C
CAF17	tf	YOR202W
CAF4	tf	YLR342W
CAF4	tf	YOR202W
CAF4	tf	YDL227C
CAF4	tf	YOL086C
CAF4	tf	YBR020W
CAF40	tf	YOR202W
CAM1	tf	YER042W
CAT5	tf	YOR125C
CAT5	tf	YMR280C
CAT5	tf	YKR097W
CAT8	tf	YAL054C
CAT8	tf	YMR303C
CAT8	tf	YOR125C
CAT8	tf	YML054C
CAT8	tf	YKL109W
CAT8	tf	YKL217W
CAT8	tf	YOL126C
CAT8	tf	YLR174W
CAT8	tf	YKL217W
CBF1	tf	YOR065W
CBF1	tf	YLR081W
CBF1	tf	YKL001C
CBF1	tf	YPR167C
CBF1	tf	YBR213W
CBF1	tf	YDR502C
CBF1	tf	YDR007W
CBF1	tf	YJL101C
CBF1	tf	YKL008C
CBF1	tf	YHL003C
CBF1	tf	YLR303W
CBF1	tf	YIR017C
CBF1	tf	YJL166W
CBK1	tf	YBR158W
CBK1	tf	YKL185W
CBK1	tf	YLR286C
CBK1	tf	YER124C
CBK1	tf	YHR143W
CBK1	tf	YOR264W
CBK1	tf	YNR067C
CBK1	tf	YNL327W
CBK1	tf	YJL078C
CBK1	tf	YGL028C
CBK1	tf	YKL209C
CBK1	tf	YJL106W
CBK1	tf	YLR120C
CCH1	tf	YDR040C
CCR4	tf	YMR303C
CCR4	tf	YOL058W
CCR4	tf	YOR202W
CCR4	tf	YCL030C
CCR4	tf	YMR108W
CCR4	tf	YMR096W
CCR4	tf	YOL086C
CCR4	tf	YGR088W
CCR4	tf	YBL075C
CDC25	tf	YCL035C
CDC25	tf	YDR513W
CDC25	tf	YBR072W
CDC36	tf	YCL027W
CDC39	tf	YGR088W
CDC39	tf	YJR048W
CDC39	tf	YCL027W
CDC39	tf	YBL075C
CDC42	tf	YBL016W
CDC42	tf	YIR019C
CDC42	tf	YDR309C
CDC47	tf	YLR274W
CDC47	tf	YBR202W
CDC47	tf	YJL194W
CDC47	tf	YER111C
CDC48	tf	YGL055W
CDC50	tf	YJR048W
CDC73	tf	YOR202W
CDC73	tf	YBR020W
CDS1	tf	YCL004W
CHA4	tf	YCL064C
CHA4	tf	YER081W
CIN5	tf	YOR173W
CIN5	tf	YDR040C
CIN5	tf	YOR120W
CIN5	tf	YER062C
CIT1	tf	YCR005C
CIT1	tf	YPR001W
CKS1	tf	YGL116W
CLN1	tf	YPL256C
CLN1	tf	YCL027W
CLN2	tf	YLR109W
CLN2	tf	YPL256C
CLN2	tf	YDR502C
CLN2	tf	YDR050C
CLN2	tf	YCL027W
CLN3	tf	YPR120C
CLN3	tf	YMR199W
CLN3	tf	YPL256C
CLN3	tf	YNL289W
CLN3	tf	YDL127W
CLN3	tf	YER111C
CMD1	tf	YGL006W
CMP2	tf	YDR040C
CMP2	tf	YGR032W
CMP2	tf	YGL006W
CNA1	tf	YDR040C
CNA1	tf	YGR032W
CNA1	tf	YGL006W
CNA1	tf	YGL167C
CNB1	tf	YDR040C
CNB1	tf	YGR032W
CNB1	tf	YGL006W
CNB1	tf	YGL167C
CRZ1	tf	YNL027W
CRZ1	tf	YDR040C
CRZ1	tf	YBR244W
CRZ1	tf	YGR032W
CRZ1	tf	YGL006W
CRZ1	tf	YLR120C
CSE2	tf	YHR018C
CSE2	tf	YAL012W
CSE2	tf	YCR021C
CSE2	tf	YHR216W
CSE2	tf	YNL227C
CSE2	tf	YBR297W
CSE2	tf	YLR303W
CSE2	tf	YNL277W
CSE2	tf	YJR010W
CSE2	tf	YIL046W
CSE2	tf	YGR202C
CSE2	tf	YGR075C
CSE2	tf	YMR053C
CSE2	tf	YGR260W
CSE2	tf	YDR111C
CSE2	tf	YFR022W
CSE2	tf	YGL117W
CSE2	tf	YLR269C
CSE2	tf	YNL068C
CSE2	tf	YAR050W
CSE2	tf	YMR250W
CSE2	tf	YFL014W
CSE2	tf	YBR072W
CSE2	tf	YFR053C
CSE2	tf	YKR052C
CSE2	tf	YML120C
CSE2	tf	YMR105C
CSE2	tf	YOR348C
CSE2	tf	YGR248W
CSR2	tf	YOR375C
CST6	tf	YHL048W
CTI6	tf	YJR047C
CTI6	tf	YBR020W
CTI6	tf	YIL162W
CTK1	tf	YPR149W
CTR10	tf	YLR176C
CTR10	tf	YJL026W
CTR10	tf	YIL066C
CUP1A	tf	YHR053C
CUP1A	tf	YHR055C
CUP2	tf	YOR031W
CUP2	tf	YHR053C
CUP2	tf	YHR055C
CUP2	tf	YJR104C
CUP9	tf	YMR058W
CUP9	tf	YPR194C
CUP9	tf	YKR093W
CYR1	tf	YIR019C
DAL80	tf	YLR155C
DAL80	tf	YLR157C
DAL80	tf	YLR158C
DAL80	tf	YLR160C
DAL80	tf	YEL063C
DAL80	tf	YIR027C
DAL80	tf	YIR029W
DAL80	tf	YIR032C
DAL80	tf	YIR028W
DAL80	tf	YJR152W
DAL80	tf	YIR031C
DAL80	tf	YKR034W
DAL80	tf	YBR208C
DAL80	tf	YHL016C
DAL80	tf	YKR039W
DAL80	tf	YFL021W
DAL80	tf	YOR375C
DAL80	tf	YJL110C
DAL80	tf	YLR142W
DAL80	tf	YHR037W
DAL80	tf	YOR348C
DAL80	tf	YGR019W
DAL80	tf	YBR006W
DAL80	tf	YDL210W
DAL81	tf	YCL025C
DAL81	tf	YLR438W
DAL81	tf	YIR027C
DAL81	tf	YIR029W
DAL81	tf	YIR028W
DAL81	tf	YIR031C
DAL81	tf	YBR208C
DAL81	tf	YHL016C
DAL81	tf	YGR019W
DAL81	tf	YBR006W
DAL81	tf	YDL210W
DAL81	tf	YDL170W
DAL82	tf	YLR438W
DAL82	tf	YIR027C
DAL82	tf	YIR029W
DAL82	tf	YIR028W
DAL82	tf	YIR031C
DAL82	tf	YBR208C
DAL82	tf	YHL016C
DAL82	tf	YGR019W
DAT1	tf	YER086W
DBF2	tf	YOR202W
DCS1	tf	YDR001C
DDC1	tf	YJL026W
DFG5	tf	YMR238W
DHH1	tf	YOL058W
DHH1	tf	YEL009C
DHH1	tf	YOR202W
DHH1	tf	YMR108W
DHH1	tf	YMR096W
DID4	tf	YPL277C
DOM34	tf	YBR093C
DST1	tf	YBR019C
DST1	tf	YBR018C
DST1	tf	YBR093C
DUN1	tf	YDL164C
DUN1	tf	CTR10
DUN1	tf	YML058W-A
DUN1	tf	YNL082W
DUN1	tf	YKL113C
DUN1	tf	YER070W
DUN1	tf	YJL026W
DUN1	tf	YIL066C
DUN1	tf	YDR263C
EAF3	tf	YCL030C
EAF3	tf	YBR093C
EAF3	tf	YDR354W
ECM22	tf	YLR037C
ECM22	tf	YMR202W
ECM22	tf	YLR056W
ECM22	tf	YNL231C
ECM22	tf	YOR153W
EDC1	tf	YLR377C
EDC1	tf	YDR224C
ELP3	tf	YHR208W
ELP3	tf	YKL182W
ELP3	tf	YGL009C
ELP3	tf	YKL209C
ERG24	tf	YMR202W
ESA1	tf	YBR093C
ESA1	tf	YGL147C
ESA1	tf	YBR048W
ESA1	tf	YBL072C
FAB1	tf	YMR303C
FAR1	tf	YBR160W
FAR1	tf	YPL256C
FAS1	tf	YPL231W
FAS2	tf	YPL231W
FAU1	tf	YMR189W
FBP1	tf	YJL026W
FET3	tf	YMR058W
FET3	tf	YMR319C
FHL1	tf	YMR116C
FKH1	tf	YPR119W
FKH2	tf	YPR119W
FKS1	tf	YGR032W
FKS1	tf	YPL221W
FKS1	tf	YPR057W
FKS1	tf	YNL192W
FKS1	tf	YBR023C
FKS1	tf	YHR142W
FKS1	tf	YGR189C
FKS1	tf	YKL096W
FKS1	tf	YKL104C
FKS1	tf	YGR032W
FKS1	tf	YKR061W
FKS1	tf	YLR332W
FKS1	tf	YNL289W
FKS1	tf	YER132C
FKS1	tf	YDR055W
FKS1	tf	YOR208W
FKS1	tf	YNL294C
FKS1	tf	YPL089C
FKS1	tf	YHR030C
FKS1	tf	YPL163C
FKS1	tf	YAL053W
FKS1	tf	YBR071W
FKS1	tf	YLR194C
FKS1	tf	YPL067C
FKS1	tf	YLR121C
FLO8	tf	YAR050W
FLO8	tf	YIR019C
FLO8	tf	STA1
FLO8	tf	STA2
FRE2	tf	YBR093C
FUM1	tf	YBR093C
FUR4	tf	YBR093C
FUS3	tf	YCR089W
FUS3	tf	YCL027W
FUS3	tf	YFL026W
FZF1	tf	YPL092W
FZF1	tf	YPL092W
FZO1	tf	YOR153W
GAL11	tf	YCL066W
GAL11	tf	YCL067C
GAL11	tf	YHR053C
GAL11	tf	YHR055C
GAL11	tf	YAL012W
GAL11	tf	YOR202W
GAL11	tf	YDL227C
GAL11	tf	YLR303W
GAL11	tf	YJR010W
GAL11	tf	YIL046W
GAL11	tf	YPL187W
GAL11	tf	YMR096W
GAL11	tf	YOL058W
GAL11	tf	YGR248W
GAL11	tf	YIL162W
GAL3	tf	YBR020W
GAL3	tf	YBR019C
GAL3	tf	YBR018C
GAL3	tf	YMR105C
GAL4	tf	YBR021W
GAL4	tf	YBR020W
GAL4	tf	YBR019C
GAL4	tf	YLR081W
GAL4	tf	YDR009W
GAL4	tf	YBR018C
GAL4	tf	YML051W
GAL4	tf	YOR120W
GAL4	tf	MEL1
GAL4	tf	YDR277C
GAL4	tf	YGL134W
GAL4	tf	YMR105C
GAL4	tf	YNR016C
GAL80	tf	YBR020W
GAL80	tf	YBR019C
GAL80	tf	YLR081W
GAL80	tf	YBR018C
GAL80	tf	YML051W
GAL80	tf	MEL1
GAL80	tf	YMR105C
GAL83	tf	STA2
GAS1	tf	YBR023C
GAS1	tf	YGR166W
GAS1	tf	YBR093C
GAS1	tf	YHR030C
GAS1	tf	YAL053W
GAS1	tf	YMR316C-A
GAT1	tf	YLR155C
GAT1	tf	YLR157C
GAT1	tf	YLR158C
GAT1	tf	YLR160C
GAT1	tf	YKR034W
GAT1	tf	YLR299W
GAT1	tf	YDR040C
GAT1	tf	YKR039W
GAT1	tf	YPR035W
GAT1	tf	YJL110C
GAT1	tf	YLR142W
GAT1	tf	YHR037W
GAT1	tf	YCR005C
GCD1	tf	YPR035W
GCD1	tf	YDR158W
GCD1	tf	YER052C
GCD1	tf	YBL076C
GCD11	tf	YEL009C
GCN2	tf	YEL009C
GCN2	tf	YBL076C
GCN4	tf	YAR015W
GCN4	tf	YOR128C
GCN4	tf	YMR300C
GCN4	tf	YOL058W
GCN4	tf	YJL071W
GCN4	tf	YJL088W
GCN4	tf	YHR018C
GCN4	tf	YER069W
GCN4	tf	YMR062C
GCN4	tf	YOL140W
GCN4	tf	YDR035W
GCN4	tf	YBR249C
GCN4	tf	YPR145W
GCN4	tf	YGR124W
GCN4	tf	YML116W
GCN4	tf	YOR303W
GCN4	tf	YJR109C
GCN4	tf	YIR027C
GCN4	tf	YJR152W
GCN4	tf	YAL044C
GCN4	tf	YOR375C
GCN4	tf	YPR035W
GCN4	tf	YDL171C
GCN4	tf	YPR005C
GCN4	tf	YER055C
GCN4	tf	YOR202W
GCN4	tf	YCL030C
GCN4	tf	YIL116W
GCN4	tf	YBR248C
GCN4	tf	YDR158W
GCN4	tf	YER052C
GCN4	tf	YER086W
GCN4	tf	YMR108W
GCN4	tf	YLR355C
GCN4	tf	YDR037W
GCN4	tf	YLR451W
GCN4	tf	YNL104C
GCN4	tf	YFL018C
GCN4	tf	YIR034C
GCN4	tf	YPR167C
GCN4	tf	YOL064C
GCN4	tf	YHR071W
GCN4	tf	YDR300C
GCN4	tf	YHR025W
GCN4	tf	YKL211C
GCN4	tf	YDR354W
GCN4	tf	YGL026C
GCN4	tf	YGR065C
GCN4	tf	YJR152W
GCN4	tf	YKR039W
GCN4	tf	YOR348C
GCN5	tf	YOL058W
GCN5	tf	YHR208W
GCN5	tf	YAL012W
GCN5	tf	YKL182W
GCN5	tf	YBR020W
GCN5	tf	YOR202W
GCN5	tf	YBR248C
GCN5	tf	YDL227C
GCN5	tf	YER086W
GCN5	tf	YGL009C
GCN5	tf	YLR303W
GCN5	tf	YNL277W
GCN5	tf	YJR010W
GCN5	tf	YIL046W
GCN5	tf	YIR019C
GCN5	tf	YBR093C
GCN5	tf	YIL066C
GCN5	tf	YKL209C
GCN5	tf	YKL211C
GCN5	tf	YOL058W
GCN5	tf	YBR093C
GCR1	tf	YOL086C
GCR1	tf	YCL050C
GCR1	tf	YAL038W
GCR1	tf	YGR254W
GCR1	tf	YHR174W
GCR1	tf	YPL075W
GCR1	tf	YCL040W
GCR1	tf	YKL152C
GCR1	tf	YCR012W
GCR1	tf	YKL127W
GCR1	tf	YMR105C
GCR1	tf	YGR085C
GCR1	tf	YGL031C
GCR1	tf	YCR031C
GCR1	tf	YJL191W
GCR1	tf	YGL123W
GCR1	tf	YLR372W
GCR1	tf	YPR080W
GCR1	tf	YBR118W
GCR2	tf	YAL038W
GCR2	tf	YGR254W
GCR2	tf	YHR174W
GCR2	tf	YPL075W
GCR2	tf	YCR012W
GCR2	tf	YKL127W
GCR2	tf	YMR105C
GDI1	tf	YBR080C
GGA1	tf	YIL162W
GGA2	tf	YIL162W
GIP1	tf	YDR403W
GIS1	tf	YDR284C
GIS1	tf	YOR386W
GIS4	tf	YDR040C
GLN3	tf	YLR155C
GLN3	tf	YLR157C
GLN3	tf	YLR158C
GLN3	tf	YLR160C
GLN3	tf	YEL063C
GLN3	tf	YIR027C
GLN3	tf	YIR029W
GLN3	tf	YIR032C
GLN3	tf	YIR028W
GLN3	tf	YJR152W
GLN3	tf	YIR031C
GLN3	tf	YKR034W
GLN3	tf	YBR208C
GLN3	tf	YHL016C
GLN3	tf	YLR299W
GLN3	tf	YDR040C
GLN3	tf	YKR039W
GLN3	tf	YFL021W
GLN3	tf	YOR375C
GLN3	tf	YDL215C
GLN3	tf	YPR035W
GLN3	tf	YDL171C
GLN3	tf	YJL110C
GLN3	tf	YNL142W
GLN3	tf	YEL060C
GLN3	tf	YLR142W
GLN3	tf	YHR037W
GLN3	tf	YOR348C
GLN3	tf	YDL210W
GLN3	tf	YCR005C
GPA2	tf	YIR019C
GPA2	tf	YER011W
GPA2	tf	YKL032C
GPB1	tf	YIR019C
GPB2	tf	YIR019C
GPG1	tf	YIR019C
GPR1	tf	YIR019C
GRR1	tf	YHR094C
GRR1	tf	YMR011W
GRR1	tf	YDR345C
GRR1	tf	YHR092C
GRR1	tf	YDR342C
GRR1	tf	YOR047C
GTS1	tf	YLL026W
GTS1	tf	YFL014W
GTS1	tf	YBR072W
GTS1	tf	YIL162W
GTS1	tf	YBR126C
GUK1	tf	YAR015W
GZF3	tf	YKR034W
GZF3	tf	YKR039W
GZF3	tf	YJL110C
GZF3	tf	YDL210W
HAA1	tf	YPL223C
HAA1	tf	YER037W
HAA1	tf	YER150W
HAA1	tf	YGR138C
HAA1	tf	YPR156C
HAA1	tf	YER130C
HAA1	tf	YNL160W
HAA1	tf	YLR297W
HAA1	tf	YPR157W
HAA1	tf	YBR054W
HAC1	tf	YJL153C
HAC1	tf	YJL034W
HAL9	tf	YDR040C
HAL9	tf	YNL231C
HAL9	tf	YOR153W
HAP1	tf	YLR304C
HAP1	tf	YNR019W
HAP1	tf	YOR011W
HAP1	tf	YGR088W
HAP1	tf	YML054C
HAP1	tf	YJR048W
HAP1	tf	YEL039C
HAP1	tf	YOR065W
HAP1	tf	YJR150C
HAP1	tf	YBR301W
HAP1	tf	YHR007C
HAP1	tf	YMR319C
HAP1	tf	YDR044W
HAP1	tf	YOR237W
HAP1	tf	YML075C
HAP1	tf	YIL013C
HAP1	tf	YBL064C
HAP1	tf	YPR191W
HAP1	tf	YPR065W
HAP1	tf	YHR008C
HAP1	tf	YOR009W
HAP1	tf	YGR131W
HAP1	tf	YLR256W
HAP1	tf	YMR070W
HAP2	tf	YLR304C
HAP2	tf	YPR145W
HAP2	tf	YNR001C
HAP2	tf	YGL187C
HAP2	tf	YNL052W
HAP2	tf	YHR051W
HAP2	tf	YML054C
HAP2	tf	YJR048W
HAP2	tf	YOR065W
HAP2	tf	YBR026C
HAP2	tf	YOR375C
HAP2	tf	YDR232W
HAP2	tf	YGL040C
HAP2	tf	YDL205C
HAP2	tf	YKL217W
HAP2	tf	YIL125W
HAP2	tf	YDR148C
HAP2	tf	YFL018C
HAP2	tf	YBL030C
HAP2	tf	YDL230W
HAP2	tf	YPR191W
HAP2	tf	YML091C
HAP2	tf	YKL148C
HAP2	tf	YLL041C
HAP2	tf	YKL141W
HAP2	tf	YDR178W
HAP2	tf	YHR008C
HAP2	tf	YML110C
HAP3	tf	YPR145W
HAP3	tf	YNR001C
HAP3	tf	YGL187C
HAP3	tf	YNL052W
HAP3	tf	YHR051W
HAP3	tf	YML054C
HAP3	tf	YJR048W
HAP3	tf	YOR065W
HAP3	tf	YBR026C
HAP3	tf	YOR375C
HAP3	tf	YDR232W
HAP3	tf	YGL040C
HAP3	tf	YDL205C
HAP3	tf	YKL217W
HAP3	tf	YIL125W
HAP3	tf	YDR148C
HAP3	tf	YFL018C
HAP3	tf	YBL030C
HAP3	tf	YDL230W
HAP3	tf	YPR191W
HAP3	tf	YML091C
HAP3	tf	YKL148C
HAP3	tf	YLL041C
HAP3	tf	YKL141W
HAP3	tf	YHR008C
HAP4	tf	YNR001C
HAP4	tf	YGL187C
HAP4	tf	YNL052W
HAP4	tf	YHR051W
HAP4	tf	YML054C
HAP4	tf	YJR048W
HAP4	tf	YOR065W
HAP4	tf	YBR026C
HAP4	tf	YOR375C
HAP4	tf	YDR232W
HAP4	tf	YGL040C
HAP4	tf	YDL205C
HAP4	tf	YIL125W
HAP4	tf	YDR148C
HAP4	tf	YOR171C
HAP4	tf	YFL018C
HAP4	tf	YKL085W
HAP4	tf	YBL030C
HAP4	tf	YDL230W
HAP4	tf	YPR191W
HAP4	tf	YML091C
HAP4	tf	YKL148C
HAP4	tf	YLL041C
HAP4	tf	YKL141W
HAP4	tf	YHR008C
HAP4	tf	YIL162W
HAP5	tf	YNR001C
HAP5	tf	YGL187C
HAP5	tf	YNL052W
HAP5	tf	YHR051W
HAP5	tf	YML054C
HAP5	tf	YJR048W
HAP5	tf	YOR065W
HAP5	tf	YBR026C
HAP5	tf	YDR232W
HAP5	tf	YGL040C
HAP5	tf	YDL205C
HAP5	tf	YIL125W
HAP5	tf	YDR148C
HAP5	tf	YFL018C
HAP5	tf	YBL030C
HAP5	tf	YDL230W
HAP5	tf	YPR191W
HAP5	tf	YML091C
HAP5	tf	YKL148C
HAP5	tf	YLL041C
HAP5	tf	YKL141W
HAP5	tf	YHR008C
HDA1	tf	YEL039C
HDA1	tf	YDR040C
HDA1	tf	YPL028W
HDA1	tf	YBR020W
HDA1	tf	YBR019C
HDA1	tf	YMR011W
HDA1	tf	YHR092C
HDA1	tf	YDL181W
HDA1	tf	YJL153C
HDA1	tf	YIR019C
HDA1	tf	YBR092C
HDA1	tf	YBR093C
HDA1	tf	YIL162W
HEM1	tf	YPR065W
HEM1	tf	YFR015C
HFI1	tf	YEL009C
HFI1	tf	YOR202W
HFI1	tf	YCL030C
HFI1	tf	YMR108W
HFI1	tf	YMR096W
HFI1	tf	YOL058W
HHO1	tf	YOR133W
HHO1	tf	YBR072W
HHO1	tf	YGL008C
HHO1	tf	YPL106C
HHO1	tf	YMR058W
HHO1	tf	YPL127C
HIT1	tf	YBR093C
HLR1	tf	YLR286C
HMG1	tf	YCR048W
HMG1	tf	YNR019W
HMRA1	tf	YJR094C
HMRA1	tf	YGL192W
HMRA1	tf	YNL012W
HMRA1	tf	YCL027W
HMRA1	tf	YIR019C
HMRA1	tf	STA1
HMRA1	tf	STA2
HMRA2	tf	STA1
HOG1	tf	YLR109W
HOG1	tf	YNL077W
HOG1	tf	YOR028C
HOG1	tf	YDR155C
HOG1	tf	YHR043C
HOG1	tf	YDL222C
HOG1	tf	YCL040W
HOG1	tf	YML004C
HOG1	tf	YPL091W
HOG1	tf	YDL022W
HOG1	tf	YPR160W
HOG1	tf	YOL151W
HOG1	tf	YCL035C
HOG1	tf	YDR513W
HOG1	tf	YDR171W
HOG1	tf	YDR258C
HOG1	tf	YFR053C
HOG1	tf	YHR094C
HOG1	tf	YFL016C
HOG1	tf	YHR077C
HOG1	tf	YDR406W
HOG1	tf	YGR086C
HOG1	tf	YGL037C
HOG1	tf	YHR076W
HOG1	tf	YNL098C
HOG1	tf	YDL168W
HOG1	tf	YHR139C
HOG1	tf	YER103W
HOG1	tf	YDR536W
HOG1	tf	YGL036W
HOG1	tf	YML131W
HOG1	tf	YGL103W
HOG1	tf	YHR021C
HOS2	tf	YBR020W
HOS2	tf	YJL153C
HPR1	tf	YOL058W
HPR1	tf	YEL009C
HPR1	tf	YOR202W
HPR1	tf	YCL030C
HPR1	tf	YMR096W
HSF1	tf	YCL050C
HSF1	tf	YLR216C
HSF1	tf	YHR053C
HSF1	tf	YHR055C
HSF1	tf	YMR173W
HSF1	tf	YML130C
HSF1	tf	YBR101C
HSF1	tf	YHR049W
HSF1	tf	YHR104W
HSF1	tf	YMR186W
HSF1	tf	YLL026W
HSF1	tf	YFL014W
HSF1	tf	YBR072W
HSF1	tf	YCR021C
HSF1	tf	YLR259C
HSF1	tf	YPL240C
HSF1	tf	YJL034W
HSF1	tf	YHR082C
HSF1	tf	YJL042W
HSF1	tf	YJL076W
HSF1	tf	YIL148W
HSF1	tf	YDL020C
HSF1	tf	YOR007C
HSF1	tf	YJL089W
HSF1	tf	YER150W
HSF1	tf	YAL005C
HSF1	tf	YBL075C
HSF1	tf	YER103W
HSF1	tf	YPL106C
HSF1	tf	YBR169C
HSF1	tf	YBR067C
HSF1	tf	TMA10
HSF1	tf	YBR082C
HSF1	tf	YLL039C
HSF1	tf	YBR025C
HSF1	tf	YDR210C-C
HSF1	tf	YJL144W
HSF1	tf	YLR064W
HSF1	tf	YOL032W
HSF1	tf	YOL109W
HSP82	tf	YJR048W
HST1	tf	YJR078W
HST1	tf	YGR260W
HTA1	tf	YHR053C
HTA1	tf	YHR055C
HTL1	tf	YBR093C
HTZ1	tf	YBR020W
HTZ1	tf	YBR019C
HTZ1	tf	YBR093C
HXK1	tf	YCL040W
HXK1	tf	YGL253W
HXK1	tf	YIL162W
HXK2	tf	YGL253W
HXK2	tf	YHR094C
HXK2	tf	YCL040W
HXK2	tf	YFR053C
HXK2	tf	YIL162W
HXT1	tf	YBR020W
HXT1	tf	YMR011W
HXT1	tf	YIL162W
HXT13	tf	YEL069C
HYM1	tf	YKL209C
HYM1	tf	YJL106W
IFH1	tf	YMR116C
IFH1	tf	YNL163C
IFH1	tf	YGR085C
IFH1	tf	YDR471W
IFH1	tf	YIL018W
IFH1	tf	YGL030W
IFH1	tf	YLR185W
IFH1	tf	YIL148W
IFH1	tf	YGL147C
IFH1	tf	YJL136C
IFH1	tf	YGR090W
IME1	tf	YDR403W
IME1	tf	YIL072W
IME1	tf	YJL106W
IME1	tf	YNL210W
IME1	tf	YMR133W
IME1	tf	YMR139W
IME1	tf	YHL024W
IME1	tf	YHL022C
IME1	tf	YHR014W
IME1	tf	YDR523C
IME1	tf	YDR522C
IME1	tf	YOR313C
IME1	tf	YJR094C
IME2	tf	YDR403W
IME2	tf	YIL072W
IME2	tf	YHL022C
IME2	tf	YHR014W
IME2	tf	YDR523C
IME2	tf	YDR522C
IME2	tf	YJR094C
IME4	tf	YJR094C
IMP2_2	tf	YBR020W
IMP2_2	tf	YPL248C
IMP2_2	tf	YBR018C
IMP2_2	tf	YNL239W
IMP2_2	tf	YMR105C
INO2	tf	YNR016C
INO2	tf	YDR226W
INO2	tf	YHR018C
INO2	tf	YBR029C
INO2	tf	YER026C
INO2	tf	YGR157W
INO2	tf	YLR133W
INO2	tf	YDR147W
INO2	tf	YHR123W
INO2	tf	YJL167W
INO2	tf	YMR029C
INO2	tf	YKL182W
INO2	tf	YPL231W
INO2	tf	YCR098C
INO2	tf	YOL059W
INO2	tf	YHL032C
INO2	tf	YGL077C
INO2	tf	YJL153C
INO2	tf	YDR123C
INO2	tf	YDR497C
INO2	tf	YHL020C
INO2	tf	YJR073C
INO2	tf	YCL004W
INO2	tf	YBR093C
INO2	tf	YGL008C
INO2	tf	YMR030W
INO2	tf	YJR103W
INO2	tf	YGR065C
INO2	tf	YEL073C
INO2	tf	YDR147W
INO2	tf	YIR019C
INO4	tf	YNR016C
INO4	tf	YHR018C
INO4	tf	YBR029C
INO4	tf	YER026C
INO4	tf	YGR157W
INO4	tf	YLR133W
INO4	tf	YDR147W
INO4	tf	YHR123W
INO4	tf	YJL167W
INO4	tf	YMR029C
INO4	tf	YKL182W
INO4	tf	YPL231W
INO4	tf	YCR098C
INO4	tf	YOL059W
INO4	tf	YHL032C
INO4	tf	YGL077C
INO4	tf	YJL153C
INO4	tf	YDR123C
INO4	tf	YOL108C
INO4	tf	YDR497C
INO4	tf	YHL020C
INO4	tf	YJR073C
INO4	tf	YCL004W
INO4	tf	YBR093C
INO4	tf	YNL169C
INO4	tf	YMR030W
INO4	tf	YJR103W
INO4	tf	YGR065C
INO4	tf	YEL073C
INO4	tf	YDL142C
INO4	tf	YDR147W
INO4	tf	YIR019C
INO4	tf	YCL004W
IRA1	tf	YKR102W
IRA1	tf	YIR019C
IRA2	tf	YKR102W
IRA2	tf	YIR019C
IRA2	tf	YBR093C
IRE1	tf	YJL153C
IRE1	tf	YJL034W
IRE1	tf	YCL043C
ISC1	tf	YDR040C
ISW2	tf	YJL153C
ISW2	tf	YHR157W
ISW2	tf	YIL099W
ISW2	tf	YER096W
ISW2	tf	YHR014W
ITC1	tf	YJL153C
ITC1	tf	YHR157W
ITC1	tf	YIL099W
ITC1	tf	YER096W
ITC1	tf	YHR014W
IWS1	tf	YOR204W
IWS1	tf	YHR174W
IWS1	tf	YOR202W
IWS1	tf	YCL030C
IWS1	tf	YBL003C
IWS1	tf	YBR093C
IWS1	tf	YJR145C
IWS1	tf	YJR048W
IXR1	tf	YIL111W
IXR1	tf	YNL189W
IXR1	tf	YER011W
JEN1	tf	YML054C
KAR4	tf	YMR198W
KAR4	tf	YPR141C
KCS1	tf	YBR008C
KCS1	tf	YBR093C
KCS1	tf	YBR093C
KEM1	tf	YPR141C
KEX2	tf	YBR093C
KIN28	tf	YIL066C
KOG1	tf	YER040W
KTI11	tf	YAL020C
LEU2	tf	YBR068C
LEU3	tf	YOR375C
LEU3	tf	YER086W
LEU3	tf	YMR108W
LEU3	tf	YLR355C
LEU3	tf	YGL009C
LEU3	tf	YCL018W
LEU3	tf	YNL104C
LRE1	tf	YLR286C
LST8	tf	YCR005C
LST8	tf	YKR039W
LYS14	tf	YIR034C
LYS14	tf	YBR115C
LYS14	tf	YGL154C
LYS14	tf	YNR050C
MAC1	tf	YLR213C
MAC1	tf	YPR124W
MAC1	tf	YLR411W
MAC1	tf	YGR088W
MAC1	tf	YLR214W
MAC1	tf	YOL152W
MAC1	tf	YFR055W
MAC1	tf	YJL217W
MAF1	tf	YJL167W
MAG1	tf	YIL066C
MAL33	tf	YBR298C
MBF1	tf	YOR202W
MBF1	tf	YMR096W
MBP1	tf	YDL102W
MBP1	tf	YOR074C
MBP1	tf	YJL194W
MBP1	tf	YDL164C
MBP1	tf	YPR120C
MBP1	tf	YGR109C
MBP1	tf	YMR199W
MBP1	tf	YDR052C
MBP1	tf	YDR224C
MBP1	tf	YNL102W
MBP1	tf	YKL113C
MBP1	tf	YGL163C
MBP1	tf	YER070W
MBP1	tf	YJL026W
MBP1	tf	YDR356W
MBP1	tf	YKL042W
MBP1	tf	YDR353W
MBP1	tf	YLR212C
MBP1	tf	YML021C
MBP1	tf	YLR342W
MBP1	tf	YDR224C
MBP1	tf	NRM1
MBP1	tf	YKL163W
MBP1	tf	YER070W
MBP1	tf	YER018C
MBP1	tf	YDL048C
MCD1	tf	YCR097W
MCK1	tf	YDR040C
MCK1	tf	YJR094C
MCM1	tf	YNR044W
MCM1	tf	YER069W
MCM1	tf	YPL111W
MCM1	tf	YLR274W
MCM1	tf	YBR202W
MCM1	tf	YMR001C
MCM1	tf	YJL194W
MCM1	tf	YGR108W
MCM1	tf	YPR119W
MCM1	tf	YPL187W
MCM1	tf	YGL089C
MCM1	tf	YIR019C
MCM1	tf	YGL008C
MCM1	tf	YFL026W
MCM1	tf	YKL178C
MCM1	tf	YKL209C
MCM1	tf	YER111C
MCM1	tf	YDR146C
MCM1	tf	YJL170C
MCM1	tf	YIL015W
MCM1	tf	YLR438W
MCM1	tf	YEL032W
MCM1	tf	YFL026W
MDH1	tf	YCR005C
MED1	tf	YAL012W
MED1	tf	YNL277W
MED1	tf	YJR010W
MED1	tf	YIL046W
MED1	tf	YBR008C
MED2	tf	YHR053C
MED2	tf	YHR055C
MED2	tf	YAL012W
MED2	tf	YOR202W
MED2	tf	YDL227C
MED2	tf	YLR303W
MED2	tf	YNL277W
MED2	tf	YJR010W
MED2	tf	YIL046W
MED2	tf	YMR096W
MED2	tf	YBR008C
MED2	tf	YDR011W
MED2	tf	YDR135C
MED6	tf	YAL012W
MED6	tf	YLR303W
MED6	tf	YNL277W
MED6	tf	YJR010W
MED6	tf	YIL046W
MEP1	tf	YHR053C
MEP1	tf	YHR055C
MET1	tf	YPR167C
MET1	tf	YLR303W
MET1	tf	YIR017C
MET13	tf	YMR189W
MET18	tf	YBR093C
MET2	tf	YLR303W
MET30	tf	YMR199W
MET30	tf	YPL256C
MET30	tf	YJL101C
MET31	tf	YJL101C
MET31	tf	YKL001C
MET31	tf	YJR010W
MET31	tf	YLR303W
MET32	tf	YJL101C
MET32	tf	YKL001C
MET32	tf	YJR010W
MET4	tf	YAL012W
MET4	tf	YJL101C
MET4	tf	YKL001C
MET4	tf	YPR167C
MET4	tf	YLR303W
MET4	tf	YNL277W
MET4	tf	YIR017C
MET4	tf	YJR010W
MET4	tf	YIL046W
MET4	tf	YER091C
MET4	tf	YLL062C
MET4	tf	YLR180W
MET4	tf	YDR502C
MET4	tf	YIR017C
MFA1	tf	YNL279W
MFA2	tf	YNL279W
MFALPHA1	tf	YNL279W
MFALPHA2	tf	YNL279W
MGA2	tf	YOR377W
MGA2	tf	YGL055W
MIG1	tf	YMR280C
MIG1	tf	YML110C
MIG1	tf	YJR048W
MIG1	tf	YHR043C
MIG1	tf	DSF1
MIG1	tf	YDR516C
MIG1	tf	YBR101C
MIG1	tf	YBR020W
MIG1	tf	YBR019C
MIG1	tf	YPL248C
MIG1	tf	YGR032W
MIG1	tf	YFR015C
MIG1	tf	YFR053C
MIG1	tf	YEL069C
MIG1	tf	YMR011W
MIG1	tf	YHR092C
MIG1	tf	YKL217W
MIG1	tf	YBR299W
MIG1	tf	YLR044C
MIG1	tf	YBR050C
MIG1	tf	SUC1
MIG1	tf	YIL162W
MIG1	tf	SUC4
MIG1	tf	YBR126C
MIG1	tf	YFL054C
MIG1	tf	YKR075C
MIG1	tf	YLR042C
MIG2	tf	YMR280C
MIG2	tf	YHR043C
MIG2	tf	DSF1
MIG2	tf	YDR516C
MIG2	tf	YBR101C
MIG2	tf	YBR020W
MIG2	tf	YBR019C
MIG2	tf	YEL069C
MIG2	tf	YKL217W
MIG2	tf	YBR050C
MIG2	tf	YBR126C
MIG2	tf	YFL054C
MIG2	tf	YKR075C
MIG2	tf	YLR042C
MIG3	tf	YDR516C
MIG3	tf	YKR075C
MKS1	tf	YCR005C
MKS1	tf	YEL071W
MKS1	tf	YNL037C
MKS1	tf	YOR136W
MKS1	tf	YIR034C
MKS1	tf	YBR115C
MLH1	tf	YOL149W
MLH1	tf	YLR162W
MLH1	tf	YDR007W
MLH1	tf	YDR008C
MNN4	tf	YPL053C
MOB2	tf	YBR158W
MOB2	tf	YKL185W
MOB2	tf	YLR286C
MOB2	tf	YER124C
MOB2	tf	YHR143W
MOB2	tf	YOR264W
MOB2	tf	YNR067C
MOB2	tf	YNL327W
MOB2	tf	YJL078C
MOB2	tf	YGL028C
MON1	tf	YBR093C
MOT1	tf	YOR202W
MOT1	tf	YMR011W
MOT1	tf	YHR092C
MOT2	tf	YOR202W
MOT2	tf	YGR088W
MOT2	tf	YBR093C
MOT2	tf	YBL075C
MOT3	tf	YKL096W-A
MOT3	tf	YJR048W
MOT3	tf	YCL018W
MOT3	tf	YIL162W
MOT3	tf	YBR085W
MOT3	tf	YNR044W
MOT3	tf	YJR047C
MOT3	tf	YJR150C
MOT3	tf	YMR202W
MOT3	tf	YML008C
MOT3	tf	YHR190W
MOT3	tf	YCL027W
MOT3	tf	YBL016W
MOT3	tf	YDR044W
MOT3	tf	YPR141C
MOT3	tf	YJL026W
MOT3	tf	YIL066C
MOT3	tf	YGR180C
MOT3	tf	YLR452C
MSI1	tf	YBR072W
MSN1	tf	YAR050W
MSN1	tf	YIR019C
MSN1	tf	STA2
MSN1	tf	YBR294W
MSN1	tf	YLR092W
MSN2	tf	YLR109W
MSN2	tf	YMR170C
MSN2	tf	YMR169C
MSN2	tf	YNL077W
MSN2	tf	YBR149W
MSN2	tf	YOR028C
MSN2	tf	YDR155C
MSN2	tf	YGR088W
MSN2	tf	YOL052C-A
MSN2	tf	YMR173W
MSN2	tf	YHR043C
MSN2	tf	YIL010W
MSN2	tf	YKR076W
MSN2	tf	YAL062W
MSN2	tf	YCL040W
MSN2	tf	YML004C
MSN2	tf	YOL151W
MSN2	tf	YHR104W
MSN2	tf	YCL035C
MSN2	tf	YDR513W
MSN2	tf	YFR015C
MSN2	tf	YER062C
MSN2	tf	YLL026W
MSN2	tf	YFL014W
MSN2	tf	YBR072W
MSN2	tf	YCR021C
MSN2	tf	YDR171W
MSN2	tf	YDR258C
MSN2	tf	YFR053C
MSN2	tf	YKL103C
MSN2	tf	YFL016C
MSN2	tf	YML128C
MSN2	tf	YDR406W
MSN2	tf	YMR105C
MSN2	tf	YGR086C
MSN2	tf	YGL037C
MSN2	tf	YBL064C
MSN2	tf	YNL098C
MSN2	tf	YBR260C
MSN2	tf	YDL204W
MSN2	tf	YHR008C
MSN2	tf	YGR248W
MSN2	tf	YER150W
MSN2	tf	YHR139C
MSN2	tf	YBL075C
MSN2	tf	YER103W
MSN2	tf	YBR117C
MSN2	tf	YBR126C
MSN2	tf	YDR074W
MSN2	tf	YGR209C
MSN2	tf	YDR453C
MSN2	tf	YLL039C
MSN2	tf	YDL124W
MSN2	tf	YGL036W
MSN2	tf	YKL151C
MSN2	tf	YKR011C
MSN2	tf	YML131W
MSN2	tf	YMR315W
MSN2	tf	YNL134C
MSN2	tf	YNL194C
MSN2	tf	YNL200C
MSN2	tf	YOL150C
MSN2	tf	YGR088W
MSN2	tf	YOL151W
MSN4	tf	YLR109W
MSN4	tf	YMR170C
MSN4	tf	YMR169C
MSN4	tf	YNL077W
MSN4	tf	YBR149W
MSN4	tf	YDR155C
MSN4	tf	YGR088W
MSN4	tf	YMR173W
MSN4	tf	YHR043C
MSN4	tf	YIL010W
MSN4	tf	YKR076W
MSN4	tf	YAL062W
MSN4	tf	YCL040W
MSN4	tf	YML004C
MSN4	tf	YOL151W
MSN4	tf	YHR104W
MSN4	tf	YCL035C
MSN4	tf	YDR513W
MSN4	tf	YFR015C
MSN4	tf	YER062C
MSN4	tf	YLL026W
MSN4	tf	YFL014W
MSN4	tf	YBR072W
MSN4	tf	YCR021C
MSN4	tf	YDR171W
MSN4	tf	YDR258C
MSN4	tf	YFR053C
MSN4	tf	YKL103C
MSN4	tf	YFL016C
MSN4	tf	YML128C
MSN4	tf	YMR105C
MSN4	tf	YGR086C
MSN4	tf	YGL037C
MSN4	tf	YBL064C
MSN4	tf	YNL098C
MSN4	tf	YBR260C
MSN4	tf	YDL204W
MSN4	tf	YHR008C
MSN4	tf	YGR248W
MSN4	tf	YHR139C
MSN4	tf	YBL075C
MSN4	tf	YER103W
MSN4	tf	YBR117C
MSN4	tf	YBR126C
MSN4	tf	YDR074W
MSN4	tf	YGR209C
MSN4	tf	YDR453C
MSN4	tf	YDL124W
MSN4	tf	YGL036W
MSN4	tf	YKR011C
MSN4	tf	YML131W
MSN4	tf	YMR315W
MSN4	tf	YNL134C
MSN4	tf	YNL194C
MSN4	tf	YNL200C
MSN4	tf	YOL150C
MSN4	tf	YGR088W
MSN4	tf	YOL151W
MSN5	tf	YPL256C
MSN5	tf	YER001W
MSN5	tf	YGL006W
MSS11	tf	YIR019C
MSS11	tf	STA1
MSS11	tf	STA2
MTH1	tf	YBR020W
MTH1	tf	YHR094C
MTH1	tf	YIL162W
MTH1	tf	YHR094C
MTH1	tf	YDR345C
MTH1	tf	YHR092C
MTH1	tf	YIL162W
MTM1	tf	YMR058W
MUB1	tf	YBR093C
NAB3	tf	YNL251C
NDD1	tf	YGR108W
NDD1	tf	YPR119W
NDD1	tf	YDR146C
NDT80	tf	YOR339C
NFS1	tf	YLR214W
NFS1	tf	YKL220C
NGG1	tf	YOL058W
NGG1	tf	YOR375C
NGG1	tf	YOR202W
NGG1	tf	YBR093C
NGG1	tf	YOL058W
NHP6A	tf	YBR089C-A
NHP6B	tf	YBR020W
NIS1	tf	YBR093C
NMA111	tf	YGL055W
NOT3	tf	YOR202W
NOT3	tf	YGR088W
NOT3	tf	YBL075C
NOT5	tf	YEL009C
NOT5	tf	YOR202W
NOT5	tf	YGR088W
NOT5	tf	YBL075C
NPL4	tf	YGL055W
NPR1	tf	YKR039W
NPR1	tf	YOL020W
NRD1	tf	YNL251C
NRG1	tf	YDR403W
NRG1	tf	YDR402C
NRG1	tf	YDR040C
NRG1	tf	YBR020W
NRG1	tf	YBR019C
NRG1	tf	YIR019C
NRG1	tf	STA1
NRG1	tf	STA2
NRG1	tf	YIL162W
NRG1	tf	YOL154W
NRG2	tf	YIR019C
NRG2	tf	STA2
NRM1	tf	YER070W
NUT1	tf	YIL066C
NUT2	tf	YHR018C
NUT2	tf	YGR260W
NUT2	tf	YGL117W
OAF1	tf	YPR128C
OAF1	tf	YML042W
OAF1	tf	YOR100C
OAF1	tf	YDR256C
OAF1	tf	YOR180C
OAF1	tf	YLR284C
OAF1	tf	EEB1
OAF1	tf	YER015W
OAF1	tf	YKR009C
OAF1	tf	YNL009W
OAF1	tf	YDL078C
OAF1	tf	YOL147C
OAF1	tf	YPL112C
OAF1	tf	YDR244W
OAF1	tf	YOL002C
OAF1	tf	YOR363C
OAF1	tf	YIL160C
OAF1	tf	YGL205W
OAF1	tf	YPL147W
OAF1	tf	YKL188C
OAF1	tf	YIL120W
OAF1	tf	YNL202W
OAF1	tf	YJR019C
OAF1	tf	YBR159W
OAF1	tf	YJL218W
OCA1	tf	YBR093C
OPI1	tf	YIR019C
OPI1	tf	YNR016C
OPI1	tf	YDR226W
OPI1	tf	YER026C
OPI1	tf	YDR147W
OPI1	tf	YHL032C
OPI1	tf	YGL077C
OPI1	tf	YJL153C
OPI1	tf	YDR123C
OPI1	tf	YDR497C
OPI1	tf	YCL004W
OPI1	tf	YBR093C
OPI1	tf	YGL008C
OPI3	tf	YBR093C
OXA1	tf	YOR153W
PAC10	tf	YBR093C
PAF1	tf	YMR199W
PAF1	tf	YNL111C
PAF1	tf	YJL157C
PAF1	tf	YLR342W
PAF1	tf	YDL227C
PAF1	tf	YDR224C
PAF1	tf	YJL153C
PAF1	tf	YER070W
PAF1	tf	YPL081W
PAF1	tf	YBL052C
PAF1	tf	YER018C
PAF1	tf	YDL048C
PAF1	tf	YOL058W
PAF1	tf	YCL030C
PAF1	tf	YKL163W
PBS2	tf	YHR043C
PBS2	tf	YDL022W
PBS2	tf	YHR094C
PBS2	tf	YDR406W
PBS2	tf	YLR042C
PBS2	tf	YCL027W
PDC1	tf	YLR134W
PDC2	tf	YLR134W
PDE1	tf	YBR072W
PDE2	tf	YBR093C
PDR1	tf	YBR145W
PDR1	tf	YMR062C
PDR1	tf	YPR145W
PDR1	tf	YOR303W
PDR1	tf	YBR291C
PDR1	tf	YGR254W
PDR1	tf	YOR382W
PDR1	tf	YCL030C
PDR1	tf	YOL156W
PDR1	tf	YJL219W
PDR1	tf	YLR099C
PDR1	tf	YDR072C
PDR1	tf	YNR050C
PDR1	tf	YGL209W
PDR1	tf	YHR071W
PDR1	tf	YLR044C
PDR1	tf	YOR328W
PDR1	tf	YIL013C
PDR1	tf	YDR406W
PDR1	tf	YNL231C
PDR1	tf	YBL005W
PDR1	tf	YOR153W
PDR1	tf	YBR256C
PDR1	tf	YDL020C
PDR1	tf	YOR049C
PDR1	tf	YGL224C
PDR1	tf	YDR011W
PDR1	tf	YLL028W
PDR1	tf	YIL101C
PDR1	tf	YAL061W
PDR1	tf	YAL066W
PDR1	tf	YAR066W
PDR1	tf	YAR068W
PDR1	tf	YCR061W
PDR1	tf	YGR035C
PDR1	tf	YHR162W
PDR1	tf	YHR214W
PDR1	tf	YHR214W-A
PDR1	tf	YKL071W
PDR1	tf	YMR102C
PDR1	tf	YGR281W
PDR1	tf	YPL088W
PDR1	tf	YPR036W-A
PDR1	tf	YOR162C
PDR1	tf	YDR406W
PDR1	tf	YOR153W
PDR1	tf	YDR011W
PDR3	tf	YOL156W
PDR3	tf	YJL219W
PDR3	tf	YDR072C
PDR3	tf	YKL008C
PDR3	tf	YDR062W
PDR3	tf	YDR406W
PDR3	tf	YBL005W
PDR3	tf	YOR153W
PDR3	tf	YDL020C
PDR3	tf	YOR049C
PDR3	tf	YDR011W
PDR3	tf	YDR297W
PDR3	tf	YGR281W
PDR3	tf	YBR093C
PGD1	tf	YOL058W
PGD1	tf	YHR053C
PGD1	tf	YHR055C
PGD1	tf	YAL012W
PGD1	tf	YCL030C
PGD1	tf	YDL227C
PGD1	tf	YLR303W
PGD1	tf	YNL277W
PGD1	tf	YJR010W
PGD1	tf	YIL046W
PGD1	tf	YMR096W
PGD1	tf	YOL058W
PGD1	tf	YOR202W
PGS1	tf	YDL142C
PGS1	tf	YCL004W
PGS1	tf	YDR197W
PGS1	tf	YLR203C
PGS1	tf	YLR067C
PGS1	tf	YGR222W
PHD1	tf	YIR019C
PHO2	tf	YAR015W
PHO2	tf	YNL220W
PHO2	tf	YLR359W
PHO2	tf	YMR120C
PHO2	tf	YOR128C
PHO2	tf	YGR204W
PHO2	tf	YGL234W
PHO2	tf	YGR061C
PHO2	tf	YDR408C
PHO2	tf	YCR098C
PHO2	tf	YPR035W
PHO2	tf	YCL030C
PHO2	tf	YBR248C
PHO2	tf	YDL227C
PHO2	tf	YNL104C
PHO2	tf	YKR080W
PHO2	tf	YAR071W
PHO2	tf	YHR215W
PHO2	tf	YBR093C
PHO2	tf	YDR481C
PHO2	tf	YGR233C
PHO2	tf	YLR058C
PHO2	tf	YDR354W
PHO2	tf	YAR050W
PHO2	tf	YKR102W
PHO23	tf	YBR093C
PHO4	tf	YCR098C
PHO4	tf	YAR071W
PHO4	tf	YHR215W
PHO4	tf	YBR093C
PHO4	tf	YDR481C
PHO4	tf	YGR233C
PHO4	tf	YML123C
PHO4	tf	YHR136C
PHO4	tf	YLR142W
PHO4	tf	YHR037W
PHO80	tf	YDL106C
PHO80	tf	YFR034C
PHO80	tf	YBR093C
PHO81	tf	YBR093C
PHO84	tf	YBR093C
PHO85	tf	YLR377C
PHO85	tf	YDL227C
PHO85	tf	YNL117W
PHO85	tf	YGL134W
PHO85	tf	YER059W
PHO85	tf	YIL050W
PHO85	tf	YPL219W
PHO85	tf	YOL001W
PHO85	tf	YLR258W
PHO85	tf	YDL106C
PHO85	tf	YFR034C
PHO85	tf	YBR093C
PHO85	tf	YJR009C
PHO85	tf	YKL035W
PHO86	tf	YBR093C
PHO87	tf	YML123C
PHO87	tf	YHR136C
PHO90	tf	YBR093C
PHO90	tf	YML123C
PHO90	tf	YHR136C
PHO91	tf	YML123C
PHO91	tf	YHR136C
PIB1	tf	YBR093C
PIL1	tf	YBR093C
PIP2	tf	YPR128C
PIP2	tf	YML042W
PIP2	tf	YOR100C
PIP2	tf	YDR256C
PIP2	tf	YOR180C
PIP2	tf	YLR284C
PIP2	tf	EEB1
PIP2	tf	YER015W
PIP2	tf	YKR009C
PIP2	tf	YNL009W
PIP2	tf	YDL078C
PIP2	tf	YOL147C
PIP2	tf	YPL112C
PIP2	tf	YDR244W
PIP2	tf	YOL002C
PIP2	tf	YOR363C
PIP2	tf	YIL160C
PIP2	tf	YGL205W
PIP2	tf	YPL147W
PIP2	tf	YKL188C
PIP2	tf	YNL202W
PIP2	tf	YJR019C
PIP2	tf	YBR159W
PIP2	tf	YJL218W
PIP2	tf	YDR036C
PKC1	tf	YGR032W
PKC1	tf	YHR094C
PKC1	tf	YMR011W
PKC1	tf	YHR092C
PKC1	tf	YIL162W
PLC1	tf	YBR008C
PLC1	tf	YDL022W
PLC1	tf	YBR093C
PLC1	tf	YOR153W
PMR1	tf	YDR040C
POP2	tf	YMR303C
POP2	tf	YOL058W
POP2	tf	YOR202W
POP2	tf	YMR108W
POP2	tf	YOL086C
POS5	tf	YLR153C
POS5	tf	YLR359W
POS5	tf	YPL061W
POS5	tf	YMR116C
POS5	tf	Q0085
POS5	tf	Q0130
POS5	tf	YHR208W
POS5	tf	YKR066C
POS5	tf	YLR110C
POS5	tf	YBL045C
POS5	tf	YLR038C
POS5	tf	YER141W
POS5	tf	YGL187C
POS5	tf	YNL052W
POS5	tf	YHR051W
POS5	tf	YMR256C
POS5	tf	YLR395C
POS5	tf	YKL096W
POS5	tf	YKL096W-A
POS5	tf	YJR048W
POS5	tf	YOR065W
POS5	tf	YDL178W
POS5	tf	YKL204W
POS5	tf	YJL196C
POS5	tf	YHR007C
POS5	tf	YCR034W
POS5	tf	YOR176W
POS5	tf	YGL077C
POS5	tf	YDR225W
POS5	tf	YDR224C
POS5	tf	YBL002W
POS5	tf	YEL034W
POS5	tf	YGL009C
POS5	tf	YOR108W
POS5	tf	YML120C
POS5	tf	Q0297
POS5	tf	YBL030C
POS5	tf	YBR093C
POS5	tf	YER003C
POS5	tf	YDL055C
POS5	tf	YHR001W-A
POS5	tf	YFR033C
POS5	tf	YDR529C
POS5	tf	YJL166W
POS5	tf	YGR183C
POS5	tf	YEL024W
POS5	tf	YLL041C
POS5	tf	YDR178W
POS5	tf	YFL045C
POS5	tf	YDR077W
POS5	tf	YLR058C
POS5	tf	YIL123W
POS5	tf	YHR008C
POS5	tf	YMR117C
POS5	tf	YLR372W
POS5	tf	YML052W
POS5	tf	YPL163C
POS5	tf	YNL300W
POS5	tf	YML028W
POS5	tf	YGL225W
POS5	tf	YER072W
POS5	tf	YDR133C
POS5	tf	YDR134C
POS5	tf	YGL188C-A
POS5	tf	YGR234W
POS5	tf	YJL135W
POS5	tf	YLL044W
POS5	tf	YLR162W
POS5	tf	YOR214C
POS5	tf	YOR356W
POS5	tf	aI4
POS5	tf	aI5_alpha
POS5	tf	YER073W
POS5	tf	YGL156W
POS5	tf	YNL065W
POS5	tf	YHL040C
POS5	tf	YHL047C
POS5	tf	YGR097W
POS5	tf	YNL259C
POS5	tf	YOR011W
POS5	tf	YPL084W
POS5	tf	YDL037C
POS5	tf	YDR270W
POS5	tf	YOR316C
POS5	tf	YKL049C
POS5	tf	YLR037C
POS5	tf	YBR301W
POS5	tf	YOL052C-A
POS5	tf	YIL146C
POS5	tf	YOL158C
POS5	tf	YMR058W
POS5	tf	YMR319C
POS5	tf	YFL041W
POS5	tf	YDR534C
POS5	tf	YOR382W
POS5	tf	YOR383C
POS5	tf	YOR381W
POS5	tf	YOR384W
POS5	tf	YBR207W
POS5	tf	YER145C
POS5	tf	YAL062W
POS5	tf	YGL121C
POS5	tf	YGR032W
POS5	tf	YIR038C
POS5	tf	YPL001W
POS5	tf	YOR237W
POS5	tf	YBR072W
POS5	tf	YHR094C
POS5	tf	YHR096C
POS5	tf	YPL250C
POS5	tf	YPL135W
POS5	tf	YOR226C
POS5	tf	YKR061W
POS5	tf	YOR306C
POS5	tf	YKR103W
POS5	tf	YBR066C
POS5	tf	YPL171C
POS5	tf	YJL223C
POS5	tf	YEL049W
POS5	tf	YCR104W
POS5	tf	YLR461W
POS5	tf	YFL020C
POS5	tf	YNR076W
POS5	tf	YAR020C
POS5	tf	YBR295W
POS5	tf	YNL279W
POS5	tf	YPL156C
POS5	tf	YDL039C
POS5	tf	YBR114W
POS5	tf	YIL066C
POS5	tf	YEL065W
POS5	tf	YMR096W
POS5	tf	YIL011W
POS5	tf	YOR009W
POS5	tf	YLR136C
POS5	tf	YER175C
POS5	tf	YDR453C
POS5	tf	YGR065C
POS5	tf	YAL068C
POS5	tf	YBR047W
POS5	tf	YDR542W
POS5	tf	YGL261C
POS5	tf	YGR043C
POS5	tf	YGR294W
POS5	tf	YHL046C
POS5	tf	YHR048W
POS5	tf	YIL176C
POS5	tf	YIR041W
POS5	tf	YKL224C
POS5	tf	YLL025W
POS5	tf	YLL064C
POS5	tf	YMR041C
POS5	tf	YMR317W
POS5	tf	YMR325W
POS5	tf	YOL161C
POS5	tf	YOR338W
POS5	tf	YOR389W
POS5	tf	YPL277C
POS5	tf	YPL278C
POS5	tf	YNL241C
PPH22	tf	YGR088W
PPH22	tf	YFL014W
PPR1	tf	YKL216W
PPR1	tf	YMR271C
PPR1	tf	YEL021W
PPR1	tf	YLR420W
PPZ1	tf	YDR040C
PPZ1	tf	YOR382W
PPZ1	tf	YLR214W
PPZ1	tf	YHR215W
PPZ1	tf	YML123C
PPZ1	tf	YBR296C
PPZ1	tf	YEL065W
PPZ1	tf	YDR353W
PPZ2	tf	YDR040C
PPZ2	tf	YOR382W
PPZ2	tf	YLR214W
PPZ2	tf	YHR215W
PPZ2	tf	YML123C
PPZ2	tf	YBR296C
PPZ2	tf	YEL065W
PPZ2	tf	YDR353W
PSK1	tf	YBR093C
PTC1	tf	YDR040C
PTI1	tf	YPR149W
PTI1	tf	YBR067C
PTI1	tf	YNL251C
PTP2	tf	YDL022W
PTP3	tf	YDL022W
PTR3	tf	YCL025C
PTR3	tf	YBR068C
PTR3	tf	YDR508C
PTR3	tf	YJL212C
PTR3	tf	YKR039W
PUT3	tf	YLR142W
PUT3	tf	YHR037W
RAD18	tf	YIL066C
RAD2	tf	YIL066C
RAD26	tf	YBR019C
RAD26	tf	YBR018C
RAD26	tf	YBR093C
RAD26	tf	YKL178C
RAD26	tf	YKL211C
RAD26	tf	YEL021W
RAD50	tf	YIL066C
RAD52	tf	YIL066C
RAD53	tf	YML058W-A
RAD53	tf	YIL066C
RAD6	tf	YIL066C
RAD9	tf	YJL026W
RAD9	tf	YIL066C
RAM1	tf	YBR072W
RAP1	tf	YOL086C
RAP1	tf	YPL111W
RAP1	tf	YAL038W
RAP1	tf	YGR254W
RAP1	tf	YHR174W
RAP1	tf	YDL022W
RAP1	tf	YCL030C
RAP1	tf	YCR012W
[truncated: 1,490 more rows]
