# Supplementary material for: Architecture of transcriptional regulatory circuits is knitted over the topology of bio-molecular interaction networks
Source: BMC Syst Biol. 2008 Feb 8;2:17. doi: 10.1186/1752-0509-2-17 (PMC2268660; doi:10.1186/1752-0509-2-17)
Supplement: Additional file 11 — Supplementary Table 7 contains the protein-protein interaction network for yeast. The file is supplied as TXT, but in SIF format (for example, it can be simply renamed .sif for usage under Cytoscape). [file 1752-0509-2-17-S11.txt]

YMR056C	pp	YBR217W
YMR056C	pp	YNR056C
YMR056C	pp	YJL124C
YMR056C	pp	YLL013C
YMR056C	pp	YER171W
YBR085W	pp	YBR217W
YBR085W	pp	YGR262C
YBR085W	pp	YGL237C
YBR085W	pp	YOR181W
YBR085W	pp	YHR002W
YBR085W	pp	YER171W
YBR085W	pp	YDL059C
YBR085W	pp	YJL173C
YBR085W	pp	YML058W
YBR085W	pp	YER161C
YBR085W	pp	YHR135C
YBR085W	pp	YCR061W
YNL331C	pp	YNL331C
YNL331C	pp	YDL243C
YNL331C	pp	YLR347C
YNL331C	pp	YNL189W
YNL331C	pp	YML064C
YNL331C	pp	YPL070W
YCR107W	pp	YJR022W
YCR107W	pp	YBR265W
YCR107W	pp	YOR114W
YFL056C	pp	YNL201C
YFL056C	pp	YOL018C
YNL141W	pp	YGR142W
YNL141W	pp	YBR280C
YNL141W	pp	YKL086W
YNL141W	pp	YLR225C
YHR047C	pp	YLR148W
YBL074C	pp	YDR283C
YBL074C	pp	YDL208W
YBL074C	pp	YHR165C
YKL106W	pp	YLR447C
YLR027C	pp	YLR027C
YLR027C	pp	YLR314C
YLR027C	pp	YMR059W
YLR027C	pp	YNL244C
YGL119W	pp	YJR091C
YBR236C	pp	YOR151C
YBR236C	pp	YDL140C
YBR236C	pp	YML010W
YKL112W	pp	YIL035C
YKL112W	pp	YOR061W
YKL112W	pp	YGL019W
YKL112W	pp	YOR039W
YKL112W	pp	YBR114W
YMR072W	pp	YOL004W
YMR072W	pp	YGL127C
YJR108W	pp	YHR114W
YJR108W	pp	YDL130W
YJR108W	pp	YER081W
YOR239W	pp	YKL093W
YOR239W	pp	YOR232W
YOR239W	pp	YLR447C
YOR239W	pp	YOR172W
YCR088W	pp	YFL039C
YCR088W	pp	YNL094W
YCR088W	pp	YNL020C
YCR088W	pp	YDL029W
YCR088W	pp	YJR065C
YCR088W	pp	YNL298W
YCR088W	pp	YPL204W
YCR088W	pp	YDR342C
YCR088W	pp	YNL106C
YCR088W	pp	YMR109W
YCR088W	pp	YIL095W
YCR088W	pp	YDR388W
YCR088W	pp	YDR129C
YCR088W	pp	YOR367W
YCR088W	pp	YBL007C
YCR088W	pp	YNL243W
YCR088W	pp	YDR523C
YCR088W	pp	YNL138W
YCR088W	pp	YCR084C
YCR088W	pp	YHR199C
YCR088W	pp	YIR003W
YCR088W	pp	YOR284W
YCR088W	pp	YHR016C
YNR033W	pp	YPR154W
YER045C	pp	YGR247W
YER045C	pp	YGL181W
YER045C	pp	YGR123C
YER045C	pp	YMR308C
YER045C	pp	YOR059C
YNR016C	pp	YJR064W
YNR016C	pp	YER179W
YNR016C	pp	YPR110C
YNR016C	pp	YDL225W
YNR016C	pp	YDL047W
YNR016C	pp	YIL061C
YNR016C	pp	YDR398W
YNR016C	pp	YLR386W
YNR016C	pp	YMR106C
YLR131C	pp	YBR160W
YLR131C	pp	YGR218W
YLR131C	pp	YDR295C
YLR131C	pp	YPR086W
YLR131C	pp	YMR304W
YLR131C	pp	YNL157W
YLR144C	pp	YDR388W
YLR144C	pp	YFR024C
YLR144C	pp	YHR016C
YBL015W	pp	YJR035W
YBL015W	pp	YJR068W
YBL015W	pp	YPR110C
YBL015W	pp	YMR059W
YDR511W	pp	YGL181W
YLR304C	pp	YNL192W
YLR304C	pp	YDR480W
YLR304C	pp	YOR005C
YLR304C	pp	YMR049C
YLR304C	pp	YPL204W
YLR304C	pp	YGR040W
YLR304C	pp	YBR136W
YLR304C	pp	YJR035W
YLR304C	pp	YER171W
YLR304C	pp	YAR007C
YLR304C	pp	YOL094C
YLR304C	pp	YMR059W
YLR304C	pp	YOL006C
YLR304C	pp	YIL007C
YLR304C	pp	YLR262C
YKL192C	pp	YDL239C
YKL192C	pp	YPL163C
YKL192C	pp	YDR084C
YAL054C	pp	YHR041C
YAL054C	pp	YNL189W
YAL054C	pp	YLR049C
YLR153C	pp	YJR091C
YLR153C	pp	YBR055C
YLR153C	pp	YPR165W
YLR153C	pp	YIL061C
YLR153C	pp	YNL244C
YFL039C	pp	YFL039C
YFL039C	pp	YMR092C
YFL039C	pp	YJL081C
YFL039C	pp	YBR200W
YFL039C	pp	YNL271C
YFL039C	pp	YLR319C
YFL039C	pp	YLL050C
YFL039C	pp	YJL005W
YFL039C	pp	YDL178W
YFL039C	pp	YGL240W
YFL039C	pp	YFL024C
YFL039C	pp	YML126C
YFL039C	pp	YOR244W
YFL039C	pp	YCL027W
YFL039C	pp	YDL226C
YFL039C	pp	YCL040W
YFL039C	pp	YPL242C
YFL039C	pp	YOR181W
YFL039C	pp	YHR023W
YFL039C	pp	YAL029C
YFL039C	pp	YDL002C
YFL039C	pp	YHR179W
YFL039C	pp	YOR122C
YFL039C	pp	YLR196W
YFL039C	pp	YMR061W
YFL039C	pp	YDR382W
YFL039C	pp	YER125W
YFL039C	pp	YDR388W
YFL039C	pp	YDR129C
YFL039C	pp	YOR367W
YFL039C	pp	YNL243W
YFL039C	pp	YNL138W
YFL039C	pp	YHL007C
YFL039C	pp	YBR118W
YFL039C	pp	YNL079C
YFL039C	pp	YIL138C
YFL039C	pp	YGR080W
YFL039C	pp	YEL013W
YFL039C	pp	YLR337C
YDR448W	pp	YDR216W
YDR448W	pp	YOR023C
YDR448W	pp	YHR166C
YDR448W	pp	YDL165W
YDR448W	pp	YBR278W
YDR448W	pp	YPL248C
YDR448W	pp	YLR291C
YDR448W	pp	YEL009C
YDR448W	pp	YGR252W
YDR448W	pp	YFL031W
YDR448W	pp	YPL254W
YDR448W	pp	YOL135C
YDR448W	pp	YDR176W
YDR448W	pp	YDR228C
YDR448W	pp	YKL012W
YDR448W	pp	YPL181W
YDR448W	pp	YER148W
YDR448W	pp	YOL148C
YDR448W	pp	YDR392W
YDR448W	pp	YBR081C
YDR448W	pp	YHR041C
YDR448W	pp	YER022W
YDR448W	pp	YBR253W
YDR448W	pp	YDR308C
YDR448W	pp	YDR167W
YDR448W	pp	YGR274C
YDR448W	pp	YBR198C
YDR448W	pp	YGL112C
YDR448W	pp	YMR236W
YDR448W	pp	YHR099W
YNL220W	pp	YEL046C
YLR359W	pp	YOR098C
YLR359W	pp	YBR276C
YLR359W	pp	YOR361C
YLR359W	pp	YGL100W
YLR028C	pp	YLR373C
YMR120C	pp	YBR055C
YMR120C	pp	YOR212W
YOR128C	pp	YOR128C
YOR128C	pp	YNL159C
YOR128C	pp	YPR111W
YOR128C	pp	YEL018W
YOR128C	pp	YBR021W
YOR128C	pp	YKR026C
YOR128C	pp	YGL154C
YOR128C	pp	YPL169C
YOR128C	pp	YCR012W
YOR128C	pp	YCR066W
YOR128C	pp	YCR067C
YOR128C	pp	YPR054W
YOR128C	pp	YGL127C
YOR128C	pp	YPR088C
YOR128C	pp	YMR236W
YOR128C	pp	YML064C
YOR128C	pp	YBR134W
YOR128C	pp	YDR271C
YOR128C	pp	YHR045W
YOR128C	pp	YML011C
YOR128C	pp	YMR323W
YOR128C	pp	YPR045C
YOR128C	pp	YPR084W
YOR128C	pp	YPR085C
YGR204W	pp	YNL135C
YGR204W	pp	YBR055C
YGR204W	pp	YFR031C-A
YGR204W	pp	YPR086W
YMR300C	pp	YAL012W
YMR300C	pp	YCR057C
YMR300C	pp	YMR235C
YGL234W	pp	YBR217W
YGL234W	pp	YBL026W
YGL234W	pp	YPR154W
YGL234W	pp	YBR049C
YGL234W	pp	YJR068W
YGL234W	pp	YOL094C
YGL234W	pp	YKL166C
YGL234W	pp	YOR298W
YGR061C	pp	YBR055C
YGR061C	pp	YLR386W
YDR408C	pp	YCR063W
YDR408C	pp	YKL002W
YDR408C	pp	YOR174W
YDR408C	pp	YGL127C
YOL086C	pp	YPR180W
YOL086C	pp	YFR021W
YOL086C	pp	YAL059W
YOL086C	pp	YOR244W
YOL086C	pp	YBR207W
YOL086C	pp	YAL034C
YOL086C	pp	YOR304W
YOL086C	pp	YGL009C
YOL086C	pp	YOL135C
YOL086C	pp	YPL082C
YOL086C	pp	YAL029C
YOL086C	pp	YOR056C
YOL086C	pp	YBR114W
YOL086C	pp	YDR164C
YOL086C	pp	YDR170C
YOL086C	pp	YDL042C
YOL086C	pp	YML085C
YOL086C	pp	YBR058C
YOL086C	pp	YAL027W
YOL086C	pp	YNL127W
YMR303C	pp	YDL175C
YMR303C	pp	YLR074C
YMR303C	pp	YLR229C
YMR303C	pp	YLR216C
YMR303C	pp	YNL068C
YMR303C	pp	YLR097C
YMR303C	pp	YKL189W
YMR303C	pp	YDR499W
YMR303C	pp	YDR386W
YMR303C	pp	YOL094C
YMR303C	pp	YPR110C
YMR303C	pp	YKL108W
YMR303C	pp	YHR135C
YMR303C	pp	YFL042C
YMR083W	pp	YLR080W
YMR083W	pp	YML058W
YMR083W	pp	YBR074W
YGL256W	pp	YDL220C
YGL256W	pp	YDL101C
YGL256W	pp	YER133W
YGL256W	pp	YBR017C
YGL256W	pp	YJR035W
YGL256W	pp	YKL108W
YGL256W	pp	YLR146C
YGL256W	pp	YNL244C
YBR145W	pp	YDR499W
YBR145W	pp	YDR034C
YBR145W	pp	YMR047C
YMR318C	pp	YJR035W
YMR318C	pp	YLR442C
YDR226W	pp	YFR028C
YDR226W	pp	YOR176W
YDR226W	pp	YJR091C
YDR226W	pp	YPL031C
YDR226W	pp	YDL043C
YDR226W	pp	YML064C
YDR226W	pp	YDR177W
YDR226W	pp	YBL036C
YER170W	pp	YKL002W
YJR105W	pp	YNL106C
YJR105W	pp	YBR055C
YJR105W	pp	YDL047W
YJR105W	pp	YLR301W
YCR011C	pp	YBR290W
YCR011C	pp	YPR079W
YCR011C	pp	YGL098W
YCR011C	pp	YBR159W
YCR011C	pp	YNL154C
YDR216W	pp	YDL029W
YDR216W	pp	YER177W
YDR216W	pp	YDL145C
YDR216W	pp	YGR252W
YDR216W	pp	YOL133W
YDR216W	pp	YBR017C
YDR216W	pp	YGR123C
YDR216W	pp	YPR110C
YDR216W	pp	YER118C
YDR216W	pp	YER148W
YDR216W	pp	YPR086W
YDR216W	pp	YDR167W
YDR216W	pp	YGR274C
YDR216W	pp	YBR198C
YDR216W	pp	YGL112C
YDR216W	pp	YMR106C
YCR010C	pp	YFL055W
YCR010C	pp	YEL063C
YCR010C	pp	YJR040W
YCR010C	pp	YCR061W
YDL239C	pp	YLR423C
YDL239C	pp	YLR242C
YDL239C	pp	YPL255W
YDL239C	pp	YML042W
YDL239C	pp	YBR160W
YDL239C	pp	YLR098C
YDL239C	pp	YNL225C
YDL239C	pp	YPL049C
YDL239C	pp	YDR273W
YDL239C	pp	YAL042W
YDL239C	pp	YBR072W
YDL239C	pp	YER086W
YDL239C	pp	YDR148C
YDL239C	pp	YAR018C
YDL239C	pp	YKL103C
YDL239C	pp	YDR176W
YDL239C	pp	YOR373W
YDL239C	pp	YDL030W
YDL239C	pp	YNL201C
YDL239C	pp	YOR127W
YDL239C	pp	YPL124W
YDL239C	pp	YKL042W
YDL239C	pp	YOL091W
YDL239C	pp	YHR184W
YDL239C	pp	YCL032W
YDL239C	pp	YNR012W
YDL239C	pp	YAL028W
YDL239C	pp	YGR268C
YDL239C	pp	YKL023W
YDL239C	pp	YLR072W
YDL239C	pp	YMR124W
YDL239C	pp	YOL083W
YDL239C	pp	YOR284W
YDL239C	pp	YOR324C
YDL239C	pp	YPL070W
YLR227C	pp	YOR089C
YMR064W	pp	YOL123W
YMR064W	pp	YDR034C
YMR282C	pp	YOL123W
YLR397C	pp	YLR074C
YLR397C	pp	YPR017C
YLR397C	pp	YJR091C
YLR397C	pp	YMR047C
YLR397C	pp	YAR044W
YER017C	pp	YKR066C
YER017C	pp	YBR247C
YER017C	pp	YBR034C
YER017C	pp	YFL018C
YER017C	pp	YMR089C
YDR085C	pp	YBL085W
YDR085C	pp	YHR107C
YDR085C	pp	YPL242C
YDR085C	pp	YMR059W
YGL032C	pp	YGR257C
YDR524C	pp	YER081W
YDR524C	pp	YOR066W
YIL044C	pp	YER081W
YCL025C	pp	YPL227C
YCL025C	pp	YPR020W
YCL025C	pp	YER026C
YCL025C	pp	YPL265W
YCL025C	pp	YGR060W
YCL025C	pp	YAL007C
YCL025C	pp	YOR016C
YCL025C	pp	YGR284C
YCL025C	pp	YCR034W
YCL025C	pp	YFL041W
YCL025C	pp	YCL027W
YCL025C	pp	YMR215W
YCL025C	pp	YPL076W
YCL025C	pp	YML048W
YCL025C	pp	YIR038C
YCL025C	pp	YKL008C
YCL025C	pp	YHL003C
YCL025C	pp	YDL232W
YCL025C	pp	YJL117W
YCL025C	pp	YBR106W
YCL025C	pp	YDR276C
YCL025C	pp	YHR026W
YCL025C	pp	YAR031W
YCL025C	pp	YJR095W
YCL025C	pp	YPR198W
YCL025C	pp	YDL212W
YCL025C	pp	YIL016W
YCL025C	pp	YJR117W
YCL025C	pp	YLR372W
YCL025C	pp	YPL234C
YCL025C	pp	YAL018C
YCL025C	pp	YBR159W
YCL025C	pp	YKL065C
YCL025C	pp	YHR133C
YCL025C	pp	YLR343W
YCL025C	pp	YML038C
YBR132C	pp	YHR042W
YFL055W	pp	YOR076C
YDR214W	pp	YBR217W
YDR214W	pp	YKL011C
YDR214W	pp	YOL139C
YDR214W	pp	YDL101C
YDR214W	pp	YDR138W
YDR214W	pp	YJL030W
YDR214W	pp	YDL200C
YDR214W	pp	YIL038C
YDR214W	pp	YAL015C
YDR214W	pp	YER173W
YDR214W	pp	YDL059C
YDR214W	pp	YOL094C
YDR214W	pp	YPR110C
YDR214W	pp	YHR030C
YDR214W	pp	YOL052C
YDR214W	pp	YDR523C
YDR214W	pp	YOR212W
YOR023C	pp	YNL118C
YOR023C	pp	YOL009C
YOR023C	pp	YDL030W
YOR023C	pp	YJL187C
YOR023C	pp	YCR082W
YOR023C	pp	YLR424W
YLR109W	pp	YLR109W
YLR109W	pp	YKL011C
YLR109W	pp	YGL090W
YLR109W	pp	YDL200C
YLR109W	pp	YMR022W
YLR109W	pp	YNL312W
YLR109W	pp	YLR340W
YLR109W	pp	YMR059W
YLR109W	pp	YDR369C
YLR109W	pp	YJL141C
YLR109W	pp	YHR135C
YMR092C	pp	YLR102C
YMR092C	pp	YLL050C
YMR092C	pp	YPL263C
YMR092C	pp	YNL138W
YMR092C	pp	YBR101C
YIL079C	pp	YAL041W
YIL079C	pp	YOR204W
YIL079C	pp	YNL004W
YIL079C	pp	YML056C
YIL079C	pp	YDR432W
YIL079C	pp	YMR216C
YIL079C	pp	YOL115W
YDL175C	pp	YOR204W
YDL175C	pp	YJL124C
YDL175C	pp	YBL026W
YDL175C	pp	YPL093W
YDL175C	pp	YDR432W
YDL175C	pp	YCR077C
YDL175C	pp	YPR191W
YDL175C	pp	YDR023W
YDL175C	pp	YNL189W
YDL175C	pp	YMR125W
YDL175C	pp	YOL115W
YDL175C	pp	YGR165W
YBR059C	pp	YBR059C
YBR059C	pp	YPR033C
YBR059C	pp	YJL039C
YBR059C	pp	YGR199W
YBR059C	pp	YIL095W
YBR059C	pp	YGL213C
YBR059C	pp	YCL032W
YBR059C	pp	YER144C
YBR059C	pp	YML014W
YBR059C	pp	YMR144W
YDR264C	pp	YDL226C
YDR264C	pp	YPL242C
YDR264C	pp	YOR101W
YDR264C	pp	YJR086W
YDR264C	pp	YKL178C
YDR264C	pp	YOR212W
YDR264C	pp	YDR103W
YDR264C	pp	YOR043W
YDR264C	pp	YHR135C
YDR264C	pp	YNL154C
YOR034C	pp	YOR171C
YOR034C	pp	YER144C
YOR034C	pp	YHR105W
YOR335C	pp	YPR111W
YOR335C	pp	YNL135C
YOR335C	pp	YBR055C
YOR335C	pp	YNL244C
YOR374W	pp	YHR026W
YOR374W	pp	YLR447C
YER073W	pp	YEL042W
YER073W	pp	YGL181W
YER073W	pp	YML032C
YER073W	pp	YPR086W
YER073W	pp	YPL257W
YNL148C	pp	YJR064W
YNL148C	pp	YML085C
YNL148C	pp	YML124C
YNL048W	pp	YPR128C
YNL048W	pp	YPL078C
YNL048W	pp	YCR034W
YNL048W	pp	YPL076W
YNL048W	pp	YBR106W
YNL048W	pp	YJR117W
YNL048W	pp	YLR372W
YNL048W	pp	YBR159W
YNL048W	pp	YDR459C
YNL048W	pp	YKL065C
YNL048W	pp	YHR140W
YNL048W	pp	YPR028W
YNL048W	pp	YBR054W
YBR110W	pp	YBR290W
YBR110W	pp	YEL063C
YBR110W	pp	YHR142W
YBR110W	pp	YHL048W
YBR110W	pp	YGL200C
YBR110W	pp	YGR060W
YBR110W	pp	YCR034W
YBR110W	pp	YMR058W
YBR110W	pp	YMR215W
YBR110W	pp	YPL076W
YBR110W	pp	YDR331W
YBR110W	pp	YLL061W
YBR110W	pp	YML123C
YBR110W	pp	YBR106W
YBR110W	pp	YEL017C-A
YBR110W	pp	YHR026W
YBR110W	pp	YPL274W
YBR110W	pp	YJR010C-A
YBR110W	pp	YLR372W
YBR110W	pp	YLL028W
YBR110W	pp	YPR156C
YBR110W	pp	YDL015C
YBR110W	pp	YGR105W
YBR110W	pp	YEL002C
YBR110W	pp	YBR159W
YBR110W	pp	YDL206W
YBR110W	pp	YDR307W
YBR110W	pp	YKL065C
YBR110W	pp	YHR133C
YBR110W	pp	YHR140W
YBR110W	pp	YLR241W
YBR110W	pp	YPL264C
YGL065C	pp	YER103W
YPL227C	pp	YBR290W
YPL227C	pp	YEL063C
YPL227C	pp	YBR036C
YPL227C	pp	YJL196C
YPL227C	pp	YGL200C
YPL227C	pp	YHR123W
YPL227C	pp	YGR060W
YPL227C	pp	YMR058W
YPL227C	pp	YIL097W
YPL227C	pp	YMR215W
YPL227C	pp	YDR331W
YPL227C	pp	YCR024C-A
YPL227C	pp	YEL017C-A
YPL227C	pp	YJL026W
YPL227C	pp	YPL274W
YPL227C	pp	YBR171W
YPL227C	pp	YPR198W
YPL227C	pp	YJR010C-A
YPL227C	pp	YEL002C
YPL227C	pp	YHR133C
YPL227C	pp	YHR140W
YPL227C	pp	YBR183W
YPL227C	pp	YPL264C
YBR243C	pp	YML075C
YBR243C	pp	YBR106W
YBR243C	pp	YER081W
YOR067C	pp	YNL130C
YNL219C	pp	YGR149W
YGL021W	pp	YLL015W
YGL021W	pp	YLR133W
YGL021W	pp	YNR070W
YOL130W	pp	YIL009W
YOL130W	pp	YLR291C
YOL130W	pp	YGL025C
YOL130W	pp	YGL024W
YOL130W	pp	YNL086W
YFL050C	pp	YLL061W
YFL050C	pp	YLR453C
YGR225W	pp	YKL022C
YML035C	pp	YLR191W
YML035C	pp	YLR465C
YBR211C	pp	YKL002W
YBR211C	pp	YLR052W
YBR211C	pp	YBR107C
YBR211C	pp	YGR179C
YBR211C	pp	YOR269W
YBR211C	pp	YDR394W
YGL156W	pp	YOL082W
YGL156W	pp	YKL103C
YGL156W	pp	YPR110C
YGL156W	pp	YOL083W
YEL036C	pp	YBR290W
YEL036C	pp	YJR075W
YEL036C	pp	YDR245W
YEL036C	pp	YJL183W
YEL036C	pp	YPL050C
YEL036C	pp	YOL038W
YEL036C	pp	YPL094C
YEL036C	pp	YHR080C
YPR128C	pp	YMR306W
YPR128C	pp	YNL121C
YPR128C	pp	YAR027W
YPR128C	pp	YAR028W
YPR128C	pp	YGL114W
YBR231C	pp	YNR030W
YBR231C	pp	YJR091C
YBR231C	pp	YGL070C
YPR180W	pp	YIL098C
YPR180W	pp	YER136W
YPR180W	pp	YHR063C
YPR180W	pp	YJL001W
YPR180W	pp	YDR404C
YPR180W	pp	YDR510W
YPR180W	pp	YDR390C
YPR180W	pp	YLR249W
YCL050C	pp	YJR091C
YCL050C	pp	YJR022W
YDR530C	pp	YLR295C
YDL008W	pp	YNL172W
YDL008W	pp	YLR127C
YDL008W	pp	YDR118W
YDL008W	pp	YOR249C
YDL008W	pp	YLR102C
YDL008W	pp	YKL022C
YDL008W	pp	YHR166C
YDL008W	pp	YFR036W
YDL008W	pp	YBL084C
YDL008W	pp	YGL240W
YNL172W	pp	YNL172W
YNL172W	pp	YLR127C
YNL172W	pp	YDR118W
YNL172W	pp	YOR249C
YNL172W	pp	YKL022C
YNL172W	pp	YHR166C
YNL172W	pp	YFR036W
YNL172W	pp	YBL084C
YNL172W	pp	YGL240W
YNL172W	pp	YHR135C
YLR127C	pp	YDR118W
YLR127C	pp	YOR249C
YLR127C	pp	YLR102C
YLR127C	pp	YKL022C
YLR127C	pp	YHR166C
YLR127C	pp	YFR036W
YLR127C	pp	YBL084C
YLR127C	pp	YER179W
YLR127C	pp	YGL240W
YLR127C	pp	YOL133W
YLR127C	pp	YGR052W
YDR118W	pp	YOR249C
YDR118W	pp	YLR102C
YDR118W	pp	YHR166C
YDR118W	pp	YFR036W
YDR118W	pp	YBL084C
YDR118W	pp	YGL240W
YOR249C	pp	YLR102C
YOR249C	pp	YKL022C
YOR249C	pp	YHR166C
YOR249C	pp	YFR036W
YOR249C	pp	YBL084C
YOR249C	pp	YGL240W
YLR102C	pp	YKL022C
YLR102C	pp	YHR166C
YLR102C	pp	YML092C
YLR102C	pp	YNL176C
YKL157W	pp	YHR114W
YKL157W	pp	YMR307W
YKL157W	pp	YPR168W
YKL157W	pp	YBR055C
YKL157W	pp	YJL078C
YBR286W	pp	YPL200W
YBR286W	pp	YGL100W
YBR286W	pp	YDR311W
YLL042C	pp	YBR217W
YLL042C	pp	YJR091C
YBR217W	pp	YMR159C
YBR217W	pp	YLR423C
YBR217W	pp	YPL149W
YBR217W	pp	YHR171W
YBR217W	pp	YGL105W
YBR217W	pp	YDR127W
YBR217W	pp	YDL029W
YBR217W	pp	YNR007C
YBR217W	pp	YLR438W
YBR217W	pp	YDR022C
YBR217W	pp	YJR109C
YBR217W	pp	YLR216C
YBR217W	pp	YGR218W
YBR217W	pp	YPR049C
YBR217W	pp	YGL078C
YBR217W	pp	YMR058W
YBR217W	pp	YMR319C
YBR217W	pp	YER025W
YBR217W	pp	YKL104C
YBR217W	pp	YBR011C
YBR217W	pp	YGL016W
YBR217W	pp	YIL125W
YBR217W	pp	YFR030W
YBR217W	pp	YIL128W
YBR217W	pp	YMR047C
YBR217W	pp	YGR240C
YBR217W	pp	YHR201C
YBR217W	pp	YEL060C
YBR217W	pp	YAR031W
YBR217W	pp	YHR076W
YBR217W	pp	YLR059C
YBR217W	pp	YDR465C
YBR217W	pp	YHR200W
YBR217W	pp	YFR004W
YBR217W	pp	YHR027C
YBR217W	pp	YER021W
YBR217W	pp	YDL147W
YBR217W	pp	YDL097C
YBR217W	pp	YPR108W
YBR217W	pp	YKL145W
YBR217W	pp	YDR394W
YBR217W	pp	YBR080C
YBR217W	pp	YML055W
YBR217W	pp	YJL138C
YBR217W	pp	YBR166C
YBR217W	pp	YGL245W
YBR217W	pp	YHR020W
YBR217W	pp	YHR033W
YBR217W	pp	YLR031W
YBR217W	pp	YLR424W
YBR217W	pp	YNL208W
YBR217W	pp	YOR086C
YPR185W	pp	YGL180W
YPR185W	pp	YGR120C
YPR185W	pp	YHR128W
YPR185W	pp	YGR253C
YPR185W	pp	YEL013W
YPR185W	pp	YNL086W
YBR128C	pp	YHR005C
YBR128C	pp	YER081W
YBR128C	pp	YDL185W
YBR128C	pp	YPL120W
YMR159C	pp	YMR159C
YMR159C	pp	YPL149W
YMR159C	pp	YGR097W
YMR159C	pp	YMR048W
YMR159C	pp	YLR347C
YMR159C	pp	YLR288C
YMR159C	pp	YOR098C
YMR159C	pp	YDR510W
YMR159C	pp	YOR212W
YMR159C	pp	YML064C
YMR159C	pp	YFL040W
YMR159C	pp	YFL068W
YMR159C	pp	YPL070W
YLR423C	pp	YLR423C
YLR423C	pp	YGL180W
YLR423C	pp	YMR068W
YLR423C	pp	YMR213W
YLR423C	pp	YDR022C
YLR423C	pp	YGR120C
YLR423C	pp	YPR105C
YLR423C	pp	YMR025W
YLR423C	pp	YKR083C
YLR423C	pp	YGR113W
YLR423C	pp	YDR052C
YLR423C	pp	YKL002W
YLR423C	pp	YHR043C
YLR423C	pp	YNL230C
YLR423C	pp	YBR102C
YLR423C	pp	YLR291C
YLR423C	pp	YGL237C
YLR423C	pp	YMR032W
YLR423C	pp	YER092W
YLR423C	pp	YHR197W
YLR423C	pp	YNL182C
YLR423C	pp	YDR148C
YLR423C	pp	YER127W
YLR423C	pp	YIR017C
YLR423C	pp	YOR232W
YLR423C	pp	YHL004W
YLR423C	pp	YHR023W
YLR423C	pp	YDR176W
YLR423C	pp	YPL174C
YLR423C	pp	YNL078W
YLR423C	pp	YDR383C
YLR423C	pp	YJL041W
YLR423C	pp	YGR119C
YLR423C	pp	YJL061W
YLR423C	pp	YDR228C
YLR423C	pp	YOR158W
YLR423C	pp	YJL117W
YLR423C	pp	YPR179C
YLR423C	pp	YDR473C
YLR423C	pp	YAL032C
YLR423C	pp	YPR165W
YLR423C	pp	YNL090W
YLR423C	pp	YJL036W
YLR423C	pp	YGL127C
YLR423C	pp	YPL124W
YLR423C	pp	YKR037C
YLR423C	pp	YMR017W
YLR423C	pp	YBL106C
YLR423C	pp	YCL032W
YLR423C	pp	YML064C
YLR423C	pp	YDR311W
YLR423C	pp	YGL212W
YLR423C	pp	YML041C
YLR423C	pp	YDR259C
YLR423C	pp	YBR270C
YLR423C	pp	YCL063W
YLR423C	pp	YCR082W
YLR423C	pp	YDR357C
YLR423C	pp	YFR008W
YLR423C	pp	YJR024C
YLR423C	pp	YKL050C
YLR423C	pp	YLL049W
YLR423C	pp	YLR108C
YLR423C	pp	YMR124W
YLR423C	pp	YMR204C
YLR423C	pp	YOR164C
YLR423C	pp	YPL077C
YLR423C	pp	YPL159C
YGL180W	pp	YML112W
YGL180W	pp	YPR049C
YNL242W	pp	YFR021W
YNL242W	pp	YJR022W
YPL149W	pp	YAL012W
YPL149W	pp	YJL167W
YPL149W	pp	YMR058W
YHR171W	pp	YHR171W
YHR171W	pp	YNR007C
YHR171W	pp	YBL078C
YHR171W	pp	YNL255C
YHR171W	pp	YKL134C
YHR171W	pp	YOR191W
YHR171W	pp	YMR183C
YHR171W	pp	YNL212W
YDL149W	pp	YKL064W
YDL149W	pp	YPR041W
YDL149W	pp	YLR065C
YJR005W	pp	YBL037W
YJR005W	pp	YOL062C
YJR005W	pp	YJR058C
YJR005W	pp	YPL248C
YJR005W	pp	YLR116W
YJR005W	pp	YLR014C
YJR005W	pp	YDR351W
YKL135C	pp	YPR029C
YKL135C	pp	YPL259C
YKL135C	pp	YHL019C
YKL135C	pp	YLR170C
YKL135C	pp	YGL206C
YKL135C	pp	YHR068W
YKL135C	pp	YOL108C
YKL135C	pp	YBR084W
YKL135C	pp	YMR308C
YKL135C	pp	YPR010C
YKL135C	pp	YBL025W
YKL135C	pp	YNL189W
YBL037W	pp	YOL062C
YBL037W	pp	YJR058C
YBL037W	pp	YNL118C
YPR029C	pp	YPL259C
YPR029C	pp	YHL019C
YPR029C	pp	YLR170C
YPR029C	pp	YDL153C
YPR029C	pp	YFR043C
YPL195W	pp	YGR261C
YPL195W	pp	YBR288C
YPL195W	pp	YJL024C
YPL195W	pp	YGL019W
YPL195W	pp	YOR106W
YPL195W	pp	YDR080W
YGR261C	pp	YBR288C
YGR261C	pp	YPL115C
YGR261C	pp	YHR174W
YGR261C	pp	YOR106W
YPL259C	pp	YLR170C
YPL259C	pp	YOL077C
YPL259C	pp	YHR052W
YPL259C	pp	YNL132W
YPL259C	pp	YPR159W
YPL259C	pp	YNL308C
YPL259C	pp	YCL059C
YPL259C	pp	YLR328W
YPL259C	pp	YPL093W
YPL259C	pp	YPL043W
YPL259C	pp	YER165W
YPL259C	pp	YBR221C
YPL259C	pp	YLR196W
YPL259C	pp	YOL010W
YPL259C	pp	YLR329W
YPL259C	pp	YHR027C
YPL259C	pp	YPR016C
YPL259C	pp	YOR187W
YPL259C	pp	YKL010C
YPL259C	pp	YBL104C
YHL019C	pp	YLR170C
YHL019C	pp	YBR019C
YHL019C	pp	YFR045W
YBR288C	pp	YJL024C
YBR288C	pp	YPL016W
YBR288C	pp	YBR014C
YOL062C	pp	YJR058C
YOL062C	pp	YFL045C
YOL062C	pp	YFR049W
YKL114C	pp	YOR264W
YBL019W	pp	YEL009C
YNL094W	pp	YJL020C
YNL094W	pp	YHR114W
YNL094W	pp	YLL050C
YNL094W	pp	YDR155C
YNL094W	pp	YLR429W
YNL094W	pp	YJR082C
YNL094W	pp	YGR196C
YNL094W	pp	YBR133C
YNL094W	pp	YGR136W
YNL094W	pp	YKL085W
YNL094W	pp	YDR162C
YNL094W	pp	YHR179W
YNL094W	pp	YMR105C
YNL094W	pp	YPR154W
YNL094W	pp	YDR235W
YNL094W	pp	YOR368W
YNL094W	pp	YCR009C
YNL094W	pp	YDR388W
YNL094W	pp	YBL007C
YNL094W	pp	YNL243W
YNL094W	pp	YBL106C
YNL094W	pp	YNL025C
YNL094W	pp	YJL187C
YNL094W	pp	YAL049C
YNL094W	pp	YFR024C
YNL094W	pp	YPL004C
YNL094W	pp	YHR016C
YIL040W	pp	YER149C
YIL040W	pp	YLL024C
YJL075C	pp	YDL100C
YJL075C	pp	YNL157W
YJR058C	pp	YJR091C
YML022W	pp	YDR441C
YML022W	pp	YER022W
YML022W	pp	YLR447C
YML022W	pp	YMR106C
YDR441C	pp	YDR084C
YBR043C	pp	YGR157W
YBR043C	pp	YJL155C
YBR043C	pp	YGR074W
YPR192W	pp	YFL062W
YPR192W	pp	YGR295C
YPR192W	pp	YHL048W
YPR192W	pp	YGR060W
YPR192W	pp	YCR034W
YPR192W	pp	YDR331W
YPR192W	pp	YPL189W
YPR192W	pp	YBR106W
YPR192W	pp	YPR156C
YPR192W	pp	YKL065C
YPR192W	pp	YHR140W
YPR192W	pp	YNL101W
YLL052C	pp	YMR094W
YBR149W	pp	YBR055C
YBR149W	pp	YNL128W
YBR149W	pp	YDL211C
YIL062C	pp	YLR370C
YIL062C	pp	YKL013C
YIL062C	pp	YNR035C
YIL062C	pp	YBR234C
YIL062C	pp	YDL029W
YIL062C	pp	YJR065C
YLR370C	pp	YKL013C
YLR370C	pp	YNR035C
YLR370C	pp	YBR234C
YLR370C	pp	YDL029W
YLR370C	pp	YJR065C
YLR370C	pp	YJR091C
YLR370C	pp	YGR240C
YLR370C	pp	YOR361C
YKL013C	pp	YNR035C
YKL013C	pp	YBR234C
YKL013C	pp	YDL029W
YKL013C	pp	YJR065C
YKL013C	pp	YKL129C
YKL013C	pp	YMR109W
YKL013C	pp	YDR063W
YGL105W	pp	YCR002C
YGL105W	pp	YBR017C
YGL105W	pp	YKL205W
YGL105W	pp	YGR264C
YGL105W	pp	YML095C
YGL105W	pp	YMR059W
YGL105W	pp	YGL245W
YNR035C	pp	YBR234C
YNR035C	pp	YDL029W
YNR035C	pp	YJR065C
YNR035C	pp	YHR114W
YNR035C	pp	YBR109C
YNR035C	pp	YLR429W
YNR035C	pp	YDL225W
YNR035C	pp	YGL208W
YBR234C	pp	YDL029W
YBR234C	pp	YJR065C
YBR234C	pp	YKL129C
YBR234C	pp	YMR109W
YBR234C	pp	YMR309C
YBR234C	pp	YPL043W
YBR234C	pp	YML069W
YBR234C	pp	YLR453C
YBR234C	pp	YER022W
YBR234C	pp	YHR064C
YBR234C	pp	YLR241W
YBR234C	pp	YNL040W
YHR013C	pp	YMR116C
YHR013C	pp	YGR254W
YHR013C	pp	YBR084W
YHR013C	pp	YHR023W
YHR013C	pp	YDL040C
YHR013C	pp	YGR090W
YCR048W	pp	YCL026C-A
YCR048W	pp	YLR427W
YNR019W	pp	YOR381W
YNR019W	pp	YBR106W
YNR019W	pp	YDL006W
YNR019W	pp	YJR117W
YNR019W	pp	YBR159W
YDL192W	pp	YDL137W
YDL192W	pp	YIL004C
YDL192W	pp	YPR176C
YDL192W	pp	YLR078C
YDL192W	pp	YKL011C
YDL192W	pp	YMR094W
YDL192W	pp	YAL026C
YDL192W	pp	YHR188C
YDL192W	pp	YDL200C
YDL192W	pp	YPR110C
YDL192W	pp	YNL287W
YDL192W	pp	YLR268W
YDL192W	pp	YMR059W
YDL192W	pp	YDR477W
YDL192W	pp	YGR130C
YDL137W	pp	YHR188C
YDL137W	pp	YPR110C
YDL137W	pp	YDR007W
YDL137W	pp	YGR052W
YOL058W	pp	YBR160W
YOL058W	pp	YDR388W
YOL058W	pp	YNL189W
YJL071W	pp	YER069W
YJL071W	pp	YBR130C
YJL088W	pp	YDL017W
YHR018C	pp	YGL137W
YHR018C	pp	YNL189W
YHR018C	pp	YNL244C
YER069W	pp	YLR214W
YMR042W	pp	YML099C
YMR042W	pp	YDR173C
YMR042W	pp	YMR043W
YMR042W	pp	YER022W
YMR042W	pp	YDR207C
YML099C	pp	YNL118C
YML099C	pp	YCL040W
YML099C	pp	YGR040W
YML099C	pp	YMR043W
YML099C	pp	YKL145W
YML099C	pp	YDR207C
YML099C	pp	YML014W
YDR173C	pp	YDL017W
YDR173C	pp	YMR043W
YOL140W	pp	YJR022W
YDR376W	pp	YCR093W
YDR376W	pp	YIR024C
YNL020C	pp	YGR241C
YNL020C	pp	YDR259C
YPL051W	pp	YER044C
YPL051W	pp	YGR160W
YPL051W	pp	YGL183C
YPL051W	pp	YKR030W
YPL051W	pp	YPR086W
YPL051W	pp	YGR242W
YPL051W	pp	YKL206C
YHL047C	pp	YHR133C
YDR380W	pp	YDR038C
YDR380W	pp	YOR382W
YDR127W	pp	YJL008C
YDR127W	pp	YAL007C
YDR127W	pp	YKL104C
YDR127W	pp	YMR186W
YDR127W	pp	YOR136W
YDR127W	pp	YHR082C
YDR127W	pp	YFR024C-A
YDR127W	pp	YJR022W
YDR127W	pp	YGR240C
YDR127W	pp	YER095W
YDR127W	pp	YJL173C
YDR127W	pp	YDR427W
YDR127W	pp	YGL048C
YDR127W	pp	YPL235W
YDR127W	pp	YDR260C
YDR127W	pp	YGR234W
YDR127W	pp	YMR106C
YGL148W	pp	YOL107W
YBR249C	pp	YPR110C
YBR249C	pp	YER081W
YBR249C	pp	YEL047C
YBR249C	pp	YOR050C
YBR249C	pp	YPL150W
YDR421W	pp	YDL030W
YGL202W	pp	YGR074W
YHR137W	pp	YBR198C
YHR137W	pp	YDR092W
YHR137W	pp	YMR152W
YDR106W	pp	YHR129C
YDR106W	pp	YLR222C
YHR129C	pp	YMR294W
YHR129C	pp	YJR091C
YHR129C	pp	YPL174C
YHR129C	pp	YOR098C
YHR129C	pp	YER100W
YHR129C	pp	YJR008W
YDL029W	pp	YJR065C
YDL029W	pp	YBR039W
YDL029W	pp	YNL271C
YDL029W	pp	YNL161W
YDL029W	pp	YJR064W
YDL029W	pp	YJL008C
YDL029W	pp	YBR202W
YDL029W	pp	YPR019W
YDL029W	pp	YLR429W
YDL029W	pp	YBR208C
YDL029W	pp	YNL084C
YDL029W	pp	YMR058W
YDL029W	pp	YKL104C
YDL029W	pp	YLR309C
YDL029W	pp	YGL016W
YDL029W	pp	YOR181W
YDL029W	pp	YIL128W
YDL029W	pp	YPL140C
YDL029W	pp	YKL129C
YDL029W	pp	YMR109W
YDL029W	pp	YAL015C
YDL029W	pp	YPR178W
YDL029W	pp	YDR032C
YDL029W	pp	YLL013C
YDL029W	pp	YAR007C
YDL029W	pp	YIL066C
YDL029W	pp	YOR261C
YDL029W	pp	YDR394W
YDL029W	pp	YOR259C
YDL029W	pp	YDR190C
YDL029W	pp	YDR143C
YDL029W	pp	YDL225W
YDL029W	pp	YDL047W
YDL029W	pp	YHR030C
YDL029W	pp	YDR523C
YDL029W	pp	YNL189W
YDL029W	pp	YOR212W
YDL029W	pp	YDR260C
YDL029W	pp	YKL211C
YDL029W	pp	YJR029W
YJR065C	pp	YOR181W
YJR065C	pp	YMR109W
YJR065C	pp	YNR053C
YJR065C	pp	YPR086W
YJL081C	pp	YFL024C
YJL081C	pp	YOR244W
YJL081C	pp	YGL237C
YJL081C	pp	YBR009C
YJL081C	pp	YBR010W
YJL081C	pp	YDR225W
YJL081C	pp	YDR224C
YJL081C	pp	YDL002C
YJL081C	pp	YJL098W
YJL081C	pp	YDR146C
YJL081C	pp	YHR099W
YLR085C	pp	YDL237W
YPR034W	pp	YGR040W
YOR141C	pp	YDL002C
YMR033W	pp	YBR289W
YPR199C	pp	YMR325W
YPR201W	pp	YGR174C
YPR201W	pp	YEL027W
YPR201W	pp	YGL200C
YPR201W	pp	YDR039C
YPR201W	pp	YAL007C
YPR201W	pp	YOR016C
YPR201W	pp	YPR079W
YPR201W	pp	YBR106W
YPR201W	pp	YBR159W
YPR201W	pp	YDR506C
YPR201W	pp	YLR171W
YDL100C	pp	YHR114W
YDL100C	pp	YHR057C
YDL100C	pp	YDR304C
YDL100C	pp	YGR189C
YDL100C	pp	YML101C
YDL100C	pp	YPR037C
YDL100C	pp	YHR128W
YDL100C	pp	YNL199C
YDL100C	pp	YHR005C
YDL100C	pp	YML048W
YDL100C	pp	YBL076C
YDL100C	pp	YJL153C
YDL100C	pp	YOL126C
YDL100C	pp	YGL020C
YDL100C	pp	YHL004W
YDL100C	pp	YKL062W
YDL100C	pp	YNL055C
YDL100C	pp	YER083C
YDL100C	pp	YIL162W
YDL100C	pp	YDR513W
YDL100C	pp	YPL252C
YDL100C	pp	YDR259C
YDL100C	pp	YBR014C
YDL100C	pp	YDL121C
YDL100C	pp	YDR415C
YDL100C	pp	YDR431W
YDL100C	pp	YHR180W
YDL100C	pp	YKR100C
YDL100C	pp	YOL111C
YDL100C	pp	YOL159C
YDL100C	pp	YOR164C
YLR242C	pp	YBR023C
YLR242C	pp	YDR414C
YLR242C	pp	YHR007C
YDR101C	pp	YLR074C
YDR101C	pp	YPR017C
YDR101C	pp	YAL007C
YDR101C	pp	YER036C
YDR101C	pp	YGL099W
YDR101C	pp	YAL029C
YDR101C	pp	YHR170W
YDR101C	pp	YNL110C
YDR101C	pp	YER126C
YDR101C	pp	YKL068W
YDR101C	pp	YDR192C
YDR101C	pp	YKR081C
YDR101C	pp	YFR031C-A
YDR101C	pp	YGR245C
YDR101C	pp	YBR267W
YMR116C	pp	YAR014C
YMR116C	pp	YGR145W
YMR116C	pp	YAR018C
YMR116C	pp	YNL308C
YMR116C	pp	YCL059C
YMR116C	pp	YDL040C
YMR116C	pp	YOR056C
YMR116C	pp	YGL120C
YMR116C	pp	YOR361C
YMR116C	pp	YER171W
YMR116C	pp	YAR007C
YMR116C	pp	YOR116C
YMR116C	pp	YJL080C
YMR116C	pp	YLR197W
YMR116C	pp	YPL106C
YMR116C	pp	YGR162W
YMR116C	pp	YGR090W
YMR116C	pp	YJR014W
YMR116C	pp	YGR285C
YOR058C	pp	YBR160W
YJL115W	pp	YBR010W
YJL115W	pp	YBL008W
YJL115W	pp	YJR140C
YJL115W	pp	YIL070C
YJL115W	pp	YPL153C
YJL115W	pp	YJL026W
YJL115W	pp	YGR180C
YJL115W	pp	YMR200W
YJL115W	pp	YMR127C
YJL115W	pp	YDR181C
YJL115W	pp	YOR213C
YJL170C	pp	YER153C
YJL170C	pp	YGL070C
YKL185W	pp	YBR160W
YNL159C	pp	YNL159C
YNL159C	pp	YER022W
YNL008C	pp	YCR098C
YNL008C	pp	YJR091C
YNL008C	pp	YBR298C
YNL008C	pp	YNL083W
YNL008C	pp	YNL260C
YGR097W	pp	YGR097W
YGR097W	pp	YKL116C
YGR097W	pp	YDR167W
YKL052C	pp	YDR016C
YKL052C	pp	YKR083C
YKL052C	pp	YLR288C
YKL052C	pp	YMR077C
YDL088C	pp	YLR347C
YDL088C	pp	YML031W
YDL088C	pp	YMR153W
YPR145W	pp	YHR113W
YGR124W	pp	YDR034C
YGR124W	pp	YKL137W
YDR321W	pp	YDR321W
YDR321W	pp	YLR347C
YDR321W	pp	YML064C
YDR321W	pp	YGL095C
YDR321W	pp	YPL070W
YLR155C	pp	YLR295C
YLR155C	pp	YPR163C
YLR155C	pp	YER175C
YLR155C	pp	YNL070W
YER101C	pp	YBL050W
YDR184C	pp	YLR319C
YDR184C	pp	YJR022W
YDR184C	pp	YIR009W
YDR184C	pp	YGL070C
YGL017W	pp	YJL098W
YOR377W	pp	YGL127C
YOR377W	pp	YHR178W
YGR177C	pp	YGR172C
YDR384C	pp	YNR060W
YDR384C	pp	YBR199W
YDR384C	pp	YPR156C
YDR384C	pp	YMR009W
YLR393W	pp	YMR279C
YNL315C	pp	YBL099W
YNL315C	pp	YJR121W
YNL315C	pp	YDL165W
YJL180C	pp	YLR295C
YJL180C	pp	YBL099W
YJL180C	pp	YHR114W
YLR295C	pp	YBL099W
YLR295C	pp	YJR121W
YLR295C	pp	YIL124W
YLR295C	pp	YIL004C
YLR295C	pp	YJL058C
YLR295C	pp	YLR215C
YLR295C	pp	YMR138W
YLR295C	pp	YER157W
YLR295C	pp	YIL111W
YLR295C	pp	YMR238W
YLR295C	pp	YKL002W
YLR295C	pp	YHR193C
YLR295C	pp	YLR083C
YLR295C	pp	YIL005W
YLR295C	pp	YDL045C
YLR295C	pp	YKL060C
YLR295C	pp	YHR128W
YLR295C	pp	YLR094C
YLR295C	pp	YML121W
YLR295C	pp	YJL044C
YLR295C	pp	YGR187C
YLR295C	pp	YIL020C
YLR295C	pp	YNL009W
YLR295C	pp	YKL103C
YLR295C	pp	YJL100W
YLR295C	pp	YDR378C
YLR295C	pp	YKL143W
YLR295C	pp	YNL328C
YLR295C	pp	YBR193C
YLR295C	pp	YIL051C
YLR295C	pp	YMR177W
YLR295C	pp	YDL148C
YLR295C	pp	YMR153W
YLR295C	pp	YGR178C
YLR295C	pp	YIL050W
YLR295C	pp	YKL127W
YLR295C	pp	YJL001W
YLR295C	pp	YIL117C
YLR295C	pp	YJL078C
YLR295C	pp	YJL166W
YLR295C	pp	YIL053W
YLR295C	pp	YJL140W
YLR295C	pp	YGR148C
YLR295C	pp	YDL081C
YLR295C	pp	YGL048C
YLR295C	pp	YLR141W
YLR295C	pp	YIL076W
YLR295C	pp	YGR009C
YLR295C	pp	YOR184W
YLR295C	pp	YER116C
YLR295C	pp	YML058W
YLR295C	pp	YDR510W
YLR295C	pp	YPR182W
YLR295C	pp	YFL060C
YLR295C	pp	YPL124W
YLR295C	pp	YML034W
YLR295C	pp	YIL143C
YLR295C	pp	YPR086W
YLR295C	pp	YMR039C
YLR295C	pp	YNL066W
YLR295C	pp	YJR009C
YLR295C	pp	YPR163C
YLR295C	pp	YDR007W
YLR295C	pp	YKL080W
YLR295C	pp	YJR102C
YLR295C	pp	YJR133W
YLR295C	pp	YML007W
YLR295C	pp	YAR060C
YLR295C	pp	YAR035W
YLR295C	pp	YDL118W
YLR295C	pp	YDL172C
YLR295C	pp	YDL233W
YLR295C	pp	YDR319C
YLR295C	pp	YDR445C
YLR295C	pp	YDR455C
YLR295C	pp	YFR017C
YLR295C	pp	YFR043C
YLR295C	pp	YGL010W
YLR295C	pp	YGL047W
YLR295C	pp	YGL226W
YLR295C	pp	YGL250W
YLR295C	pp	YGR035C
YLR295C	pp	YGR081C
YLR295C	pp	YGR122W
YLR295C	pp	YGR153W
YLR295C	pp	YHR127W
YLR295C	pp	YHR138C
YLR295C	pp	YHR140W
YLR295C	pp	YNL263C
YLR295C	pp	YIL032C
YLR295C	pp	YIL059C
YLR295C	pp	YIL110W
YLR295C	pp	YIL157C
YLR295C	pp	YMR152W
YLR295C	pp	YIR036C
YLR295C	pp	YIR040C
YLR295C	pp	YJL067W
YLR295C	pp	YJL225C
YLR295C	pp	YJR037W
YLR295C	pp	YJR083C
YLR295C	pp	YJR100C
YLR295C	pp	YJR120W
YLR295C	pp	YJR141W
YLR295C	pp	YKL088W
YLR295C	pp	YLR168C
YLR295C	pp	YLR455W
YLR295C	pp	YLR460C
YLR295C	pp	YML079W
YLR295C	pp	YMR003W
YLR295C	pp	YMR090W
YLR295C	pp	YMR141C
YLR295C	pp	YMR144W
YLR295C	pp	YMR181C
YLR295C	pp	YNL194C
YLR295C	pp	YNL205C
YLR295C	pp	YNL324W
YLR295C	pp	YOL008W
YLR295C	pp	YOL050C
YLR295C	pp	YOR145C
YLR295C	pp	YOR324C
YLR295C	pp	YPR118W
YLR295C	pp	YGR285C
YPL271W	pp	YBL099W
YPL271W	pp	YJR121W
YPL271W	pp	YJR091C
YDL004W	pp	YBL099W
YDL004W	pp	YJR121W
YDR377W	pp	YML081C-A
YDR377W	pp	YBL099W
YDR377W	pp	YJR121W
YDR377W	pp	YPL078C
YDR377W	pp	YKL016C
YDR377W	pp	Q0085
YML081C-A	pp	YBL099W
YML081C-A	pp	YPR020W
YML081C-A	pp	YJR121W
YML081C-A	pp	YKL016C
YML081C-A	pp	Q0085
YBL099W	pp	YPR020W
YBL099W	pp	YJR121W
YBL099W	pp	YBR039W
YBL099W	pp	YPL078C
YBL099W	pp	YDR298C
YBL099W	pp	YKL016C
YBL099W	pp	Q0080
YBL099W	pp	Q0085
YBL099W	pp	YDL181W
YBL099W	pp	Q0130
YBL099W	pp	YDR322C-A
YPR020W	pp	YJR121W
YPR020W	pp	YER048C
YPR020W	pp	YPR194C
YPR020W	pp	YKL130C
YPR020W	pp	YPR086W
YJR121W	pp	YJR121W
YJR121W	pp	YBR039W
YJR121W	pp	YPL078C
YJR121W	pp	YDR298C
YJR121W	pp	YKL016C
YJR121W	pp	Q0080
YJR121W	pp	Q0085
YJR121W	pp	YDL181W
YJR121W	pp	Q0130
YJR121W	pp	YLR453C
YJR121W	pp	YDR322C-A
YJR121W	pp	YBR271W
YJR121W	pp	YNL313C
YBR039W	pp	YKR036C
YBR039W	pp	YFR028C
YBR039W	pp	YPL256C
YBR039W	pp	YDL145C
YBR039W	pp	YGL237C
YBR039W	pp	YHR197W
YBR039W	pp	YER171W
YBR039W	pp	YDL059C
YBR039W	pp	YJR068W
YBR039W	pp	YMR059W
YBR039W	pp	YDL047W
YBR039W	pp	YML058W
YBR039W	pp	YDR523C
YBR039W	pp	YMR106C
YBR039W	pp	YOL087C
YPL078C	pp	Q0085
YPL078C	pp	YPL204W
YPL078C	pp	YER100W
YPL078C	pp	YMR284W
YDR298C	pp	YKL016C
YDR298C	pp	Q0085
YDR298C	pp	YFR028C
YKL016C	pp	Q0085
YKL016C	pp	YFR028C
YML116W	pp	YDR034C
YML116W	pp	YBL107C
YNL259C	pp	YDR270W
YOR079C	pp	YFL062W
YOR079C	pp	YGR295C
YOR079C	pp	YPR198W
YOR079C	pp	YPR086W
YFL010W-A	pp	YBR109C
YKL004W	pp	YFL062W
YKL004W	pp	YGR295C
YKL004W	pp	YHL048W
YKL004W	pp	YJL196C
YKL004W	pp	YNR072W
YKL004W	pp	YBR044C
YKL004W	pp	YCR061W
YOR011W	pp	YIR009W
YFR021W	pp	YNR058W
YFR021W	pp	YGL190C
YFR021W	pp	YLR094C
YFR021W	pp	YJR140C
YFR021W	pp	YDR034C
YFR021W	pp	YER162C
YFR021W	pp	YBL103C
YFR021W	pp	YFR040W
YFR021W	pp	YHR103W
YFR021W	pp	YDL047W
YFR021W	pp	YPL258C
YFR021W	pp	YLR222C
YFR021W	pp	YCL063W
YFR021W	pp	YML059C
YNR007C	pp	YBL078C
YNR007C	pp	YHR114W
YNR007C	pp	YOR160W
YNR007C	pp	YMR047C
YNL223W	pp	YBL078C
YNL223W	pp	YAR019C
YNL223W	pp	YML085C
YNL223W	pp	YFL037W
YCL038C	pp	YBR106W
YCL038C	pp	YER081W
YCL038C	pp	YHR178W
YCL038C	pp	YMR009W
YCL038C	pp	YBR054W
YBL078C	pp	YIL004C
YBL078C	pp	YOR100C
YBL078C	pp	YLR093C
YBL078C	pp	YOR106W
YBL078C	pp	YOL083W
YOL078W	pp	YGL130W
YOL078W	pp	YGR040W
YOL078W	pp	YNL006W
YOL078W	pp	YPR137W
YOL078W	pp	YKL203C
YOL078W	pp	YBL036C
YOL078W	pp	YMR106C
YMR068W	pp	YNL006W
YMR068W	pp	YKL203C
YMR068W	pp	YGL250W
YMR068W	pp	YIL105C
YMR068W	pp	YNL047C
YPR122W	pp	YKL011C
YPR122W	pp	YPR111W
YIL140W	pp	YEL063C
YIL140W	pp	YBR160W
YIL140W	pp	YDR468C
YIL140W	pp	YJL129C
YIL124W	pp	YBR017C
YIL124W	pp	YGL137W
YIL124W	pp	YLR447C
YGR224W	pp	YLR080W
YGR224W	pp	YBR106W
YGR224W	pp	YKL020C
Q0080	pp	YLR148W
YOR134W	pp	YDR192C
YBR068C	pp	YDR046C
YBR068C	pp	YDR385W
YBR068C	pp	YDL212W
YBR068C	pp	YBL089W
YBR068C	pp	YJR001W
YDR046C	pp	YIL005W
YDR046C	pp	YGR060W
YDR046C	pp	YBR106W
YDR046C	pp	YDL212W
YDR046C	pp	YJR010C-A
YDR046C	pp	YLR372W
YDR046C	pp	YBR159W
YKR099W	pp	YLR438C-A
YKR099W	pp	YIR009W
YKR099W	pp	YDL106C
YKR099W	pp	YLR058C
YKR099W	pp	YGR229C
YKR099W	pp	YGL242C
YHR208W	pp	YJR148W
YHR208W	pp	YDL220C
YHR208W	pp	YBR055C
YJR148W	pp	YHR152W
YJR148W	pp	YER022W
YJL020C	pp	YDR155C
YJL020C	pp	YNL023C
YJL020C	pp	YER032W
YJL020C	pp	YPR184W
YJL020C	pp	YLR258W
YJL020C	pp	YMR032W
YJL020C	pp	YOL133W
YJL020C	pp	YBL002W
YJL020C	pp	YOR181W
YJL020C	pp	YKL129C
YJL020C	pp	YMR109W
YJL020C	pp	YOR156C
YJL020C	pp	YBL105C
YJL020C	pp	YDR409W
YJL020C	pp	YGR048W
YJL020C	pp	YLR337C
YJL020C	pp	YDL129W
YJL020C	pp	YIR003W
YJL020C	pp	YOR081C
YPL255W	pp	YPL255W
YPL255W	pp	YBR160W
YPL255W	pp	YMR199W
YPL255W	pp	YNL188W
YPL255W	pp	YGL075C
YPL255W	pp	YHL004W
YPL255W	pp	YEL062W
YPL255W	pp	YML092C
YPL255W	pp	YHL006C
YPL255W	pp	YPL124W
YPL255W	pp	YML064C
YPL255W	pp	YBR270C
YPL255W	pp	YLR392C
YPL255W	pp	YFR049W
YJL095W	pp	YJL095W
YJL095W	pp	YNL271C
YJL095W	pp	YPL084W
YJL095W	pp	YHR082C
YJL095W	pp	YOR231W
YJL095W	pp	YPL140C
YJL095W	pp	YKL129C
YJL095W	pp	YMR109W
YJL095W	pp	YHR030C
YJL095W	pp	YMR304W
YER167W	pp	YBR160W
YER167W	pp	YOL108C
YER167W	pp	YGR040W
YER167W	pp	YGR229C
YDR361C	pp	YJR091C
YDR361C	pp	YBL087C
YDR361C	pp	YER117W
YIL033C	pp	YIL035C
YIL033C	pp	YJR017C
YIL033C	pp	YER133W
YIL033C	pp	YLR347C
YIL033C	pp	YIL128W
YIL033C	pp	YMR022W
YIL033C	pp	YIL061C
YIL033C	pp	YBL106C
YIL033C	pp	YNL189W
YIL033C	pp	YPR086W
YIL033C	pp	YJL164C
YIL033C	pp	YPL203W
YIL033C	pp	YKL166C
YIL033C	pp	YHR135C
YIL033C	pp	YNL093W
YLR399C	pp	YDL070W
YLR399C	pp	YIL002C
YLR399C	pp	YDR328C
YLR399C	pp	YDR410C
YLR399C	pp	YNL244C
YLR399C	pp	YOR338W
YDL070W	pp	YER133W
YDL070W	pp	YBR009C
YDL070W	pp	YGL075C
YDL070W	pp	YGL063W
YDL070W	pp	YOL131W
YAL060W	pp	YER081W
YNL039W	pp	YGR246C
YNL039W	pp	YER148W
YNL039W	pp	YGR047C
YNL039W	pp	YOL115W
YNL039W	pp	YGL250W
YBR200W	pp	YBL085W
YBR200W	pp	YER114C
YBR200W	pp	YGR134W
YBR200W	pp	YAL041W
YBR200W	pp	YBR160W
YBR200W	pp	YLR229C
YBR200W	pp	YJL157C
YBR200W	pp	YOR181W
YBR200W	pp	YGR152C
YBR200W	pp	YGL233W
YBR200W	pp	YHL007C
YBR200W	pp	YDR103W
YBR200W	pp	YJL187C
YBR200W	pp	YEL043W
YER155C	pp	YAR014C
YER155C	pp	YGL130W
YER155C	pp	YBL038W
YER155C	pp	YBR251W
YER155C	pp	YNL061W
YER155C	pp	YNL201C
YER155C	pp	YDL059C
YER155C	pp	YNL207W
YER155C	pp	YDL047W
YER155C	pp	YPR088C
YER155C	pp	YOL087C
YPL115C	pp	YPL161C
YPL115C	pp	YBR160W
YPL115C	pp	YNL298W
YPL115C	pp	YDR141C
YPL115C	pp	YGR040W
YPL115C	pp	YBL026W
YPL115C	pp	YIL055C
YPL115C	pp	YGR270W
YPL115C	pp	YMR273C
YPL115C	pp	YML109W
YPL161C	pp	YJR076C
YPL161C	pp	YHR107C
YPL161C	pp	YAL041W
YPL161C	pp	YLR229C
YPL161C	pp	YIL150C
YPL161C	pp	YLL038C
YPL161C	pp	YHR061C
YPL161C	pp	YDR309C
YPL161C	pp	YOR156C
YPL161C	pp	YPR165W
YPL161C	pp	YNL090W
YPL161C	pp	YKR055W
YPL161C	pp	YGR152C
YPL161C	pp	YER047C
YPL161C	pp	YGL126W
YPL161C	pp	YDR218C
YPL161C	pp	YDL064W
YPL161C	pp	YER158C
YPL161C	pp	YIL163C
YPL161C	pp	YLR049C
YIL004C	pp	YIL004C
YIL004C	pp	YLR078C
YIL004C	pp	YDL145C
YIL004C	pp	YFR051C
YIL004C	pp	YPL010W
YIL004C	pp	YPL218W
YIL004C	pp	YNL287W
YIL004C	pp	YPR181C
YIL004C	pp	YIL109C
YIL004C	pp	YDR238C
YIL004C	pp	YGL137W
YIL004C	pp	YIL076W
YIL004C	pp	YLR026C
YIL004C	pp	YDR189W
YIL004C	pp	YAR027W
YIL004C	pp	YCL069W
YIL004C	pp	YDR100W
YPR176C	pp	YJL031C
YKR068C	pp	YML077W
YKR068C	pp	YLR342W
YKR068C	pp	YDR108W
YKR068C	pp	YGR166W
YKR068C	pp	YDR407C
YKR068C	pp	YMR218C
YKR068C	pp	YBR254C
YKR068C	pp	YDR246W
YKR068C	pp	YDR472W
YKR068C	pp	YOR115C
YJL031C	pp	YOR370C
YJL031C	pp	YCR041W
YML077W	pp	YBR093C
YML077W	pp	YBR254C
YML077W	pp	YDR472W
YJR053W	pp	YLR078C
YJR053W	pp	YMR055C
YJR053W	pp	YFR028C
YJR053W	pp	YMR001C
YJR053W	pp	YMR319C
YJR053W	pp	YGL121C
YJR053W	pp	YNL238W
YJR053W	pp	YLR389C
YJR053W	pp	YML064C
YOR198C	pp	YKR030W
YOR198C	pp	YLR453C
YOR198C	pp	YLR128W
YDR299W	pp	YDL017W
YDR299W	pp	YGR145W
YDR299W	pp	YCL059C
YDR299W	pp	YER127W
YDR299W	pp	YCR057C
YDR299W	pp	YGR090W
YGR282C	pp	YKR026C
YGR282C	pp	YBR017C
YGR282C	pp	YDL225W
YGR282C	pp	YDL042C
YGR282C	pp	YDL047W
YCL029C	pp	YER016W
YCL029C	pp	YPL155C
YCL029C	pp	YKL103C
YCL029C	pp	YPL124W
YCL029C	pp	YLR045C
YCL029C	pp	YML085C
YER016W	pp	YGL061C
YER016W	pp	YFR050C
YER016W	pp	YML085C
YNR058W	pp	YCR092C
YNR058W	pp	YDR488C
YNR058W	pp	YJL128C
YNR058W	pp	YJR035W
YNR058W	pp	YLR105C
YNR058W	pp	YEL064C
YNR058W	pp	YEL070W
YNR056C	pp	YDR456W
YJR089W	pp	YGR140W
YJR089W	pp	YDL017W
YJR089W	pp	YDR328C
YJR089W	pp	YDR415C
YJL058C	pp	YNL006W
YJL058C	pp	YIL046W
YJL058C	pp	YNL201C
YJL058C	pp	YBR260C
YJL058C	pp	YNL189W
YJL058C	pp	YML098W
YJL058C	pp	YML064C
YJL058C	pp	YKL203C
YJL058C	pp	YER093C
YJL058C	pp	YLR373C
YJL058C	pp	YLR447C
YJL058C	pp	YGR071C
YJL058C	pp	YNL092W
YFL007W	pp	YML092C
YFL007W	pp	YGL011C
YFL007W	pp	YDR227W
YFL007W	pp	YML109W
YER177W	pp	YDR099W
YER177W	pp	YIL159W
YER177W	pp	YER114C
YER177W	pp	YPR030W
YER177W	pp	YDL117W
YER177W	pp	YLR258W
YER177W	pp	YDR017C
YER177W	pp	YDR062W
YER177W	pp	YDR001C
YER177W	pp	YDR028C
YER177W	pp	YGL115W
YER177W	pp	YDR006C
YER177W	pp	YNL189W
YER177W	pp	YHL007C
YER177W	pp	YBL034C
YER177W	pp	YPL032C
YER177W	pp	YFR017C
YER177W	pp	YIL028W
YDR099W	pp	YDR099W
YDR099W	pp	YLR267W
YDR099W	pp	YNL042W
YDR099W	pp	YPR030W
YDR099W	pp	YBL043W
YDR099W	pp	YDR130C
YDR099W	pp	YNL199C
YDR099W	pp	YDR309C
YDR099W	pp	YDR017C
YDR099W	pp	YDR062W
YDR099W	pp	YCL051W
YDR099W	pp	YOR298C-A
YDR099W	pp	YNL293W
YDR099W	pp	YDR001C
YDR099W	pp	YBR001C
YDR099W	pp	YNL267W
YDR099W	pp	YGR123C
YDR099W	pp	YAL017W
YDR099W	pp	YBR050C
YDR099W	pp	YLR453C
YDR099W	pp	YGR214W
YDR099W	pp	YGL252C
YDR099W	pp	YHL007C
YDR099W	pp	YLR177W
YPL217C	pp	YOR080W
YPL217C	pp	YCL059C
YPL217C	pp	YNL061W
YPL217C	pp	YCR057C
YPL217C	pp	YER082C
YJR025C	pp	YLR288C
YJR025C	pp	YML108W
YJL060W	pp	YBR160W
YJL060W	pp	YLR314C
YBL098W	pp	YDL226C
YLR231C	pp	YDL017W
YFR047C	pp	YFR047C
YFR047C	pp	YLR347C
YFR047C	pp	YLL046C
YFR047C	pp	YNL189W
YFR047C	pp	YDL012C
YNL271C	pp	YLR319C
YNL271C	pp	YBR160W
YNL271C	pp	YLR229C
YNL271C	pp	YDL126C
YNL271C	pp	YDR021W
YNL271C	pp	YCL027W
YNL271C	pp	YMR032W
YNL271C	pp	YOR188W
YNL271C	pp	YKL129C
YNL271C	pp	YMR109W
YNL271C	pp	YOR122C
YNL271C	pp	YPR165W
YNL271C	pp	YLL021W
YNL271C	pp	YBR118W
YNL271C	pp	YML109W
YNL233W	pp	YER133W
YNL233W	pp	YGR014W
YNL233W	pp	YBL061C
YNL166C	pp	YCR002C
YNL166C	pp	YJR076C
YNL166C	pp	YHR107C
YNL166C	pp	YLR314C
YNL166C	pp	YDR507C
YNL166C	pp	YDR136C
YNL166C	pp	YDR368W
YIL159W	pp	YLR319C
YIL159W	pp	YLR310C
YIL159W	pp	YCL027W
YIL159W	pp	YMR032W
YIL159W	pp	YKL129C
YIL159W	pp	YMR109W
YIL159W	pp	YLR191W
YIL159W	pp	YOR122C
YIL159W	pp	YKR055W
YIL159W	pp	YKL079W
YIL159W	pp	YLR452C
YIL159W	pp	YLL016W
YBL085W	pp	YLR229C
YBL085W	pp	YER124C
YBL085W	pp	YMR032W
YBL085W	pp	YNL078W
YBL085W	pp	YHL007C
YBL085W	pp	YBR238C
YBL085W	pp	YER158C
YBL085W	pp	YJR056C
YBL085W	pp	YML109W
YER114C	pp	YAL041W
YER114C	pp	YLR229C
YER114C	pp	YNL298W
YER114C	pp	YER124C
YER114C	pp	YJR091C
YER114C	pp	YOR370C
YER114C	pp	YOR188W
YER114C	pp	YER118C
YER114C	pp	YHL007C
YER114C	pp	YEL043W
YER114C	pp	YIR039C
YER114C	pp	YML109W
YPL221W	pp	YBR012C
YLR267W	pp	YAL062W
YLR267W	pp	YDR281C
YLR267W	pp	YDR328C
[truncated: 12,131 more rows]
