# Supplementary material for: Architecture of transcriptional regulatory circuits is knitted over the topology of bio-molecular interaction networks
Source: BMC Syst Biol. 2008 Feb 8;2:17. doi: 10.1186/1752-0509-2-17 (PMC2268660; doi:10.1186/1752-0509-2-17)
Supplement: Additional file 12 — Supplementary Table 8 contains the MIPS Complexes association network for yeast. The file is supplied as TXT, but in SIF format (for example, it can be simply renamed .sif for usage under Cytoscape). [file 1752-0509-2-17-S12.txt]

550.2.530	mipscmplx	Q0032
420.4	mipscmplx	Q0045
550.2.169	mipscmplx	Q0050
420.5	mipscmplx	Q0080
550.1.77	mipscmplx	Q0080
420.5	mipscmplx	Q0085
550.2.537	mipscmplx	Q0092
420.3	mipscmplx	Q0105
440.4	mipscmplx	Q0120
420.5	mipscmplx	Q0130
500.6	mipscmplx	Q0140
500.60.20	mipscmplx	Q0140
420.4	mipscmplx	Q0250
420.4	mipscmplx	Q0275
440.14.10	mipscmplx	RNA_RNASE-P
410.5	mipscmplx	RNA_TLC1
510.15	mipscmplx	YAL001C
550.1.178	mipscmplx	YAL001C
550.1.77	mipscmplx	YAL002W
550.2.111	mipscmplx	YAL002W
500.20.10	mipscmplx	YAL003W
550.1.103	mipscmplx	YAL003W
550.2.388	mipscmplx	YAL003W
550.1.91	mipscmplx	YAL005C
260.30.20	mipscmplx	YAL007C
550.1.69	mipscmplx	YAL007C
295	mipscmplx	YAL009W
550.1.14	mipscmplx	YAL009W
550.1.128	mipscmplx	YAL010C
550.1.51	mipscmplx	YAL012W
550.2.244	mipscmplx	YAL012W
550.2.5	mipscmplx	YAL012W
550.1.208	mipscmplx	YAL013W
550.2.207	mipscmplx	YAL015C
550.2.208	mipscmplx	YAL015C
550.2.284	mipscmplx	YAL015C
550.1.170	mipscmplx	YAL016W
550.2.151	mipscmplx	YAL016W
550.2.232	mipscmplx	YAL016W
550.2.233	mipscmplx	YAL016W
550.2.356	mipscmplx	YAL016W
550.2.435	mipscmplx	YAL016W
550.2.460	mipscmplx	YAL016W
550.2.48	mipscmplx	YAL016W
550.1.161	mipscmplx	YAL017W
550.1.207	mipscmplx	YAL017W
550.1.214	mipscmplx	YAL017W
550.2.105	mipscmplx	YAL017W
550.2.533	mipscmplx	YAL017W
550.1.183	mipscmplx	YAL019W-A
550.2.533	mipscmplx	YAL019W-A
510.190.110	mipscmplx	YAL021C
550.1.211	mipscmplx	YAL021C
550.2.31	mipscmplx	YAL021C
550.3.65	mipscmplx	YAL021C
550.1.12	mipscmplx	YAL024C
550.1.170	mipscmplx	YAL024C
550.2.161	mipscmplx	YAL025C
550.1.67	mipscmplx	YAL026C-A
550.1.136	mipscmplx	YAL027W
550.2.257	mipscmplx	YAL027W
140.20.30	mipscmplx	YAL029C
550.1.17	mipscmplx	YAL029C
550.1.207	mipscmplx	YAL029C
550.2.155	mipscmplx	YAL029C
550.2.308	mipscmplx	YAL029C
550.2.345	mipscmplx	YAL029C
550.2.62	mipscmplx	YAL029C
260.50.20	mipscmplx	YAL030W
550.1.143	mipscmplx	YAL032C
440.12.20	mipscmplx	YAL033W
440.14.10	mipscmplx	YAL033W
550.1.154	mipscmplx	YAL033W
550.1.214	mipscmplx	YAL034C-B
550.1.107	mipscmplx	YAL035W
550.1.116	mipscmplx	YAL035W
550.1.135	mipscmplx	YAL035W
550.1.140	mipscmplx	YAL035W
550.1.86	mipscmplx	YAL035W
550.1.99	mipscmplx	YAL035W
550.2.169	mipscmplx	YAL035W
550.2.344	mipscmplx	YAL035W
550.2.505	mipscmplx	YAL035W
550.2.517	mipscmplx	YAL035W
550.3.7	mipscmplx	YAL035W
550.3.7	mipscmplx	YAL035W
550.1.142	mipscmplx	YAL036C
550.2.104	mipscmplx	YAL036C
380	mipscmplx	YAL038W
133.1	mipscmplx	YAL040C
550.1.5	mipscmplx	YAL041W
550.1.89	mipscmplx	YAL041W
260.30.20	mipscmplx	YAL042W
550.1.80	mipscmplx	YAL042W
440.10.20	mipscmplx	YAL042C-A
440.10.30	mipscmplx	YAL042C-A
550.1.125	mipscmplx	YAL042C-A
550.1.148	mipscmplx	YAL042C-A
550.3.34	mipscmplx	YAL042C-A
550.3.35	mipscmplx	YAL042C-A
550.3.36	mipscmplx	YAL042C-A
550.3.56	mipscmplx	YAL042C-A
200	mipscmplx	YAL044C
480.1	mipscmplx	YAL047C
550.2.46	mipscmplx	YAL047C
550.1.230	mipscmplx	YAL048C
550.2.440	mipscmplx	YAL049C
510.190.100	mipscmplx	YAL051W
550.1.67	mipscmplx	YAL053W
550.1.171	mipscmplx	YAL059W
550.2.384	mipscmplx	YAL059W
550.1.120	mipscmplx	YAL061W
260.30.20	mipscmplx	YAR002C-A
550.1.69	mipscmplx	YAR002C-A
550.1.139	mipscmplx	YAR002W
550.2.376	mipscmplx	YAR002W
550.1.199	mipscmplx	YAR003W
550.2.425	mipscmplx	YAR003W
410.40.20	mipscmplx	YAR007C
550.1.195	mipscmplx	YAR007C
550.1.200	mipscmplx	YAR007C
550.1.202	mipscmplx	YAR007C
550.1.212	mipscmplx	YAR007C
550.2.14	mipscmplx	YAR007C
550.2.292	mipscmplx	YAR007C
550.2.293	mipscmplx	YAR007C
440.30.30	mipscmplx	YAR008W
550.2.134	mipscmplx	YAR009C
550.1.106	mipscmplx	YAR014C
550.2.132	mipscmplx	YAR014C
550.2.147	mipscmplx	YAR014C
550.1.106	mipscmplx	YAR018C
550.2.38	mipscmplx	YAR019C
550.2.388	mipscmplx	YAR019C
550.2.389	mipscmplx	YAR019C
550.2.390	mipscmplx	YAR019C
550.2.391	mipscmplx	YAR019C
550.2.79	mipscmplx	YAR019C
550.1.23	mipscmplx	YAR042W
550.1.59	mipscmplx	YAR042W
550.2.303	mipscmplx	YAR073W
550.2.404	mipscmplx	YAR073W
550.2.446	mipscmplx	YAR073W
320	mipscmplx	YBL002W
550.1.220	mipscmplx	YBL002W
550.2.102	mipscmplx	YBL002W
550.2.119	mipscmplx	YBL002W
550.2.141	mipscmplx	YBL002W
550.2.170	mipscmplx	YBL002W
550.2.186	mipscmplx	YBL002W
550.2.22	mipscmplx	YBL002W
550.2.261	mipscmplx	YBL002W
550.2.446	mipscmplx	YBL002W
550.2.473	mipscmplx	YBL002W
550.2.474	mipscmplx	YBL002W
550.2.486	mipscmplx	YBL002W
550.2.491	mipscmplx	YBL002W
550.2.507	mipscmplx	YBL002W
550.2.529	mipscmplx	YBL002W
550.2.534	mipscmplx	YBL002W
550.2.535	mipscmplx	YBL002W
550.2.56	mipscmplx	YBL002W
320	mipscmplx	YBL003C
550.1.125	mipscmplx	YBL003C
550.1.144	mipscmplx	YBL003C
550.1.208	mipscmplx	YBL003C
550.2.146	mipscmplx	YBL003C
550.2.233	mipscmplx	YBL003C
550.2.278	mipscmplx	YBL003C
550.2.534	mipscmplx	YBL003C
550.1.104	mipscmplx	YBL004W
550.1.108	mipscmplx	YBL004W
550.1.109	mipscmplx	YBL004W
550.1.125	mipscmplx	YBL004W
550.1.140	mipscmplx	YBL004W
550.1.141	mipscmplx	YBL004W
550.1.142	mipscmplx	YBL004W
550.1.144	mipscmplx	YBL004W
550.1.149	mipscmplx	YBL004W
550.1.197	mipscmplx	YBL004W
550.1.204	mipscmplx	YBL004W
550.2.22	mipscmplx	YBL004W
550.2.321	mipscmplx	YBL004W
550.2.412	mipscmplx	YBL004W
550.2.446	mipscmplx	YBL004W
550.2.507	mipscmplx	YBL004W
140.20.20	mipscmplx	YBL007C
550.1.18	mipscmplx	YBL007C
550.2.155	mipscmplx	YBL007C
550.2.156	mipscmplx	YBL007C
550.2.150	mipscmplx	YBL008W-A
510.2	mipscmplx	YBL014C
550.2.267	mipscmplx	YBL015W
550.2.298	mipscmplx	YBL015W
550.2.316	mipscmplx	YBL015W
550.2.341	mipscmplx	YBL015W
470.2	mipscmplx	YBL016W
550.2.194	mipscmplx	YBL016W
550.2.289	mipscmplx	YBL016W
550.1.227	mipscmplx	YBL017C
550.2.155	mipscmplx	YBL017C
550.2.156	mipscmplx	YBL017C
550.3.72	mipscmplx	YBL017C
440.12.20	mipscmplx	YBL018C
440.14.10	mipscmplx	YBL018C
550.1.154	mipscmplx	YBL018C
510.16	mipscmplx	YBL021C
550.1.217	mipscmplx	YBL021C
550.2.124	mipscmplx	YBL021C
350.10.20	mipscmplx	YBL022C
550.1.62	mipscmplx	YBL022C
550.2.152	mipscmplx	YBL022C
550.2.369	mipscmplx	YBL022C
550.2.518	mipscmplx	YBL022C
410.3	mipscmplx	YBL023C
410.35	mipscmplx	YBL023C
550.1.10	mipscmplx	YBL023C
550.1.29	mipscmplx	YBL023C
550.2.82	mipscmplx	YBL023C
550.1.152	mipscmplx	YBL024W
510.3	mipscmplx	YBL025W
550.1.138	mipscmplx	YBL026W
550.1.147	mipscmplx	YBL026W
550.2.163	mipscmplx	YBL026W
550.2.165	mipscmplx	YBL026W
550.2.22	mipscmplx	YBL026W
550.2.507	mipscmplx	YBL026W
500.40.10	mipscmplx	YBL027W
550.2.26	mipscmplx	YBL029W
550.2.111	mipscmplx	YBL030C
550.2.146	mipscmplx	YBL030C
550.2.338	mipscmplx	YBL030C
550.1.142	mipscmplx	YBL032W
140.30.20	mipscmplx	YBL034C
480.2	mipscmplx	YBL034C
550.2.17	mipscmplx	YBL034C
550.3.23	mipscmplx	YBL034C
410.40.60	mipscmplx	YBL035C
550.1.211	mipscmplx	YBL035C
550.1.228	mipscmplx	YBL035C
550.2.426	mipscmplx	YBL036C
260.20.20	mipscmplx	YBL037W
550.1.78	mipscmplx	YBL037W
500.60.10	mipscmplx	YBL038W
550.1.108	mipscmplx	YBL038W
132	mipscmplx	YBL039C-A
550.1.41	mipscmplx	YBL039C-A
550.2.23	mipscmplx	YBL039C-A
550.2.328	mipscmplx	YBL039C-A
550.2.383	mipscmplx	YBL039C-A
550.2.469	mipscmplx	YBL039C-A
550.3.88	mipscmplx	YBL039C-A
360.10.10	mipscmplx	YBL041W
550.1.110	mipscmplx	YBL041W
550.1.111	mipscmplx	YBL041W
550.1.170	mipscmplx	YBL041W
550.2.238	mipscmplx	YBL041W
550.3.60	mipscmplx	YBL041W
550.1.96	mipscmplx	YBL044W
550.2.22	mipscmplx	YBL044W
550.2.507	mipscmplx	YBL044W
420.3	mipscmplx	YBL045C
550.1.46	mipscmplx	YBL045C
550.2.132	mipscmplx	YBL045C
550.2.186	mipscmplx	YBL045C
550.2.218	mipscmplx	YBL045C
550.2.327	mipscmplx	YBL045C
550.2.338	mipscmplx	YBL045C
550.2.341	mipscmplx	YBL045C
550.2.350	mipscmplx	YBL045C
550.2.362	mipscmplx	YBL045C
550.2.363	mipscmplx	YBL045C
550.2.369	mipscmplx	YBL045C
550.2.388	mipscmplx	YBL045C
550.2.457	mipscmplx	YBL045C
550.2.497	mipscmplx	YBL045C
550.2.70	mipscmplx	YBL045C
550.1.169	mipscmplx	YBL046W
550.2.234	mipscmplx	YBL046W
550.1.20	mipscmplx	YBL047C
550.2.132	mipscmplx	YBL047C
550.2.133	mipscmplx	YBL047C
550.2.279	mipscmplx	YBL047C
550.2.534	mipscmplx	YBL047C
550.2.535	mipscmplx	YBL047C
550.2.62	mipscmplx	YBL047C
550.2.427	mipscmplx	YBL049W
550.2.437	mipscmplx	YBL049W
550.2.462	mipscmplx	YBL049W
550.2.479	mipscmplx	YBL049W
260.4	mipscmplx	YBL050W
550.1.71	mipscmplx	YBL050W
550.1.131	mipscmplx	YBL051C
550.2.132	mipscmplx	YBL051C
550.1.176	mipscmplx	YBL056W
550.2.250	mipscmplx	YBL056W
550.2.282	mipscmplx	YBL056W
550.2.283	mipscmplx	YBL056W
550.1.9	mipscmplx	YBL058W
550.2.261	mipscmplx	YBL058W
550.2.413	mipscmplx	YBL058W
550.2.431	mipscmplx	YBL058W
550.2.432	mipscmplx	YBL058W
550.2.451	mipscmplx	YBL061C
140.30.30.10	mipscmplx	YBL063W
550.1.21	mipscmplx	YBL063W
550.1.97	mipscmplx	YBL064C
550.2.212	mipscmplx	YBL064C
550.2.451	mipscmplx	YBL066C
500.40.20	mipscmplx	YBL072C
440.30.10	mipscmplx	YBL074C
550.1.140	mipscmplx	YBL074C
550.1.147	mipscmplx	YBL074C
550.3.62	mipscmplx	YBL074C
550.1.135	mipscmplx	YBL075C
550.1.148	mipscmplx	YBL075C
550.1.121	mipscmplx	YBL076C
550.1.95	mipscmplx	YBL076C
550.2.244	mipscmplx	YBL076C
550.2.316	mipscmplx	YBL076C
550.2.379	mipscmplx	YBL076C
550.2.506	mipscmplx	YBL076C
550.2.62	mipscmplx	YBL076C
550.2.82	mipscmplx	YBL076C
550.3.34	mipscmplx	YBL076C
140.30.20	mipscmplx	YBL078C
260.1	mipscmplx	YBL078C
310	mipscmplx	YBL079W
500.5	mipscmplx	YBL080C
550.2.540	mipscmplx	YBL080C
550.1.3	mipscmplx	YBL084C
60	mipscmplx	YBL084C
550.1.164	mipscmplx	YBL085W
500.40.10	mipscmplx	YBL087C
550.1.85	mipscmplx	YBL087C
550.3.64	mipscmplx	YBL087C
550.1.183	mipscmplx	YBL088C
550.1.204	mipscmplx	YBL088C
550.2.387	mipscmplx	YBL088C
500.60.20	mipscmplx	YBL090W
550.1.104	mipscmplx	YBL090W
550.2.299	mipscmplx	YBL091C-A
500.40.10	mipscmplx	YBL092W
510.40.20	mipscmplx	YBL093C
550.1.209	mipscmplx	YBL093C
420.5	mipscmplx	YBL099W
510.190.130	mipscmplx	YBL104C
550.1.170	mipscmplx	YBL104C
550.2.455	mipscmplx	YBL104C
550.2.6	mipscmplx	YBL104C
550.2.82	mipscmplx	YBL104C
550.1.174	mipscmplx	YBL105C
550.2.435	mipscmplx	YBL108W
550.1.161	mipscmplx	YBR001C
320	mipscmplx	YBR009C
550.1.204	mipscmplx	YBR009C
550.2.100	mipscmplx	YBR009C
550.2.101	mipscmplx	YBR009C
550.2.132	mipscmplx	YBR009C
550.2.137	mipscmplx	YBR009C
550.2.141	mipscmplx	YBR009C
550.2.157	mipscmplx	YBR009C
550.2.200	mipscmplx	YBR009C
550.2.201	mipscmplx	YBR009C
550.2.22	mipscmplx	YBR009C
550.2.253	mipscmplx	YBR009C
550.2.261	mipscmplx	YBR009C
550.2.262	mipscmplx	YBR009C
550.2.303	mipscmplx	YBR009C
550.2.315	mipscmplx	YBR009C
550.2.319	mipscmplx	YBR009C
550.2.341	mipscmplx	YBR009C
550.2.386	mipscmplx	YBR009C
550.2.507	mipscmplx	YBR009C
550.2.513	mipscmplx	YBR009C
550.2.530	mipscmplx	YBR009C
550.2.534	mipscmplx	YBR009C
550.2.56	mipscmplx	YBR009C
550.2.74	mipscmplx	YBR009C
320	mipscmplx	YBR010W
550.2.154	mipscmplx	YBR010W
550.2.170	mipscmplx	YBR010W
550.2.183	mipscmplx	YBR010W
550.2.56	mipscmplx	YBR010W
550.1.55	mipscmplx	YBR011C
550.2.123	mipscmplx	YBR011C
550.2.132	mipscmplx	YBR011C
550.2.206	mipscmplx	YBR011C
550.2.27	mipscmplx	YBR011C
550.2.278	mipscmplx	YBR011C
550.2.360	mipscmplx	YBR011C
550.2.4	mipscmplx	YBR011C
550.2.62	mipscmplx	YBR011C
550.2.88	mipscmplx	YBR011C
550.2.442	mipscmplx	YBR014C
550.1.123	mipscmplx	YBR017C
550.2.146	mipscmplx	YBR017C
550.3.69	mipscmplx	YBR017C
550.2.29	mipscmplx	YBR018C
550.2.338	mipscmplx	YBR018C
550.2.360	mipscmplx	YBR018C
550.2.363	mipscmplx	YBR018C
550.2.504	mipscmplx	YBR018C
550.2.505	mipscmplx	YBR018C
550.2.88	mipscmplx	YBR018C
550.1.103	mipscmplx	YBR025C
550.1.205	mipscmplx	YBR025C
550.1.212	mipscmplx	YBR025C
550.2.244	mipscmplx	YBR025C
550.2.341	mipscmplx	YBR025C
550.2.385	mipscmplx	YBR025C
550.2.459	mipscmplx	YBR025C
550.3.89	mipscmplx	YBR025C
550.2.435	mipscmplx	YBR028C
500.40.10	mipscmplx	YBR031W
550.3.38	mipscmplx	YBR031W
550.2.90	mipscmplx	YBR035C
420.5	mipscmplx	YBR039W
550.2.123	mipscmplx	YBR039W
550.2.13	mipscmplx	YBR039W
550.2.26	mipscmplx	YBR039W
550.2.271	mipscmplx	YBR039W
550.2.272	mipscmplx	YBR039W
550.2.283	mipscmplx	YBR039W
550.2.297	mipscmplx	YBR039W
550.2.341	mipscmplx	YBR039W
550.2.353	mipscmplx	YBR039W
550.2.364	mipscmplx	YBR039W
550.2.37	mipscmplx	YBR039W
550.2.374	mipscmplx	YBR039W
550.2.486	mipscmplx	YBR039W
550.2.504	mipscmplx	YBR039W
550.2.505	mipscmplx	YBR039W
550.2.535	mipscmplx	YBR039W
550.2.61	mipscmplx	YBR039W
550.2.69	mipscmplx	YBR039W
550.1.42	mipscmplx	YBR044C
500.40.20	mipscmplx	YBR048W
550.1.200	mipscmplx	YBR049C
550.2.376	mipscmplx	YBR049C
550.3.77	mipscmplx	YBR049C
440.30.10	mipscmplx	YBR055C
550.1.138	mipscmplx	YBR055C
550.1.145	mipscmplx	YBR055C
550.1.146	mipscmplx	YBR055C
550.1.147	mipscmplx	YBR055C
550.2.244	mipscmplx	YBR055C
550.3.14	mipscmplx	YBR055C
550.1.13	mipscmplx	YBR057C
550.2.511	mipscmplx	YBR057C
550.1.95	mipscmplx	YBR058C
550.2.239	mipscmplx	YBR059C
550.2.3	mipscmplx	YBR059C
550.2.355	mipscmplx	YBR059C
410.1	mipscmplx	YBR060C
410.2	mipscmplx	YBR060C
410.3	mipscmplx	YBR060C
410.35	mipscmplx	YBR060C
550.1.10	mipscmplx	YBR060C
550.3.85	mipscmplx	YBR061C
550.2.422	mipscmplx	YBR063C
550.1.143	mipscmplx	YBR065C
550.1.145	mipscmplx	YBR065C
550.1.146	mipscmplx	YBR065C
550.1.147	mipscmplx	YBR065C
550.1.119	mipscmplx	YBR069C
550.2.134	mipscmplx	YBR078W
500.10.40	mipscmplx	YBR079C
550.1.107	mipscmplx	YBR079C
550.1.135	mipscmplx	YBR079C
550.1.149	mipscmplx	YBR079C
550.1.189	mipscmplx	YBR079C
550.1.204	mipscmplx	YBR079C
550.1.209	mipscmplx	YBR079C
550.2.379	mipscmplx	YBR079C
550.2.395	mipscmplx	YBR079C
550.2.535	mipscmplx	YBR079C
550.3.51	mipscmplx	YBR079C
260.4	mipscmplx	YBR080C
550.2.23	mipscmplx	YBR080C
550.2.338	mipscmplx	YBR080C
550.2.4	mipscmplx	YBR080C
230.20.20	mipscmplx	YBR081C
510.190.10.20.10	mipscmplx	YBR081C
510.190.10.20.20	mipscmplx	YBR081C
550.1.206	mipscmplx	YBR081C
550.1.207	mipscmplx	YBR081C
550.1.209	mipscmplx	YBR081C
550.1.214	mipscmplx	YBR081C
550.2.112	mipscmplx	YBR081C
550.2.324	mipscmplx	YBR081C
550.2.382	mipscmplx	YBR081C
550.2.411	mipscmplx	YBR082C
550.2.152	mipscmplx	YBR083W
550.2.386	mipscmplx	YBR083W
500.40.10	mipscmplx	YBR084C-A
550.1.106	mipscmplx	YBR084W
550.1.140	mipscmplx	YBR084W
550.1.142	mipscmplx	YBR084W
550.1.149	mipscmplx	YBR084W
550.1.152	mipscmplx	YBR084W
550.1.183	mipscmplx	YBR084W
550.1.193	mipscmplx	YBR084W
550.1.197	mipscmplx	YBR084W
550.1.204	mipscmplx	YBR084W
550.1.228	mipscmplx	YBR084W
550.1.84	mipscmplx	YBR084W
550.1.86	mipscmplx	YBR084W
550.1.99	mipscmplx	YBR084W
550.2.123	mipscmplx	YBR085W
550.2.155	mipscmplx	YBR085W
550.2.23	mipscmplx	YBR085W
550.2.271	mipscmplx	YBR085W
550.2.272	mipscmplx	YBR085W
550.2.283	mipscmplx	YBR085W
550.2.296	mipscmplx	YBR085W
550.2.364	mipscmplx	YBR085W
550.2.375	mipscmplx	YBR085W
550.2.4	mipscmplx	YBR085W
550.2.435	mipscmplx	YBR085W
550.1.107	mipscmplx	YBR086C
410.40.30	mipscmplx	YBR087W
550.1.205	mipscmplx	YBR087W
550.1.228	mipscmplx	YBR087W
550.2.264	mipscmplx	YBR087W
550.2.265	mipscmplx	YBR087W
550.2.299	mipscmplx	YBR087W
550.2.300	mipscmplx	YBR087W
410.40.10	mipscmplx	YBR088C
550.2.229	mipscmplx	YBR088C
550.2.230	mipscmplx	YBR088C
550.2.268	mipscmplx	YBR088C
550.2.461	mipscmplx	YBR088C
550.2.50	mipscmplx	YBR088C
550.1.200	mipscmplx	YBR089C-A
290.20.10	mipscmplx	YBR091C
550.2.428	mipscmplx	YBR094W
550.1.208	mipscmplx	YBR095C
260	mipscmplx	YBR097W
550.1.176	mipscmplx	YBR097W
550.2.200	mipscmplx	YBR098W
550.1.132	mipscmplx	YBR101C
550.1.81	mipscmplx	YBR102C
550.1.101	mipscmplx	YBR103W
550.1.170	mipscmplx	YBR103W
550.1.219	mipscmplx	YBR103W
550.2.347	mipscmplx	YBR103W
550.2.376	mipscmplx	YBR103W
550.1.148	mipscmplx	YBR105C
550.2.437	mipscmplx	YBR105C
270.20.50	mipscmplx	YBR107C
550.1.221	mipscmplx	YBR107C
480.1	mipscmplx	YBR109C
550.1.134	mipscmplx	YBR109C
550.2.62	mipscmplx	YBR109C
550.2.63	mipscmplx	YBR109C
550.2.64	mipscmplx	YBR109C
550.2.65	mipscmplx	YBR109C
510.190.140	mipscmplx	YBR112C
550.2.405	mipscmplx	YBR112C
510.180.10.40	mipscmplx	YBR114W
550.1.212	mipscmplx	YBR114W
550.1.230	mipscmplx	YBR114W
550.2.259	mipscmplx	YBR114W
550.2.260	mipscmplx	YBR114W
550.2.261	mipscmplx	YBR114W
550.2.262	mipscmplx	YBR114W
280	mipscmplx	YBR115C
550.1.171	mipscmplx	YBR115C
550.1.57	mipscmplx	YBR115C
550.1.28	mipscmplx	YBR117C
500.20.10	mipscmplx	YBR118W
550.1.103	mipscmplx	YBR118W
550.1.139	mipscmplx	YBR119W
550.1.145	mipscmplx	YBR119W
550.1.146	mipscmplx	YBR119W
550.1.147	mipscmplx	YBR119W
550.3.35	mipscmplx	YBR119W
440.4	mipscmplx	YBR120C
500.5	mipscmplx	YBR120C
550.2.111	mipscmplx	YBR120C
550.2.146	mipscmplx	YBR120C
550.2.244	mipscmplx	YBR121C-A
550.2.379	mipscmplx	YBR121C-A
550.2.517	mipscmplx	YBR121C-A
500.60.10	mipscmplx	YBR122C
550.1.108	mipscmplx	YBR122C
510.15	mipscmplx	YBR123C
550.1.178	mipscmplx	YBR123C
550.3.34	mipscmplx	YBR123C
550.1.177	mipscmplx	YBR125C
550.2.132	mipscmplx	YBR125C
550.2.251	mipscmplx	YBR125C
550.2.451	mipscmplx	YBR125C
550.1.29	mipscmplx	YBR126C
550.2.134	mipscmplx	YBR126C
550.2.149	mipscmplx	YBR126C
550.2.164	mipscmplx	YBR126C
550.2.244	mipscmplx	YBR126C
550.2.308	mipscmplx	YBR126C
550.2.37	mipscmplx	YBR126C
550.2.379	mipscmplx	YBR126C
550.2.418	mipscmplx	YBR126C
550.2.439	mipscmplx	YBR126C
550.2.451	mipscmplx	YBR126C
550.2.49	mipscmplx	YBR126C
550.2.504	mipscmplx	YBR126C
550.2.77	mipscmplx	YBR126C
220	mipscmplx	YBR127C
550.1.45	mipscmplx	YBR127C
550.1.173	mipscmplx	YBR128C
550.2.284	mipscmplx	YBR129C
550.1.17	mipscmplx	YBR130C
550.2.345	mipscmplx	YBR130C
550.2.62	mipscmplx	YBR130C
550.2.244	mipscmplx	YBR133C
550.2.381	mipscmplx	YBR133C
550.1.6	mipscmplx	YBR135W
550.2.58	mipscmplx	YBR135W
550.2.60	mipscmplx	YBR135W
550.2.82	mipscmplx	YBR135W
550.1.197	mipscmplx	YBR136W
550.1.202	mipscmplx	YBR136W
550.1.212	mipscmplx	YBR136W
550.2.175	mipscmplx	YBR136W
550.2.176	mipscmplx	YBR136W
550.1.31	mipscmplx	YBR139W
550.2.434	mipscmplx	YBR139W
550.2.288	mipscmplx	YBR140C
550.2.308	mipscmplx	YBR140C
440.30.10	mipscmplx	YBR142W
550.1.149	mipscmplx	YBR142W
550.2.480	mipscmplx	YBR142W
500.30.10	mipscmplx	YBR143C
550.1.107	mipscmplx	YBR143C
550.1.197	mipscmplx	YBR143C
550.2.345	mipscmplx	YBR143C
550.2.375	mipscmplx	YBR143C
550.3.82	mipscmplx	YBR143C
550.2.157	mipscmplx	YBR145W
500.60.20	mipscmplx	YBR146W
550.1.104	mipscmplx	YBR146W
143	mipscmplx	YBR149W
550.2.244	mipscmplx	YBR149W
550.2.316	mipscmplx	YBR150C
440.30.10	mipscmplx	YBR152W
550.1.147	mipscmplx	YBR152W
510.1	mipscmplx	YBR154C
510.12	mipscmplx	YBR154C
510.40.10	mipscmplx	YBR154C
550.1.210	mipscmplx	YBR154C
550.1.213	mipscmplx	YBR154C
550.2.314	mipscmplx	YBR154C
550.2.316	mipscmplx	YBR154C
550.2.322	mipscmplx	YBR154C
550.3.19	mipscmplx	YBR154C
550.3.23	mipscmplx	YBR154C
550.3.24	mipscmplx	YBR154C
550.3.25	mipscmplx	YBR154C
550.3.37	mipscmplx	YBR154C
550.1.43	mipscmplx	YBR155W
550.2.67	mipscmplx	YBR155W
550.1.106	mipscmplx	YBR158W
550.1.11	mipscmplx	YBR158W
133.1	mipscmplx	YBR160W
550.1.6	mipscmplx	YBR160W
550.2.101	mipscmplx	YBR160W
550.2.41	mipscmplx	YBR160W
550.2.52	mipscmplx	YBR160W
550.2.58	mipscmplx	YBR160W
550.2.59	mipscmplx	YBR160W
550.2.60	mipscmplx	YBR160W
550.2.61	mipscmplx	YBR160W
550.1.79	mipscmplx	YBR162C
550.2.4	mipscmplx	YBR166C
440.12.20	mipscmplx	YBR167C
440.14.10	mipscmplx	YBR167C
550.1.154	mipscmplx	YBR167C
550.1.209	mipscmplx	YBR169C
550.1.215	mipscmplx	YBR169C
550.1.34	mipscmplx	YBR169C
550.1.9	mipscmplx	YBR170C
550.2.413	mipscmplx	YBR170C
520.10.20	mipscmplx	YBR171W
550.1.72	mipscmplx	YBR171W
140.20.30	mipscmplx	YBR172C
360.10.10	mipscmplx	YBR173C
550.1.199	mipscmplx	YBR175W
550.2.429	mipscmplx	YBR175W
550.2.221	mipscmplx	YBR179C
500.40.20	mipscmplx	YBR181C
550.2.271	mipscmplx	YBR184W
550.2.338	mipscmplx	YBR187W
440.3	mipscmplx	YBR188C
500.40.20	mipscmplx	YBR189W
500.40.10	mipscmplx	YBR191W
510.40.20	mipscmplx	YBR193C
550.1.209	mipscmplx	YBR193C
550.2.198	mipscmplx	YBR195C
550.2.257	mipscmplx	YBR195C
90.1	mipscmplx	YBR195C
550.1.136	mipscmplx	YBR196C
550.1.65	mipscmplx	YBR196C
230.20.20	mipscmplx	YBR198C
510.190.10.20.10	mipscmplx	YBR198C
510.70.20	mipscmplx	YBR198C
550.1.108	mipscmplx	YBR198C
550.1.196	mipscmplx	YBR198C
550.1.207	mipscmplx	YBR198C
550.1.214	mipscmplx	YBR198C
550.2.385	mipscmplx	YBR198C
140.20.20	mipscmplx	YBR200W
550.1.5	mipscmplx	YBR200W
410.3	mipscmplx	YBR202W
410.35	mipscmplx	YBR202W
550.1.10	mipscmplx	YBR202W
550.2.13	mipscmplx	YBR202W
550.2.430	mipscmplx	YBR203W
550.1.70	mipscmplx	YBR205W
550.2.146	mipscmplx	YBR205W
550.2.417	mipscmplx	YBR205W
550.1.53	mipscmplx	YBR207W
550.1.42	mipscmplx	YBR208C
550.2.13	mipscmplx	YBR208C
550.2.134	mipscmplx	YBR208C
550.2.334	mipscmplx	YBR208C
480.2	mipscmplx	YBR211C
550.1.221	mipscmplx	YBR211C
550.1.162	mipscmplx	YBR216C
550.2.4	mipscmplx	YBR217W
550.2.316	mipscmplx	YBR218C
550.2.435	mipscmplx	YBR218C
390	mipscmplx	YBR221C
550.1.102	mipscmplx	YBR221C
550.1.135	mipscmplx	YBR221C
550.1.165	mipscmplx	YBR221C
550.1.42	mipscmplx	YBR221C
550.2.431	mipscmplx	YBR223C
550.2.432	mipscmplx	YBR223C
550.1.163	mipscmplx	YBR225W
550.2.132	mipscmplx	YBR225W
550.2.111	mipscmplx	YBR227C
550.2.388	mipscmplx	YBR227C
550.2.505	mipscmplx	YBR228W
550.1.136	mipscmplx	YBR233W
270.20.30	mipscmplx	YBR233W-A
140.20.20	mipscmplx	YBR234C
550.1.19	mipscmplx	YBR234C
550.2.13	mipscmplx	YBR234C
550.2.9	mipscmplx	YBR234C
550.1.210	mipscmplx	YBR236C
440.30.10	mipscmplx	YBR237W
550.1.164	mipscmplx	YBR238C
550.2.552	mipscmplx	YBR242W
550.1.127	mipscmplx	YBR245C
550.1.189	mipscmplx	YBR245C
550.1.192	mipscmplx	YBR245C
550.1.196	mipscmplx	YBR245C
550.1.200	mipscmplx	YBR245C
550.1.203	mipscmplx	YBR245C
550.1.208	mipscmplx	YBR245C
550.1.220	mipscmplx	YBR245C
550.2.145	mipscmplx	YBR245C
550.1.98	mipscmplx	YBR246W
550.1.109	mipscmplx	YBR247C
550.1.125	mipscmplx	YBR247C
550.1.144	mipscmplx	YBR247C
550.1.176	mipscmplx	YBR247C
550.1.198	mipscmplx	YBR247C
550.2.132	mipscmplx	YBR247C
550.2.133	mipscmplx	YBR247C
550.2.146	mipscmplx	YBR247C
550.2.2	mipscmplx	YBR247C
550.2.369	mipscmplx	YBR247C
550.2.379	mipscmplx	YBR247C
550.2.82	mipscmplx	YBR247C
550.2.316	mipscmplx	YBR249C
550.2.541	mipscmplx	YBR249C
500.60.20	mipscmplx	YBR251W
550.1.104	mipscmplx	YBR251W
550.1.147	mipscmplx	YBR251W
550.2.388	mipscmplx	YBR252W
510.40.20	mipscmplx	YBR253W
550.1.209	mipscmplx	YBR253W
260.6	mipscmplx	YBR254C
550.1.75	mipscmplx	YBR254C
440.12.20	mipscmplx	YBR257W
440.14.10	mipscmplx	YBR257W
550.1.154	mipscmplx	YBR257W
550.3.78	mipscmplx	YBR257W
550.2.187	mipscmplx	YBR260C
550.2.35	mipscmplx	YBR260C
550.1.86	mipscmplx	YBR263W
550.2.113	mipscmplx	YBR264C
550.2.547	mipscmplx	YBR264C
550.1.29	mipscmplx	YBR265W
550.1.149	mipscmplx	YBR267W
550.2.433	mipscmplx	YBR267W
550.3.41	mipscmplx	YBR267W
500.60.10	mipscmplx	YBR268W
550.1.204	mipscmplx	YBR272C
550.2.468	mipscmplx	YBR272C
550.2.53	mipscmplx	YBR274W
550.2.54	mipscmplx	YBR274W
550.2.235	mipscmplx	YBR276C
410.35	mipscmplx	YBR278W
410.40.100	mipscmplx	YBR278W
550.1.190	mipscmplx	YBR278W
550.1.201	mipscmplx	YBR279W
550.3.46	mipscmplx	YBR279W
550.2.434	mipscmplx	YBR280C
550.2.47	mipscmplx	YBR280C
550.2.388	mipscmplx	YBR281C
550.2.389	mipscmplx	YBR281C
550.2.390	mipscmplx	YBR281C
550.2.391	mipscmplx	YBR281C
550.2.521	mipscmplx	YBR281C
500.60.10	mipscmplx	YBR282W
550.1.108	mipscmplx	YBR282W
550.2.340	mipscmplx	YBR286W
550.1.184	mipscmplx	YBR287W
260.20.30	mipscmplx	YBR288C
550.1.78	mipscmplx	YBR288C
550.2.7	mipscmplx	YBR288C
510.190.50	mipscmplx	YBR289W
550.1.109	mipscmplx	YBR289W
550.1.198	mipscmplx	YBR289W
550.1.6	mipscmplx	YBR295W
40	mipscmplx	YCL009C
230.20.20	mipscmplx	YCL010C
510.190.10.20.10	mipscmplx	YCL010C
550.1.207	mipscmplx	YCL010C
550.1.214	mipscmplx	YCL010C
550.2.112	mipscmplx	YCL010C
550.2.106	mipscmplx	YCL012C
550.2.446	mipscmplx	YCL012C
550.2.74	mipscmplx	YCL012C
550.1.108	mipscmplx	YCL014W
550.2.150	mipscmplx	YCL014W
550.2.486	mipscmplx	YCL014W
550.2.144	mipscmplx	YCL017C
550.1.136	mipscmplx	YCL024W
550.1.224	mipscmplx	YCL024W
550.2.142	mipscmplx	YCL028W
550.2.157	mipscmplx	YCL028W
550.2.187	mipscmplx	YCL028W
550.2.299	mipscmplx	YCL028W
550.2.301	mipscmplx	YCL028W
550.2.31	mipscmplx	YCL028W
550.2.313	mipscmplx	YCL028W
550.2.322	mipscmplx	YCL028W
550.2.343	mipscmplx	YCL028W
550.2.364	mipscmplx	YCL028W
550.2.378	mipscmplx	YCL028W
550.2.383	mipscmplx	YCL028W
550.2.416	mipscmplx	YCL028W
550.2.432	mipscmplx	YCL028W
550.2.447	mipscmplx	YCL028W
140.30.20	mipscmplx	YCL029C
480.2	mipscmplx	YCL029C
550.2.154	mipscmplx	YCL029C
550.1.54	mipscmplx	YCL030C
550.2.472	mipscmplx	YCL030C
550.1.144	mipscmplx	YCL031C
550.3.48	mipscmplx	YCL031C
550.2.341	mipscmplx	YCL035C
550.1.125	mipscmplx	YCL037C
550.1.138	mipscmplx	YCL037C
550.1.139	mipscmplx	YCL037C
550.1.140	mipscmplx	YCL037C
550.1.142	mipscmplx	YCL037C
550.2.427	mipscmplx	YCL039W
550.2.437	mipscmplx	YCL039W
140.20.20	mipscmplx	YCL040W
550.2.300	mipscmplx	YCL042W
550.2.174	mipscmplx	YCL043C
550.2.34	mipscmplx	YCL043C
550.2.344	mipscmplx	YCL043C
550.2.56	mipscmplx	YCL043C
550.2.96	mipscmplx	YCL043C
550.1.148	mipscmplx	YCL046W
550.2.165	mipscmplx	YCL050C
550.1.149	mipscmplx	YCL054W
550.2.115	mipscmplx	YCL054W
550.2.475	mipscmplx	YCL054W
550.2.82	mipscmplx	YCL054W
550.1.109	mipscmplx	YCL059C
550.1.125	mipscmplx	YCL059C
550.1.140	mipscmplx	YCL059C
550.1.144	mipscmplx	YCL059C
550.2.446	mipscmplx	YCL059C
550.2.6	mipscmplx	YCL059C
550.2.438	mipscmplx	YCR001W
140.10.20	mipscmplx	YCR002C
550.1.4	mipscmplx	YCR002C
550.2.244	mipscmplx	YCR002C
550.2.295	mipscmplx	YCR002C
550.2.33	mipscmplx	YCR002C
550.2.34	mipscmplx	YCR002C
550.2.35	mipscmplx	YCR002C
550.2.42	mipscmplx	YCR002C
550.2.456	mipscmplx	YCR002C
500.60.10	mipscmplx	YCR003W
550.2.335	mipscmplx	YCR008W
550.2.326	mipscmplx	YCR009C
550.2.327	mipscmplx	YCR009C
550.2.338	mipscmplx	YCR009C
550.1.110	mipscmplx	YCR012W
550.1.111	mipscmplx	YCR012W
550.1.202	mipscmplx	YCR012W
550.1.209	mipscmplx	YCR012W
550.1.212	mipscmplx	YCR012W
550.1.27	mipscmplx	YCR012W
550.1.79	mipscmplx	YCR012W
410.40.70	mipscmplx	YCR014C
550.2.231	mipscmplx	YCR014C
550.1.11	mipscmplx	YCR015C
440.30.20	mipscmplx	YCR018C
550.1.117	mipscmplx	YCR020C-A
210	mipscmplx	YCR024C-A
550.1.212	mipscmplx	YCR028C-A
550.1.230	mipscmplx	YCR028C-A
550.1.108	mipscmplx	YCR030C
550.1.18	mipscmplx	YCR030C
550.1.20	mipscmplx	YCR030C
550.2.534	mipscmplx	YCR030C
500.40.20	mipscmplx	YCR031C
240	mipscmplx	YCR033W
550.1.101	mipscmplx	YCR033W
550.1.170	mipscmplx	YCR033W
550.2.347	mipscmplx	YCR033W
190.1	mipscmplx	YCR034W
440.12.10	mipscmplx	YCR035C
550.1.134	mipscmplx	YCR035C
550.1.141	mipscmplx	YCR035C
550.2.376	mipscmplx	YCR035C
550.3.22	mipscmplx	YCR035C
510.70.20	mipscmplx	YCR042C
550.1.214	mipscmplx	YCR042C
500.6	mipscmplx	YCR046C
500.60.10	mipscmplx	YCR046C
550.1.108	mipscmplx	YCR046C
550.1.147	mipscmplx	YCR046C
550.2.517	mipscmplx	YCR048W
400	mipscmplx	YCR052W
550.1.192	mipscmplx	YCR052W
550.1.203	mipscmplx	YCR052W
550.3.32	mipscmplx	YCR052W
550.2.244	mipscmplx	YCR053W
550.2.379	mipscmplx	YCR053W
550.2.380	mipscmplx	YCR053W
550.2.42	mipscmplx	YCR053W
550.1.125	mipscmplx	YCR057C
550.1.144	mipscmplx	YCR057C
550.2.255	mipscmplx	YCR057C
550.2.493	mipscmplx	YCR057C
550.3.87	mipscmplx	YCR057C
550.1.143	mipscmplx	YCR063W
550.1.147	mipscmplx	YCR063W
550.2.285	mipscmplx	YCR066W
550.2.410	mipscmplx	YCR066W
500.60.10	mipscmplx	YCR071C
550.1.108	mipscmplx	YCR071C
550.1.149	mipscmplx	YCR072C
550.2.274	mipscmplx	YCR073C
550.2.377	mipscmplx	YCR073C
550.2.338	mipscmplx	YCR076C
550.1.138	mipscmplx	YCR077C
550.1.147	mipscmplx	YCR077C
550.2.163	mipscmplx	YCR077C
550.2.164	mipscmplx	YCR077C
550.2.214	mipscmplx	YCR077C
550.2.215	mipscmplx	YCR077C
550.3.14	mipscmplx	YCR077C
550.1.64	mipscmplx	YCR079W
550.2.439	mipscmplx	YCR079W
133.4	mipscmplx	YCR081W
550.1.209	mipscmplx	YCR081W
510.190.140	mipscmplx	YCR084C
550.1.208	mipscmplx	YCR084C
550.2.1	mipscmplx	YCR084C
550.2.108	mipscmplx	YCR084C
550.2.405	mipscmplx	YCR084C
550.2.458	mipscmplx	YCR087W
140.20.20	mipscmplx	YCR088W
550.2.1	mipscmplx	YCR088W
550.2.132	mipscmplx	YCR088W
550.2.239	mipscmplx	YCR088W
550.2.487	mipscmplx	YCR088W
550.2.525	mipscmplx	YCR088W
550.2.526	mipscmplx	YCR088W
550.2.148	mipscmplx	YCR091W
510.180.50.10	mipscmplx	YCR092C
550.1.212	mipscmplx	YCR092C
550.2.196	mipscmplx	YCR092C
510.190.110	mipscmplx	YCR093W
510.190.40	mipscmplx	YCR093W
550.1.211	mipscmplx	YCR093W
550.2.134	mipscmplx	YCR093W
550.2.31	mipscmplx	YCR093W
550.2.424	mipscmplx	YCR093W
550.3.65	mipscmplx	YCR093W
550.1.203	mipscmplx	YDL002C
550.1.208	mipscmplx	YDL002C
475.05	mipscmplx	YDL003W
550.1.8	mipscmplx	YDL003W
550.2.172	mipscmplx	YDL003W
550.2.46	mipscmplx	YDL003W
420.5	mipscmplx	YDL004W
510.40.20	mipscmplx	YDL005C
550.1.209	mipscmplx	YDL005C
550.1.207	mipscmplx	YDL006W
550.1.214	mipscmplx	YDL006W
550.2.10	mipscmplx	YDL006W
550.2.216	mipscmplx	YDL006W
550.2.220	mipscmplx	YDL006W
550.2.249	mipscmplx	YDL006W
550.2.356	mipscmplx	YDL006W
550.2.47	mipscmplx	YDL006W
360.10.20	mipscmplx	YDL007W
550.1.110	mipscmplx	YDL007W
550.1.111	mipscmplx	YDL007W
550.1.202	mipscmplx	YDL007W
550.1.204	mipscmplx	YDL007W
550.2.292	mipscmplx	YDL007W
550.2.318	mipscmplx	YDL007W
550.2.320	mipscmplx	YDL007W
550.2.468	mipscmplx	YDL007W
550.2.532	mipscmplx	YDL007W
550.3.50	mipscmplx	YDL007W
60	mipscmplx	YDL008W
550.2.126	mipscmplx	YDL013W
440.12.30	mipscmplx	YDL014W
440.30.20	mipscmplx	YDL014W
550.1.109	mipscmplx	YDL014W
550.1.125	mipscmplx	YDL014W
550.1.135	mipscmplx	YDL014W
550.1.138	mipscmplx	YDL014W
550.1.140	mipscmplx	YDL014W
550.1.144	mipscmplx	YDL014W
550.1.149	mipscmplx	YDL014W
550.1.214	mipscmplx	YDL014W
550.1.99	mipscmplx	YDL014W
550.2.101	mipscmplx	YDL014W
550.2.205	mipscmplx	YDL014W
550.2.375	mipscmplx	YDL014W
550.2.403	mipscmplx	YDL014W
550.2.475	mipscmplx	YDL014W
550.2.493	mipscmplx	YDL014W
550.2.498	mipscmplx	YDL014W
550.2.91	mipscmplx	YDL014W
550.3.15	mipscmplx	YDL014W
410.2	mipscmplx	YDL017W
550.2.49	mipscmplx	YDL017W
550.1.23	mipscmplx	YDL019C
360.1	mipscmplx	YDL020C
550.2.257	mipscmplx	YDL022W
550.2.440	mipscmplx	YDL025C
550.3.50	mipscmplx	YDL025C
140.20.20	mipscmplx	YDL029W
260.9	mipscmplx	YDL029W
550.1.19	mipscmplx	YDL029W
550.2.13	mipscmplx	YDL029W
550.2.187	mipscmplx	YDL029W
550.2.207	mipscmplx	YDL029W
550.2.242	mipscmplx	YDL029W
550.2.29	mipscmplx	YDL029W
550.2.292	mipscmplx	YDL029W
550.2.313	mipscmplx	YDL029W
550.2.320	mipscmplx	YDL029W
550.2.332	mipscmplx	YDL029W
550.2.346	mipscmplx	YDL029W
550.2.353	mipscmplx	YDL029W
550.2.360	mipscmplx	YDL029W
550.2.374	mipscmplx	YDL029W
550.2.378	mipscmplx	YDL029W
550.2.383	mipscmplx	YDL029W
550.2.4	mipscmplx	YDL029W
550.2.9	mipscmplx	YDL029W
440.30.10.20	mipscmplx	YDL030W
550.1.145	mipscmplx	YDL030W
550.1.146	mipscmplx	YDL030W
550.1.147	mipscmplx	YDL030W
550.1.149	mipscmplx	YDL031W
550.2.475	mipscmplx	YDL031W
550.2.56	mipscmplx	YDL031W
550.2.82	mipscmplx	YDL031W
370	mipscmplx	YDL040C
550.1.14	mipscmplx	YDL040C
550.1.193	mipscmplx	YDL040C
550.2.364	mipscmplx	YDL040C
550.1.194	mipscmplx	YDL042C
550.2.351	mipscmplx	YDL042C
550.2.352	mipscmplx	YDL042C
440.30.10.20	mipscmplx	YDL043C
550.1.119	mipscmplx	YDL043C
550.1.145	mipscmplx	YDL043C
550.1.146	mipscmplx	YDL043C
550.1.147	mipscmplx	YDL043C
550.2.240	mipscmplx	YDL043C
440.4	mipscmplx	YDL044C
500.60.20	mipscmplx	YDL045W-A
550.1.104	mipscmplx	YDL045W-A
550.1.1	mipscmplx	YDL047W
550.1.157	mipscmplx	YDL047W
550.1.2	mipscmplx	YDL047W
550.1.40	mipscmplx	YDL047W
550.2.132	mipscmplx	YDL047W
550.2.133	mipscmplx	YDL047W
550.2.203	mipscmplx	YDL047W
550.2.333	mipscmplx	YDL047W
550.2.334	mipscmplx	YDL047W
550.2.353	mipscmplx	YDL047W
550.2.369	mipscmplx	YDL047W
550.2.74	mipscmplx	YDL047W
550.3.12	mipscmplx	YDL047W
440.30.30	mipscmplx	YDL048C
550.1.140	mipscmplx	YDL051W
550.1.142	mipscmplx	YDL051W
550.1.149	mipscmplx	YDL051W
550.1.155	mipscmplx	YDL051W
550.2.22	mipscmplx	YDL051W
550.2.384	mipscmplx	YDL051W
550.2.458	mipscmplx	YDL051W
550.2.507	mipscmplx	YDL051W
550.3.80	mipscmplx	YDL051W
550.1.70	mipscmplx	YDL052C
550.2.111	mipscmplx	YDL052C
550.2.417	mipscmplx	YDL052C
550.2.504	mipscmplx	YDL052C
550.1.41	mipscmplx	YDL055C
510.190.70	mipscmplx	YDL056W
550.1.223	mipscmplx	YDL056W
550.2.101	mipscmplx	YDL056W
550.1.197	mipscmplx	YDL058W
550.1.204	mipscmplx	YDL058W
550.1.228	mipscmplx	YDL058W
550.2.283	mipscmplx	YDL059C
550.2.284	mipscmplx	YDL059C
550.1.109	mipscmplx	YDL060W
550.1.115	mipscmplx	YDL060W
550.1.144	mipscmplx	YDL060W
550.1.176	mipscmplx	YDL060W
550.1.198	mipscmplx	YDL060W
550.2.132	mipscmplx	YDL060W
550.2.133	mipscmplx	YDL060W
550.2.288	mipscmplx	YDL060W
550.2.441	mipscmplx	YDL060W
550.2.446	mipscmplx	YDL060W
500.40.20	mipscmplx	YDL061C
550.2.146	mipscmplx	YDL063C
550.2.132	mipscmplx	YDL065C
550.2.138	mipscmplx	YDL065C
550.2.214	mipscmplx	YDL065C
550.2.215	mipscmplx	YDL065C
550.2.462	mipscmplx	YDL065C
550.2.501	mipscmplx	YDL065C
550.2.502	mipscmplx	YDL065C
420.4	mipscmplx	YDL067C
550.1.47	mipscmplx	YDL067C
440.2	mipscmplx	YDL069C
500.5	mipscmplx	YDL069C
550.1.179	mipscmplx	YDL070W
550.1.204	mipscmplx	YDL070W
550.2.19	mipscmplx	YDL074C
500.40.10	mipscmplx	YDL075W
550.1.208	mipscmplx	YDL076C
550.1.77	mipscmplx	YDL077C
90.2	mipscmplx	YDL077C
550.2.244	mipscmplx	YDL078C
550.1.93	mipscmplx	YDL080C
550.2.49	mipscmplx	YDL080C
500.40.10	mipscmplx	YDL081C
500.40.10	mipscmplx	YDL082W
500.40.20	mipscmplx	YDL083C
550.2.106	mipscmplx	YDL084W
550.2.129	mipscmplx	YDL084W
550.3.30	mipscmplx	YDL084W
420.6	mipscmplx	YDL085W
550.2.79	mipscmplx	YDL086W
550.1.139	mipscmplx	YDL087C
550.1.145	mipscmplx	YDL087C
550.1.146	mipscmplx	YDL087C
550.1.147	mipscmplx	YDL087C
550.1.77	mipscmplx	YDL087C
180.1	mipscmplx	YDL090C
550.1.168	mipscmplx	YDL090C
520.4	mipscmplx	YDL092W
360.10.20	mipscmplx	YDL097C
550.1.110	mipscmplx	YDL097C
550.1.111	mipscmplx	YDL097C
550.1.202	mipscmplx	YDL097C
550.1.204	mipscmplx	YDL097C
550.2.152	mipscmplx	YDL097C
550.2.163	mipscmplx	YDL097C
550.2.221	mipscmplx	YDL097C
550.2.23	mipscmplx	YDL097C
550.2.318	mipscmplx	YDL097C
550.2.320	mipscmplx	YDL097C
550.2.360	mipscmplx	YDL097C
550.2.4	mipscmplx	YDL097C
550.2.468	mipscmplx	YDL097C
550.3.50	mipscmplx	YDL097C
550.1.138	mipscmplx	YDL098C
550.1.147	mipscmplx	YDL098C
550.1.121	mipscmplx	YDL100C
550.2.442	mipscmplx	YDL100C
550.2.130	mipscmplx	YDL101C
550.2.131	mipscmplx	YDL101C
550.2.183	mipscmplx	YDL101C
550.2.257	mipscmplx	YDL101C
550.2.265	mipscmplx	YDL101C
550.2.270	mipscmplx	YDL101C
550.2.275	mipscmplx	YDL101C
550.2.280	mipscmplx	YDL101C
550.2.287	mipscmplx	YDL101C
550.2.323	mipscmplx	YDL101C
550.2.364	mipscmplx	YDL101C
550.2.398	mipscmplx	YDL101C
550.2.497	mipscmplx	YDL101C
550.2.90	mipscmplx	YDL101C
410.35	mipscmplx	YDL102W
410.40.90	mipscmplx	YDL102W
133.3	mipscmplx	YDL108W
510.1	mipscmplx	YDL108W
510.180.10.30	mipscmplx	YDL108W
550.1.206	mipscmplx	YDL108W
550.2.271	mipscmplx	YDL108W
440.12.10	mipscmplx	YDL111C
550.1.134	mipscmplx	YDL111C
550.1.141	mipscmplx	YDL111C
550.2.165	mipscmplx	YDL111C
550.3.22	mipscmplx	YDL111C
550.1.169	mipscmplx	YDL112W
550.2.173	mipscmplx	YDL112W
550.2.347	mipscmplx	YDL112W
550.3.84	mipscmplx	YDL112W
550.2.333	mipscmplx	YDL113C
550.1.210	mipscmplx	YDL115C
310.4	mipscmplx	YDL116W
550.1.124	mipscmplx	YDL116W
550.2.209	mipscmplx	YDL116W
550.2.210	mipscmplx	YDL116W
550.2.340	mipscmplx	YDL116W
550.2.17	mipscmplx	YDL117W
550.2.244	mipscmplx	YDL124W
550.2.379	mipscmplx	YDL124W
550.1.151	mipscmplx	YDL126C
550.1.7	mipscmplx	YDL126C
550.1.9	mipscmplx	YDL126C
550.3.19	mipscmplx	YDL126C
133.2	mipscmplx	YDL127W
500.40.10	mipscmplx	YDL130W-A
445.1	mipscmplx	YDL132W
445.2	mipscmplx	YDL132W
445.3	mipscmplx	YDL132W
550.2.119	mipscmplx	YDL132W
550.2.134	mipscmplx	YDL132W
550.2.181	mipscmplx	YDL132W
550.2.357	mipscmplx	YDL132W
550.2.434	mipscmplx	YDL132W
550.2.454	mipscmplx	YDL132W
550.2.47	mipscmplx	YDL132W
550.2.494	mipscmplx	YDL132W
550.2.508	mipscmplx	YDL132W
550.2.516	mipscmplx	YDL132W
550.2.519	mipscmplx	YDL132W
550.2.82	mipscmplx	YDL132W
500.40.10	mipscmplx	YDL133C-A
550.1.170	mipscmplx	YDL134C
550.2.232	mipscmplx	YDL134C
550.2.374	mipscmplx	YDL134C
550.2.435	mipscmplx	YDL134C
550.2.48	mipscmplx	YDL134C
500.40.10	mipscmplx	YDL136W
550.2.11	mipscmplx	YDL137W
550.2.316	mipscmplx	YDL137W
550.2.472	mipscmplx	YDL137W
550.2.484	mipscmplx	YDL137W
510.40.10	mipscmplx	YDL140C
550.1.207	mipscmplx	YDL140C
550.1.209	mipscmplx	YDL140C
550.1.210	mipscmplx	YDL140C
550.1.214	mipscmplx	YDL140C
550.2.322	mipscmplx	YDL140C
550.2.545	mipscmplx	YDL140C
550.2.95	mipscmplx	YDL140C
550.3.22	mipscmplx	YDL140C
550.3.24	mipscmplx	YDL140C
130	mipscmplx	YDL143W
550.1.105	mipscmplx	YDL143W
550.1.70	mipscmplx	YDL143W
260.30.10	mipscmplx	YDL145C
550.1.108	mipscmplx	YDL145C
550.1.211	mipscmplx	YDL145C
550.1.79	mipscmplx	YDL145C
550.2.240	mipscmplx	YDL145C
550.2.250	mipscmplx	YDL145C
550.2.338	mipscmplx	YDL145C
550.2.359	mipscmplx	YDL145C
550.2.381	mipscmplx	YDL145C
550.2.469	mipscmplx	YDL145C
550.2.504	mipscmplx	YDL145C
550.2.535	mipscmplx	YDL145C
550.2.69	mipscmplx	YDL145C
550.2.87	mipscmplx	YDL145C
550.2.99	mipscmplx	YDL145C
360.10.20	mipscmplx	YDL147W
550.1.110	mipscmplx	YDL147W
550.1.111	mipscmplx	YDL147W
550.1.87	mipscmplx	YDL147W
550.2.174	mipscmplx	YDL147W
550.2.23	mipscmplx	YDL147W
550.2.318	mipscmplx	YDL147W
550.2.320	mipscmplx	YDL147W
550.2.4	mipscmplx	YDL147W
550.2.468	mipscmplx	YDL147W
550.2.77	mipscmplx	YDL147W
550.3.50	mipscmplx	YDL147W
310	mipscmplx	YDL148C
550.1.109	mipscmplx	YDL148C
550.1.125	mipscmplx	YDL148C
550.1.144	mipscmplx	YDL148C
550.2.84	mipscmplx	YDL148C
550.1.107	mipscmplx	YDL149W
550.1.213	mipscmplx	YDL150W
550.3.23	mipscmplx	YDL150W
550.2.132	mipscmplx	YDL153C
133.1	mipscmplx	YDL155W
550.1.6	mipscmplx	YDL155W
550.2.58	mipscmplx	YDL155W
550.1.212	mipscmplx	YDL156W
550.2.443	mipscmplx	YDL156W
470.2	mipscmplx	YDL159W-A
550.2.152	mipscmplx	YDL159W-A
550.2.153	mipscmplx	YDL159W-A
510.190.110	mipscmplx	YDL160C-A
550.1.138	mipscmplx	YDL160C-A
550.1.147	mipscmplx	YDL160C-A
550.1.213	mipscmplx	YDL160C-A
550.1.54	mipscmplx	YDL160C-A
550.1.70	mipscmplx	YDL160C-A
550.2.163	mipscmplx	YDL160C-A
550.2.214	mipscmplx	YDL160C-A
550.2.215	mipscmplx	YDL160C-A
550.2.338	mipscmplx	YDL160C-A
550.2.505	mipscmplx	YDL160C-A
410.40.50	mipscmplx	YDL164C
550.2.50	mipscmplx	YDL164C
550.2.51	mipscmplx	YDL164C
510.190.110	mipscmplx	YDL165W
510.190.40	mipscmplx	YDL165W
550.1.211	mipscmplx	YDL165W
550.2.31	mipscmplx	YDL165W
550.1.144	mipscmplx	YDL166C
550.1.155	mipscmplx	YDL167C
550.1.10	mipscmplx	YDL171C
550.1.107	mipscmplx	YDL171C
550.1.85	mipscmplx	YDL171C
550.2.353	mipscmplx	YDL171C
550.2.371	mipscmplx	YDL171C
420.6	mipscmplx	YDL174C
550.1.139	mipscmplx	YDL175C
550.2.404	mipscmplx	YDL175C
550.2.444	mipscmplx	YDL175C
550.3.9	mipscmplx	YDL175C
140.20.20	mipscmplx	YDL178W
550.2.218	mipscmplx	YDL179W
420.5	mipscmplx	YDL181W
500.40.10	mipscmplx	YDL184C
220	mipscmplx	VDE
550.1.10	mipscmplx	VDE
550.1.173	mipscmplx	VDE
550.1.18	mipscmplx	VDE
550.1.211	mipscmplx	VDE
550.1.231	mipscmplx	VDE
550.1.35	mipscmplx	VDE
550.1.45	mipscmplx	VDE
220	mipscmplx	YDL185W1
550.2.124	mipscmplx	YDL185W1
550.2.149	mipscmplx	YDL185W1
550.2.206	mipscmplx	YDL185W1
550.2.240	mipscmplx	YDL185W1
550.2.258	mipscmplx	YDL185W1
550.2.267	mipscmplx	YDL185W1
550.2.271	mipscmplx	YDL185W1
550.2.272	mipscmplx	YDL185W1
550.2.275	mipscmplx	YDL185W1
550.2.316	mipscmplx	YDL185W1
550.2.347	mipscmplx	YDL185W1
550.2.349	mipscmplx	YDL185W1
550.2.38	mipscmplx	YDL185W1
550.2.437	mipscmplx	YDL185W1
550.2.493	mipscmplx	YDL185W1
550.2.511	mipscmplx	YDL185W1
550.2.540	mipscmplx	YDL185W1
550.2.77	mipscmplx	YDL185W1
550.2.92	mipscmplx	YDL185W1
550.1.170	mipscmplx	YDL188C
550.2.232	mipscmplx	YDL188C
550.2.233	mipscmplx	YDL188C
550.2.374	mipscmplx	YDL188C
550.2.414	mipscmplx	YDL188C
550.2.435	mipscmplx	YDL188C
550.2.48	mipscmplx	YDL188C
550.2.413	mipscmplx	YDL190C
550.2.543	mipscmplx	YDL190C
500.40.10	mipscmplx	YDL191W
260.30.10	mipscmplx	YDL192W
550.2.11	mipscmplx	YDL192W
550.2.182	mipscmplx	YDL192W
550.2.316	mipscmplx	YDL192W
550.2.341	mipscmplx	YDL192W
550.2.367	mipscmplx	YDL192W
550.2.484	mipscmplx	YDL192W
550.2.73	mipscmplx	YDL192W
550.2.445	mipscmplx	YDL193W
260.30.20	mipscmplx	YDL195W
550.1.124	mipscmplx	YDL195W
550.1.148	mipscmplx	YDL195W
550.2.337	mipscmplx	YDL195W
550.2.339	mipscmplx	YDL195W
550.2.182	mipscmplx	YDL200C
550.2.183	mipscmplx	YDL200C
500.60.10	mipscmplx	YDL202W
550.1.55	mipscmplx	YDL203C
550.2.146	mipscmplx	YDL204W
550.2.338	mipscmplx	YDL204W
550.1.140	mipscmplx	YDL208W
550.2.200	mipscmplx	YDL208W
550.3.5	mipscmplx	YDL208W
440.30.10	mipscmplx	YDL209C
550.1.143	mipscmplx	YDL209C
550.1.145	mipscmplx	YDL209C
550.1.146	mipscmplx	YDL209C
550.1.147	mipscmplx	YDL209C
550.1.125	mipscmplx	YDL213C
550.1.140	mipscmplx	YDL213C
550.1.144	mipscmplx	YDL213C
550.2.336	mipscmplx	YDL213C
550.2.376	mipscmplx	YDL213C
550.2.446	mipscmplx	YDL213C
550.3.5	mipscmplx	YDL213C
550.2.515	mipscmplx	YDL215C
550.1.87	mipscmplx	YDL216C
290.20.10	mipscmplx	YDL217C
550.1.2	mipscmplx	YDL219W
550.2.279	mipscmplx	YDL220C
550.2.36	mipscmplx	YDL220C
140.10.20	mipscmplx	YDL225W
550.1.212	mipscmplx	YDL225W
550.1.4	mipscmplx	YDL225W
550.2.33	mipscmplx	YDL225W
550.2.346	mipscmplx	YDL225W
550.2.42	mipscmplx	YDL225W
550.2.437	mipscmplx	YDL225W
550.2.462	mipscmplx	YDL225W
520.2	mipscmplx	YDL232W
550.2.552	mipscmplx	YDL235C
550.1.161	mipscmplx	YDR001C
550.2.17	mipscmplx	YDR001C
550.2.120	mipscmplx	YDR002W
550.2.146	mipscmplx	YDR002W
550.2.312	mipscmplx	YDR002W
510.180.20	mipscmplx	YDR004W
550.1.213	mipscmplx	YDR005C
550.2.17	mipscmplx	YDR006C
510.190.80	mipscmplx	YDR009W
550.2.134	mipscmplx	YDR009W
500.40.10	mipscmplx	YDR012W
410.33	mipscmplx	YDR013W
270.20.30	mipscmplx	YDR016C
550.2.17	mipscmplx	YDR017C
200	mipscmplx	YDR019C
550.1.112	mipscmplx	YDR021W
550.2.380	mipscmplx	YDR021W
550.2.123	mipscmplx	YDR022C
550.1.115	mipscmplx	YDR023W
550.2.132	mipscmplx	YDR023W
550.2.327	mipscmplx	YDR023W
550.2.341	mipscmplx	YDR023W
550.2.350	mipscmplx	YDR023W
550.2.426	mipscmplx	YDR023W
550.2.444	mipscmplx	YDR023W
550.2.535	mipscmplx	YDR023W
500.40.20	mipscmplx	YDR025W
550.1.74	mipscmplx	YDR027C
450	mipscmplx	YDR028C
550.1.166	mipscmplx	YDR028C
550.1.29	mipscmplx	YDR028C
550.1.9	mipscmplx	YDR028C
550.2.115	mipscmplx	YDR028C
550.2.17	mipscmplx	YDR028C
550.2.336	mipscmplx	YDR028C
550.2.269	mipscmplx	YDR030C
550.2.270	mipscmplx	YDR030C
550.2.13	mipscmplx	YDR032C
550.2.368	mipscmplx	YDR032C
550.2.388	mipscmplx	YDR032C
550.2.422	mipscmplx	YDR032C
550.2.435	mipscmplx	YDR032C
550.2.49	mipscmplx	YDR032C
550.2.504	mipscmplx	YDR032C
550.2.62	mipscmplx	YDR032C
550.1.104	mipscmplx	YDR036C
550.2.22	mipscmplx	YDR036C
550.2.507	mipscmplx	YDR036C
550.1.138	mipscmplx	YDR037W
550.1.151	mipscmplx	YDR037W
550.2.103	mipscmplx	YDR037W
550.2.244	mipscmplx	YDR037W
550.2.327	mipscmplx	YDR037W
500.60.20	mipscmplx	YDR041W
550.1.104	mipscmplx	YDR041W
550.1.207	mipscmplx	YDR044W
550.1.214	mipscmplx	YDR044W
550.1.213	mipscmplx	YDR045C
550.1.9	mipscmplx	YDR049W
550.2.413	mipscmplx	YDR049W
550.1.34	mipscmplx	YDR050C
410.2	mipscmplx	YDR052C
445.1	mipscmplx	YDR054C
445.2	mipscmplx	YDR054C
445.3	mipscmplx	YDR054C
550.1.140	mipscmplx	YDR060W
550.1.149	mipscmplx	YDR060W
550.3.11	mipscmplx	YDR060W
550.3.7	mipscmplx	YDR060W
550.1.123	mipscmplx	YDR062W
500.40.20	mipscmplx	YDR064W
360.1	mipscmplx	YDR069C
550.1.199	mipscmplx	YDR069C
550.1.42	mipscmplx	YDR069C
550.1.97	mipscmplx	YDR069C
550.1.176	mipscmplx	YDR071C
550.1.177	mipscmplx	YDR071C
550.2.146	mipscmplx	YDR071C
550.2.250	mipscmplx	YDR071C
550.2.251	mipscmplx	YDR071C
550.2.278	mipscmplx	YDR071C
550.2.451	mipscmplx	YDR071C
510.190.50	mipscmplx	YDR073W
550.1.29	mipscmplx	YDR074W
550.2.485	mipscmplx	YDR074W
550.1.169	mipscmplx	YDR075W
550.2.234	mipscmplx	YDR075W
510.180.20	mipscmplx	YDR076W
550.2.282	mipscmplx	YDR076W
550.1.77	mipscmplx	YDR080W
550.2.290	mipscmplx	YDR080W
90.2	mipscmplx	YDR080W
550.3.29	mipscmplx	YDR083W
550.3.53	mipscmplx	YDR083W
550.2.341	mipscmplx	YDR085C
520.10.10	mipscmplx	YDR086C
550.1.149	mipscmplx	YDR087C
550.1.69	mipscmplx	YDR087C
550.2.101	mipscmplx	YDR087C
550.2.205	mipscmplx	YDR087C
550.2.475	mipscmplx	YDR087C
550.2.96	mipscmplx	YDR087C
440.30.10	mipscmplx	YDR088C
550.1.147	mipscmplx	YDR088C
550.1.107	mipscmplx	YDR091C
550.2.375	mipscmplx	YDR091C
550.2.446	mipscmplx	YDR091C
550.3.51	mipscmplx	YDR091C
550.3.54	mipscmplx	YDR091C
550.2.190	mipscmplx	YDR092W
550.2.191	mipscmplx	YDR092W
550.2.409	mipscmplx	YDR092W
550.2.410	mipscmplx	YDR092W
510.180.50.20	mipscmplx	YDR097C
550.1.202	mipscmplx	YDR097C
550.1.212	mipscmplx	YDR097C
550.2.197	mipscmplx	YDR097C
550.2.23	mipscmplx	YDR098C
550.2.471	mipscmplx	YDR098C
550.1.123	mipscmplx	YDR099W
550.1.161	mipscmplx	YDR099W
550.2.18	mipscmplx	YDR099W
550.1.116	mipscmplx	YDR101C
550.1.149	mipscmplx	YDR101C
550.1.17	mipscmplx	YDR101C
550.1.69	mipscmplx	YDR101C
550.1.86	mipscmplx	YDR101C
550.2.22	mipscmplx	YDR101C
550.2.507	mipscmplx	YDR101C
550.2.89	mipscmplx	YDR101C
550.3.38	mipscmplx	YDR101C
550.2.458	mipscmplx	YDR102C
470.2	mipscmplx	YDR103W
550.2.511	mipscmplx	YDR106W
260.6	mipscmplx	YDR108W
550.1.75	mipscmplx	YDR108W
550.1.96	mipscmplx	YDR111C
475.1	mipscmplx	YDR113C
550.2.219	mipscmplx	YDR113C
500.60.10	mipscmplx	YDR115W
550.1.108	mipscmplx	YDR115W
500.60.10	mipscmplx	YDR116C
550.1.108	mipscmplx	YDR116C
550.2.56	mipscmplx	YDR116C
550.3.15	mipscmplx	YDR117C
550.3.16	mipscmplx	YDR117C
550.3.18	mipscmplx	YDR117C
60	mipscmplx	YDR118W
550.3.83	mipscmplx	YDR120C
550.1.190	mipscmplx	YDR121W
550.1.220	mipscmplx	YDR121W
550.2.523	mipscmplx	YDR122W
550.1.195	mipscmplx	YDR127W
550.1.69	mipscmplx	YDR127W
550.2.151	mipscmplx	YDR127W
550.2.296	mipscmplx	YDR127W
550.2.383	mipscmplx	YDR127W
550.2.4	mipscmplx	YDR127W
550.2.467	mipscmplx	YDR127W
550.2.504	mipscmplx	YDR127W
550.2.296	mipscmplx	YDR128W
550.2.447	mipscmplx	YDR128W
550.2.504	mipscmplx	YDR128W
140.20.20	mipscmplx	YDR129C
550.2.103	mipscmplx	YDR129C
550.2.244	mipscmplx	YDR129C
550.2.330	mipscmplx	YDR129C
550.2.97	mipscmplx	YDR129C
550.2.115	mipscmplx	YDR130C
550.2.357	mipscmplx	YDR131C
550.2.448	mipscmplx	YDR131C
550.2.486	mipscmplx	YDR131C
550.2.545	mipscmplx	YDR131C
550.2.549	mipscmplx	YDR137W
510.190.20	mipscmplx	YDR138W
550.2.106	mipscmplx	YDR138W
550.2.128	mipscmplx	YDR138W
550.2.129	mipscmplx	YDR138W
550.2.376	mipscmplx	YDR138W
550.2.429	mipscmplx	YDR138W
550.3.30	mipscmplx	YDR138W
550.3.31	mipscmplx	YDR138W
550.2.181	mipscmplx	YDR139C
550.1.36	mipscmplx	YDR140W
550.2.15	mipscmplx	YDR141C
550.2.316	mipscmplx	YDR141C
550.2.221	mipscmplx	YDR142C
550.2.301	mipscmplx	YDR143C
550.2.332	mipscmplx	YDR143C
550.2.45	mipscmplx	YDR143C
230.20.20	mipscmplx	YDR145W
510.190.10.20.10	mipscmplx	YDR145W
510.70.20	mipscmplx	YDR145W
550.1.207	mipscmplx	YDR145W
550.1.214	mipscmplx	YDR145W
550.2.382	mipscmplx	YDR146C
20	mipscmplx	YDR148C
550.1.39	mipscmplx	YDR148C
550.2.327	mipscmplx	YDR148C
550.2.346	mipscmplx	YDR148C
550.1.23	mipscmplx	YDR150W
550.2.451	mipscmplx	YDR150W
550.2.476	mipscmplx	YDR152W
550.3.58	mipscmplx	YDR152W
550.1.101	mipscmplx	YDR155C
550.2.119	mipscmplx	YDR155C
550.2.135	mipscmplx	YDR155C
550.2.136	mipscmplx	YDR155C
550.2.143	mipscmplx	YDR155C
550.2.154	mipscmplx	YDR155C
550.2.183	mipscmplx	YDR155C
550.2.186	mipscmplx	YDR155C
550.2.22	mipscmplx	YDR155C
550.2.258	mipscmplx	YDR155C
550.2.341	mipscmplx	YDR155C
550.2.36	mipscmplx	YDR155C
550.2.366	mipscmplx	YDR155C
550.2.379	mipscmplx	YDR155C
550.2.388	mipscmplx	YDR155C
550.2.491	mipscmplx	YDR155C
550.2.507	mipscmplx	YDR155C
550.2.525	mipscmplx	YDR155C
550.2.529	mipscmplx	YDR155C
550.2.62	mipscmplx	YDR155C
550.2.90	mipscmplx	YDR155C
510.1	mipscmplx	YDR156W
550.2.244	mipscmplx	YDR158W
550.2.42	mipscmplx	YDR158W
550.2.90	mipscmplx	YDR158W
550.2.216	mipscmplx	YDR162C
440.30.10	mipscmplx	YDR163W
550.1.108	mipscmplx	YDR164C
550.1.65	mipscmplx	YDR164C
160	mipscmplx	YDR166C
550.1.81	mipscmplx	YDR166C
230.20.20	mipscmplx	YDR167W
510.190.10.20.10	mipscmplx	YDR167W
510.70.20	mipscmplx	YDR167W
550.1.207	mipscmplx	YDR167W
550.1.214	mipscmplx	YDR167W
550.2.74	mipscmplx	YDR168W
550.2.75	mipscmplx	YDR169C
260.30.90	mipscmplx	YDR170C
550.1.149	mipscmplx	YDR170C
550.1.70	mipscmplx	YDR170C
550.2.220	mipscmplx	YDR170C
550.2.291	mipscmplx	YDR170C
550.2.367	mipscmplx	YDR170C
550.2.412	mipscmplx	YDR170C
550.2.308	mipscmplx	YDR170W-A
550.2.58	mipscmplx	YDR170W-A
550.1.10	mipscmplx	YDR171W
550.1.119	mipscmplx	YDR171W
550.1.132	mipscmplx	YDR171W
550.1.194	mipscmplx	YDR171W
550.1.42	mipscmplx	YDR171W
550.1.89	mipscmplx	YDR171W
500.30.30	mipscmplx	YDR172W
550.1.197	mipscmplx	YDR172W
550.3.82	mipscmplx	YDR172W
510.190.120	mipscmplx	YDR173C
550.1.136	mipscmplx	YDR174W
550.2.100	mipscmplx	YDR174W
550.2.22	mipscmplx	YDR174W
550.2.446	mipscmplx	YDR174W
550.2.507	mipscmplx	YDR174W
500.60.20	mipscmplx	YDR175C
550.1.104	mipscmplx	YDR175C
550.2.22	mipscmplx	YDR175C
550.2.507	mipscmplx	YDR175C
230.20.10	mipscmplx	YDR176W
230.20.20	mipscmplx	YDR176W
510.190.10.10	mipscmplx	YDR176W
510.190.10.20.10	mipscmplx	YDR176W
550.1.207	mipscmplx	YDR176W
550.1.214	mipscmplx	YDR176W
550.2.407	mipscmplx	YDR177W
420.2	mipscmplx	YDR178W
470	mipscmplx	YDR179C
550.1.87	mipscmplx	YDR179C
475.05	mipscmplx	YDR180W
550.1.177	mipscmplx	YDR186C
130	mipscmplx	YDR188W
550.1.211	mipscmplx	YDR188W
550.1.92	mipscmplx	YDR188W
550.2.150	mipscmplx	YDR188W
550.2.221	mipscmplx	YDR188W
550.2.223	mipscmplx	YDR188W
550.2.243	mipscmplx	YDR188W
550.2.254	mipscmplx	YDR188W
550.2.26	mipscmplx	YDR188W
550.2.269	mipscmplx	YDR188W
550.2.338	mipscmplx	YDR188W
550.2.353	mipscmplx	YDR188W
550.2.370	mipscmplx	YDR188W
550.2.378	mipscmplx	YDR188W
550.2.420	mipscmplx	YDR188W
550.2.421	mipscmplx	YDR188W
550.2.447	mipscmplx	YDR188W
550.2.48	mipscmplx	YDR188W
550.2.520	mipscmplx	YDR188W
550.2.94	mipscmplx	YDR188W
550.1.71	mipscmplx	YDR189W
550.2.105	mipscmplx	YDR190C
550.2.13	mipscmplx	YDR190C
550.2.150	mipscmplx	YDR190C
550.2.152	mipscmplx	YDR190C
550.2.153	mipscmplx	YDR190C
550.2.187	mipscmplx	YDR190C
550.2.233	mipscmplx	YDR190C
550.2.292	mipscmplx	YDR190C
550.2.31	mipscmplx	YDR190C
550.2.325	mipscmplx	YDR190C
550.2.336	mipscmplx	YDR190C
550.2.388	mipscmplx	YDR190C
550.2.412	mipscmplx	YDR190C
550.2.421	mipscmplx	YDR190C
550.2.501	mipscmplx	YDR190C
550.2.532	mipscmplx	YDR190C
550.2.75	mipscmplx	YDR190C
310	mipscmplx	YDR192C
440.4	mipscmplx	YDR194C
550.2.185	mipscmplx	YDR194C
550.2.204	mipscmplx	YDR194C
550.2.446	mipscmplx	YDR194C
550.2.458	mipscmplx	YDR194C
550.2.480	mipscmplx	YDR194C
550.2.91	mipscmplx	YDR194C
550.2.96	mipscmplx	YDR194C
550.1.125	mipscmplx	YDR195W
550.1.148	mipscmplx	YDR195W
550.3.56	mipscmplx	YDR195W
550.1.185	mipscmplx	YDR196C
440.2	mipscmplx	YDR197W
500.5	mipscmplx	YDR197W
550.2.162	mipscmplx	YDR198C
550.2.449	mipscmplx	YDR200C
270.20.30	mipscmplx	YDR201W
480.2	mipscmplx	YDR201W
510.190.200	mipscmplx	YDR207C
550.1.208	mipscmplx	YDR207C
500.10.30	mipscmplx	YDR211W
550.1.105	mipscmplx	YDR211W
550.1.14	mipscmplx	YDR211W
550.1.88	mipscmplx	YDR211W
550.2.108	mipscmplx	YDR211W
550.2.109	mipscmplx	YDR211W
550.2.111	mipscmplx	YDR211W
550.2.380	mipscmplx	YDR211W
550.3.52	mipscmplx	YDR211W
130	mipscmplx	YDR212W
550.2.140	mipscmplx	YDR212W
550.2.158	mipscmplx	YDR212W
550.2.223	mipscmplx	YDR212W
550.2.234	mipscmplx	YDR212W
550.2.254	mipscmplx	YDR212W
550.2.26	mipscmplx	YDR212W
550.2.265	mipscmplx	YDR212W
550.2.270	mipscmplx	YDR212W
550.2.338	mipscmplx	YDR212W
550.2.348	mipscmplx	YDR212W
550.2.370	mipscmplx	YDR212W
550.2.378	mipscmplx	YDR212W
550.2.385	mipscmplx	YDR212W
550.2.39	mipscmplx	YDR212W
550.2.400	mipscmplx	YDR212W
550.2.41	mipscmplx	YDR212W
550.2.420	mipscmplx	YDR212W
550.2.48	mipscmplx	YDR212W
550.2.497	mipscmplx	YDR212W
550.1.211	mipscmplx	YDR214W
550.2.129	mipscmplx	YDR214W
550.2.182	mipscmplx	YDR214W
550.2.207	mipscmplx	YDR214W
550.2.264	mipscmplx	YDR214W
550.2.284	mipscmplx	YDR214W
550.2.302	mipscmplx	YDR214W
550.2.316	mipscmplx	YDR214W
550.2.360	mipscmplx	YDR214W
550.2.374	mipscmplx	YDR214W
550.2.378	mipscmplx	YDR214W
550.2.4	mipscmplx	YDR214W
550.2.43	mipscmplx	YDR214W
550.2.90	mipscmplx	YDR214W
550.2.13	mipscmplx	YDR216W
550.2.134	mipscmplx	YDR216W
550.2.146	mipscmplx	YDR216W
550.2.17	mipscmplx	YDR216W
550.2.316	mipscmplx	YDR216W
550.2.504	mipscmplx	YDR216W
550.2.69	mipscmplx	YDR216W
550.2.287	mipscmplx	YDR217C
140.10.20	mipscmplx	YDR218C
550.2.450	mipscmplx	YDR219C
320	mipscmplx	YDR224C
550.2.101	mipscmplx	YDR224C
550.2.137	mipscmplx	YDR224C
550.2.141	mipscmplx	YDR224C
550.2.150	mipscmplx	YDR224C
550.2.154	mipscmplx	YDR224C
550.2.182	mipscmplx	YDR224C
550.2.183	mipscmplx	YDR224C
550.2.196	mipscmplx	YDR224C
550.2.22	mipscmplx	YDR224C
550.2.294	mipscmplx	YDR224C
550.2.313	mipscmplx	YDR224C
550.2.386	mipscmplx	YDR224C
550.2.441	mipscmplx	YDR224C
550.2.446	mipscmplx	YDR224C
550.2.458	mipscmplx	YDR224C
550.2.507	mipscmplx	YDR224C
550.2.534	mipscmplx	YDR224C
320	mipscmplx	YDR225W
550.1.139	mipscmplx	YDR225W
550.1.147	mipscmplx	YDR225W
550.1.148	mipscmplx	YDR225W
550.2.100	mipscmplx	YDR225W
550.2.137	mipscmplx	YDR225W
550.2.161	mipscmplx	YDR225W
550.2.22	mipscmplx	YDR225W
550.2.507	mipscmplx	YDR225W
550.2.513	mipscmplx	YDR225W
550.2.534	mipscmplx	YDR225W
550.2.56	mipscmplx	YDR225W
550.2.224	mipscmplx	YDR226W
550.2.240	mipscmplx	YDR226W
550.2.37	mipscmplx	YDR226W
550.2.388	mipscmplx	YDR226W
550.2.407	mipscmplx	YDR226W
550.2.426	mipscmplx	YDR226W
550.1.194	mipscmplx	YDR227W
550.2.351	mipscmplx	YDR227W
550.2.352	mipscmplx	YDR227W
440.10.10	mipscmplx	YDR228C
550.1.148	mipscmplx	YDR228C
550.2.46	mipscmplx	YDR229W
550.2.125	mipscmplx	YDR233C
550.1.139	mipscmplx	YDR235W
550.1.145	mipscmplx	YDR235W
550.1.146	mipscmplx	YDR235W
550.1.147	mipscmplx	YDR235W
550.3.35	mipscmplx	YDR235W
500.60.10	mipscmplx	YDR237W
550.1.108	mipscmplx	YDR237W
260.30.10	mipscmplx	YDR238C
550.1.108	mipscmplx	YDR238C
550.1.79	mipscmplx	YDR238C
550.2.164	mipscmplx	YDR238C
550.2.338	mipscmplx	YDR238C
550.2.69	mipscmplx	YDR238C
550.2.79	mipscmplx	YDR238C
550.2.152	mipscmplx	YDR239C
550.1.139	mipscmplx	YDR240C
550.1.145	mipscmplx	YDR240C
550.1.146	mipscmplx	YDR240C
550.1.147	mipscmplx	YDR240C
550.2.376	mipscmplx	YDR240C
550.3.35	mipscmplx	YDR240C
550.3.53	mipscmplx	YDR240C
440.30.10	mipscmplx	YDR243C
550.1.147	mipscmplx	YDR243C
550.2.383	mipscmplx	YDR243C
550.2.70	mipscmplx	YDR243C
550.1.72	mipscmplx	YDR245W
260.6	mipscmplx	YDR246W
550.1.75	mipscmplx	YDR246W
550.2.251	mipscmplx	YDR247W
550.2.451	mipscmplx	YDR247W
510.190.160.30	mipscmplx	YDR253C
270.20.50	mipscmplx	YDR254W
550.1.221	mipscmplx	YDR254W
550.2.427	mipscmplx	YDR255C
550.2.437	mipscmplx	YDR255C
123.1	mipscmplx	YDR256C
550.2.383	mipscmplx	YDR260C
550.2.40	mipscmplx	YDR260C
550.2.452	mipscmplx	YDR266C
550.2.453	mipscmplx	YDR267C
550.2.142	mipscmplx	YDR279W
550.2.23	mipscmplx	YDR279W
440.12.10	mipscmplx	YDR280W
550.1.134	mipscmplx	YDR280W
550.1.141	mipscmplx	YDR280W
550.3.22	mipscmplx	YDR280W
550.3.25	mipscmplx	YDR280W
550.1.147	mipscmplx	YDR283C
550.2.110	mipscmplx	YDR283C
490	mipscmplx	YDR285W
550.2.376	mipscmplx	YDR289C
520.5	mipscmplx	YDR292C
550.1.90	mipscmplx	YDR292C
550.2.150	mipscmplx	YDR293C
550.2.29	mipscmplx	YDR293C
550.2.389	mipscmplx	YDR293C
550.3.12	mipscmplx	YDR293C
550.3.59	mipscmplx	YDR293C
550.1.212	mipscmplx	YDR295C
550.1.218	mipscmplx	YDR295C
550.1.108	mipscmplx	YDR296W
420.5	mipscmplx	YDR298C
550.2.37	mipscmplx	YDR298C
550.1.125	mipscmplx	YDR299W
550.1.144	mipscmplx	YDR299W
550.2.49	mipscmplx	YDR299W
550.1.105	mipscmplx	YDR300C
550.1.204	mipscmplx	YDR300C
550.1.63	mipscmplx	YDR300C
550.2.258	mipscmplx	YDR300C
550.2.321	mipscmplx	YDR300C
440.10.20	mipscmplx	YDR301W
550.1.148	mipscmplx	YDR301W
550.2.115	mipscmplx	YDR301W
550.2.223	mipscmplx	YDR301W
550.3.56	mipscmplx	YDR301W
550.1.200	mipscmplx	YDR303C
550.1.204	mipscmplx	YDR303C
550.3.32	mipscmplx	YDR303C
550.2.454	mipscmplx	YDR306C
510.40.20	mipscmplx	YDR308C
550.1.209	mipscmplx	YDR308C
550.2.372	mipscmplx	YDR310C
510.1	mipscmplx	YDR311W
510.180.10.30	mipscmplx	YDR311W
550.1.202	mipscmplx	YDR311W
550.1.206	mipscmplx	YDR311W
550.2.82	mipscmplx	YDR312W
550.2.226	mipscmplx	YDR313C
550.1.202	mipscmplx	YDR314C
550.2.455	mipscmplx	YDR316W
270.20.10	mipscmplx	YDR318W
550.1.221	mipscmplx	YDR318W
270.20.30	mipscmplx	YDR320C-A
420.5	mipscmplx	YDR322C-A
500.60.10	mipscmplx	YDR322W
550.1.108	mipscmplx	YDR322W
550.1.147	mipscmplx	YDR322W
440.30.20	mipscmplx	YDR324C
550.1.125	mipscmplx	YDR324C
550.1.144	mipscmplx	YDR324C
550.2.141	mipscmplx	YDR324C
550.2.257	mipscmplx	YDR324C
[truncated: 6,937 more rows]
