# Supplementary material for: Architecture of transcriptional regulatory circuits is knitted over the topology of bio-molecular interaction networks
Source: BMC Syst Biol. 2008 Feb 8;2:17. doi: 10.1186/1752-0509-2-17 (PMC2268660; doi:10.1186/1752-0509-2-17)
Supplement: Additional file 13 — Supplementary Table 9 contains the GO ontology annotation network for human. The file is supplied as TXT, but in SIF format (for example, it can be simply renamed .sif for usage under Cytoscape). [file 1752-0509-2-17-S13.txt]

GO:0003677	go	AD000092_cds2_at
GO:0004519	go	AD000092_cds2_at
GO:0004531	go	AD000092_cds2_at
GO:0016787	go	AD000092_cds2_at
GO:0006259	go	AD000092_cds2_at
GO:0006915	go	AD000092_cds2_at
GO:0007275	go	AD000092_cds2_at
GO:0005764	go	AD000092_cds2_at
GO:0000062	go	U91316_at
GO:0004759	go	U91316_at
GO:0016290	go	U91316_at
GO:0016787	go	U91316_at
GO:0006629	go	U91316_at
GO:0005737	go	U91316_at
GO:0003700	go	U85707_at
GO:0003702	go	U85707_at
GO:0006355	go	U85707_at
GO:0005634	go	U85707_at
GO:0005515	go	U82987_at
GO:0005515	go	U82987_at
GO:0005515	go	U82987_at
GO:0001836	go	U82987_at
GO:0006915	go	U82987_at
GO:0006915	go	U82987_at
GO:0006919	go	U82987_at
GO:0045926	go	U82987_at
GO:0005739	go	U82987_at
GO:0005739	go	U82987_at
GO:0003677	go	U52191_s_at
GO:0005515	go	U52191_s_at
GO:0005554	go	U52191_s_at
GO:0008270	go	U52191_s_at
GO:0046872	go	U52191_s_at
GO:0006355	go	U52191_s_at
GO:0007283	go	U52191_s_at
GO:0005634	go	U52191_s_at
GO:0008372	go	U52191_s_at
GO:0008424	go	D89289_at
GO:0016757	go	D89289_at
GO:0001701	go	D89289_at
GO:0006491	go	D89289_at
GO:0009312	go	D89289_at
GO:0042355	go	D89289_at
GO:0005795	go	D89289_at
GO:0016021	go	D89289_at
GO:0006887	go	U85946_at
GO:0006892	go	U85946_at
GO:0015031	go	U85946_at
GO:0048278	go	U85946_at
GO:0005737	go	U85946_at
GO:0003702	go	U88629_at
GO:0006350	go	U88629_at
GO:0006355	go	U88629_at
GO:0006368	go	U88629_at
GO:0005634	go	U88629_at
GO:0008023	go	U88629_at
GO:0000166	go	D78335_at
GO:0004849	go	D78335_at
GO:0005524	go	D78335_at
GO:0016301	go	D78335_at
GO:0016740	go	D78335_at
GO:0009058	go	D78335_at
GO:0004842	go	Y07828_at
GO:0008270	go	Y07828_at
GO:0046872	go	Y07828_at
GO:0016567	go	Y07828_at
GO:0000151	go	Y07828_at
GO:0003700	go	Y07829_xpt4_at
GO:0004842	go	Y07829_xpt4_at
GO:0008270	go	Y07829_xpt4_at
GO:0046872	go	Y07829_xpt4_at
GO:0007500	go	Y07829_xpt4_at
GO:0016567	go	Y07829_xpt4_at
GO:0000151	go	Y07829_xpt4_at
GO:0004842	go	D87458_at
GO:0008270	go	D87458_at
GO:0046872	go	D87458_at
GO:0016567	go	D87458_at
GO:0000151	go	D87458_at
GO:0005540	go	U29343_at
GO:0006928	go	U29343_at
GO:0004872	go	L35475_at
GO:0004984	go	L35475_at
GO:0007165	go	L35475_at
GO:0007186	go	L35475_at
GO:0007600	go	L35475_at
GO:0007608	go	L35475_at
GO:0016021	go	L35475_at
GO:0003700	go	X87613_at
GO:0003706	go	X87613_at
GO:0003713	go	X87613_at
GO:0004887	go	X87613_at
GO:0001558	go	X87613_at
GO:0006350	go	X87613_at
GO:0006357	go	X87613_at
GO:0007166	go	X87613_at
GO:0016568	go	X87613_at
GO:0005634	go	X87613_at
GO:0004842	go	U96113_at
GO:0005515	go	U96113_at
GO:0005515	go	U96113_at
GO:0016874	go	U96113_at
GO:0007165	go	U96113_at
GO:0007417	go	U96113_at
GO:0016481	go	U96113_at
GO:0016567	go	U96113_at
GO:0030217	go	U96113_at
GO:0030324	go	U96113_at
GO:0046718	go	U96113_at
GO:0000151	go	U96113_at
GO:0000166	go	X75315_at
GO:0003723	go	X75315_at
GO:0005262	go	U82613_at
GO:0005509	go	U82613_at
GO:0005516	go	U82613_at
GO:0006812	go	U82613_at
GO:0006816	go	U82613_at
GO:0017158	go	U82613_at
GO:0005887	go	U82613_at
GO:0016020	go	U82613_at
GO:0005506	go	U47101_at
GO:0046872	go	U47101_at
GO:0016226	go	U47101_at
GO:0005634	go	U47101_at
GO:0005739	go	U47101_at
GO:0016021	go	U90552_s_at
GO:0003700	go	U79751_at
GO:0001558	go	U79751_at
GO:0006357	go	U79751_at
GO:0006888	go	U79751_at
GO:0008283	go	U79751_at
GO:0015031	go	U79751_at
GO:0005634	go	U79751_at
GO:0005737	go	U79751_at
GO:0005795	go	U79751_at
GO:0005215	go	U79245_at
GO:0005279	go	U79245_at
GO:0015293	go	U79245_at
GO:0015379	go	U79245_at
GO:0030955	go	U79245_at
GO:0006811	go	U79245_at
GO:0006813	go	U79245_at
GO:0006814	go	U79245_at
GO:0006821	go	U79245_at
GO:0006865	go	U79245_at
GO:0006873	go	U79245_at
GO:0016020	go	U79245_at
GO:0016021	go	U79245_at
GO:0003779	go	M62994_at
GO:0007016	go	M62994_at
GO:0007165	go	M62994_at
GO:0007519	go	M62994_at
GO:0030036	go	M62994_at
GO:0030154	go	M62994_at
GO:0015629	go	M62994_at
GO:0016021	go	M62994_at
GO:0003677	go	U90549_at
GO:0000785	go	U90549_at
GO:0005634	go	U90549_at
GO:0001733	go	D55640_at
GO:0008146	go	D55640_at
GO:0016740	go	D55640_at
GO:0000004	go	D55640_at
GO:0009058	go	D55640_at
GO:0005795	go	D55640_at
GO:0016020	go	D55640_at
GO:0016021	go	D55640_at
GO:0016757	go	D80002_at
GO:0030145	go	D80002_at
GO:0046922	go	D80002_at
GO:0005975	go	D80002_at
GO:0006004	go	D80002_at
GO:0006445	go	D80002_at
GO:0007219	go	D80002_at
GO:0009790	go	D80002_at
GO:0016266	go	D80002_at
GO:0045449	go	D80002_at
GO:0005783	go	D80002_at
GO:0030173	go	D80002_at
GO:0004179	go	U49278_at
GO:0004301	go	U49278_at
GO:0008270	go	U49278_at
GO:0030601	go	U49278_at
GO:0046872	go	U49278_at
GO:0006508	go	U49278_at
GO:0016485	go	U49278_at
GO:0005576	go	U49278_at
GO:0005794	go	U49278_at
GO:0005886	go	U49278_at
GO:0000166	go	U56998_at
GO:0004674	go	U56998_at
GO:0004713	go	U56998_at
GO:0005515	go	U56998_at
GO:0005524	go	U56998_at
GO:0016740	go	U56998_at
GO:0000074	go	U56998_at
GO:0006468	go	U56998_at
GO:0006629	go	U90552_at
GO:0016021	go	U90552_at
GO:0000166	go	Z24724_at
GO:0000287	go	Z24724_at
GO:0005524	go	Z24724_at
GO:0015662	go	Z24724_at
GO:0016787	go	Z24724_at
GO:0016820	go	Z24724_at
GO:0016887	go	Z24724_at
GO:0006812	go	Z24724_at
GO:0008152	go	Z24724_at
GO:0016020	go	Z24724_at
GO:0016021	go	Z24724_at
GO:0003705	go	U93553_at
GO:0003707	go	U93553_at
GO:0008270	go	U93553_at
GO:0046872	go	U93553_at
GO:0006350	go	U93553_at
GO:0006355	go	U93553_at
GO:0006366	go	U93553_at
GO:0009653	go	U93553_at
GO:0005634	go	U93553_at
GO:0015020	go	J04093_s_at
GO:0008152	go	J04093_s_at
GO:0005783	go	J04093_s_at
GO:0005792	go	J04093_s_at
GO:0008372	go	J04093_s_at
GO:0016021	go	J04093_s_at
GO:0015020	go	J04093_s_at
GO:0008152	go	J04093_s_at
GO:0005783	go	J04093_s_at
GO:0005792	go	J04093_s_at
GO:0008372	go	J04093_s_at
GO:0016021	go	J04093_s_at
GO:0015020	go	J04093_s_at
GO:0008152	go	J04093_s_at
GO:0005783	go	J04093_s_at
GO:0005792	go	J04093_s_at
GO:0016021	go	J04093_s_at
GO:0004888	go	U49065_at
GO:0004909	go	U49065_at
GO:0006968	go	U49065_at
GO:0007165	go	U49065_at
GO:0005887	go	U49065_at
GO:0016020	go	U49065_at
GO:0005506	go	D00408_s_at
GO:0020037	go	D00408_s_at
GO:0046872	go	D00408_s_at
GO:0050381	go	D00408_s_at
GO:0006118	go	D00408_s_at
GO:0006805	go	D00408_s_at
GO:0005624	go	D00408_s_at
GO:0005783	go	D00408_s_at
GO:0005792	go	D00408_s_at
GO:0016020	go	D00408_s_at
GO:0003677	go	L22342_at
GO:0005062	go	L22342_at
GO:0005515	go	L22342_at
GO:0008270	go	L22342_at
GO:0046872	go	L22342_at
GO:0006350	go	L22342_at
GO:0006355	go	L22342_at
GO:0005634	go	L22342_at
GO:0005515	go	L42621_at
GO:0005554	go	L42621_at
GO:0007155	go	L42621_at
GO:0016064	go	L42621_at
GO:0016021	go	L42621_at
GO:0005201	go	U78551_at
GO:0005515	go	U78551_at
GO:0007155	go	U78551_at
GO:0005576	go	U78551_at
GO:0003677	go	X79984_at
GO:0003702	go	X79984_at
GO:0006350	go	X79984_at
GO:0006355	go	X79984_at
GO:0006366	go	X79984_at
GO:0000785	go	X79984_at
GO:0005634	go	X79984_at
GO:0003677	go	X77744_at
GO:0008270	go	X77744_at
GO:0046872	go	X77744_at
GO:0006350	go	X77744_at
GO:0006355	go	X77744_at
GO:0030097	go	X77744_at
GO:0005634	go	X77744_at
GO:0003954	go	U94586_at
GO:0008137	go	U94586_at
GO:0016491	go	U94586_at
GO:0005739	go	U94586_at
GO:0000166	go	D50920_at
GO:0003712	go	D50920_at
GO:0004872	go	D50920_at
GO:0005524	go	D50920_at
GO:0008270	go	D50920_at
GO:0016455	go	D50920_at
GO:0016563	go	D50920_at
GO:0030374	go	D50920_at
GO:0042809	go	D50920_at
GO:0046872	go	D50920_at
GO:0046966	go	D50920_at
GO:0006350	go	D50920_at
GO:0006355	go	D50920_at
GO:0006367	go	D50920_at
GO:0030521	go	D50920_at
GO:0000119	go	D50920_at
GO:0005634	go	D50920_at
GO:0000166	go	U00930_at
GO:0003677	go	U00930_at
GO:0003682	go	U00930_at
GO:0004386	go	U00930_at
GO:0005524	go	U00930_at
GO:0016787	go	U00930_at
GO:0030528	go	U00930_at
GO:0006333	go	U00930_at
GO:0006355	go	U00930_at
GO:0016568	go	U00930_at
GO:0000785	go	U00930_at
GO:0005634	go	U00930_at
GO:0004872	go	D87469_at
GO:0004930	go	D87469_at
GO:0005198	go	D87469_at
GO:0005509	go	D87469_at
GO:0007156	go	D87469_at
GO:0007165	go	D87469_at
GO:0007218	go	D87469_at
GO:0007275	go	D87469_at
GO:0016020	go	D87469_at
GO:0016021	go	D87469_at
GO:0003891	go	U09196_at
GO:0005515	go	U09196_at
GO:0016740	go	U09196_at
GO:0006260	go	U09196_at
GO:0005634	go	U09196_at
GO:0005515	go	U58048_at
GO:0005515	go	U58048_at
GO:0005515	go	U58048_at
GO:0005554	go	U58048_at
GO:0006350	go	U58048_at
GO:0007049	go	U58048_at
GO:0007076	go	U58048_at
GO:0015031	go	U58048_at
GO:0016192	go	U58048_at
GO:0016458	go	U58048_at
GO:0045014	go	U58048_at
GO:0045749	go	U58048_at
GO:0045892	go	U58048_at
GO:0000794	go	U58048_at
GO:0005769	go	U58048_at
GO:0005815	go	U58048_at
GO:0012505	go	U58048_at
GO:0016363	go	U58048_at
GO:0003677	go	D88613_at
GO:0008270	go	D88613_at
GO:0046872	go	D88613_at
GO:0006350	go	D88613_at
GO:0006355	go	D88613_at
GO:0009653	go	D88613_at
GO:0005634	go	D88613_at
GO:0006511	go	U86782_at
GO:0000502	go	U86782_at
GO:0005829	go	U86782_at
GO:0003677	go	U94319_at
GO:0006350	go	U94319_at
GO:0006355	go	U94319_at
GO:0005634	go	U94319_at
GO:0001849	go	U94333_at
GO:0004872	go	U94333_at
GO:0005509	go	U94333_at
GO:0005515	go	U94333_at
GO:0005515	go	U94333_at
GO:0005529	go	U94333_at
GO:0006909	go	U94333_at
GO:0006909	go	U94333_at
GO:0006909	go	U94333_at
GO:0016337	go	U94333_at
GO:0042116	go	U94333_at
GO:0016021	go	U94333_at
GO:0005515	go	X89426_at
GO:0005520	go	X89426_at
GO:0008083	go	X89426_at
GO:0000004	go	X89426_at
GO:0001558	go	X89426_at
GO:0005576	go	X89426_at
GO:0003700	go	Y11306_rna1_at
GO:0003702	go	Y11306_rna1_at
GO:0000074	go	Y11306_rna1_at
GO:0006325	go	Y11306_rna1_at
GO:0006350	go	Y11306_rna1_at
GO:0006357	go	Y11306_rna1_at
GO:0007165	go	Y11306_rna1_at
GO:0030111	go	Y11306_rna1_at
GO:0005634	go	Y11306_rna1_at
GO:0051082	go	U41816_at
GO:0051087	go	U41816_at
GO:0006457	go	U41816_at
GO:0007022	go	U41816_at
GO:0005829	go	U41816_at
GO:0000166	go	U66077_at
GO:0003723	go	U66077_at
GO:0007283	go	U66077_at
GO:0030154	go	U66077_at
GO:0005634	go	U66077_at
GO:0000166	go	Y09305_at
GO:0004674	go	Y09305_at
GO:0004713	go	Y09305_at
GO:0005524	go	Y09305_at
GO:0016740	go	Y09305_at
GO:0006468	go	Y09305_at
GO:0008372	go	Y09305_at
GO:0000166	go	U41387_at
GO:0003723	go	U41387_at
GO:0004004	go	U41387_at
GO:0005524	go	U41387_at
GO:0016787	go	U41387_at
GO:0005730	go	U41387_at
GO:0000166	go	U66077_at
GO:0003723	go	U66077_at
GO:0007283	go	U66077_at
GO:0030154	go	U66077_at
GO:0005634	go	U66077_at
GO:0000166	go	U18237_at
GO:0005524	go	U18237_at
GO:0016887	go	U18237_at
GO:0042626	go	U18237_at
GO:0006810	go	U18237_at
GO:0005739	go	U18237_at
GO:0016021	go	U18237_at
GO:0019866	go	U18237_at
GO:0043190	go	U18237_at
GO:0004439	go	U45974_at
GO:0004445	go	U45974_at
GO:0016787	go	U45974_at
GO:0000004	go	U45974_at
GO:0006629	go	U45974_at
GO:0005795	go	U45974_at
GO:0008372	go	U45974_at
GO:0006886	go	U35246_at
GO:0006904	go	U35246_at
GO:0006954	go	U35246_at
GO:0016192	go	U35246_at
GO:0005764	go	U35246_at
GO:0005795	go	U35246_at
GO:0005798	go	U35246_at
GO:0016020	go	U35246_at
GO:0003677	go	M73077_at
GO:0003714	go	M73077_at
GO:0005096	go	M73077_at
GO:0005525	go	M73077_at
GO:0006350	go	M73077_at
GO:0006355	go	M73077_at
GO:0007264	go	M73077_at
GO:0016481	go	M73077_at
GO:0042478	go	M73077_at
GO:0045786	go	M73077_at
GO:0005634	go	M73077_at
GO:0005515	go	U68485_at
GO:0008283	go	U68485_at
GO:0030100	go	U68485_at
GO:0030154	go	U68485_at
GO:0045786	go	U68485_at
GO:0005634	go	U68485_at
GO:0005737	go	U68485_at
GO:0015629	go	U68485_at
GO:0003700	go	X98833_rna1_at
GO:0008270	go	X98833_rna1_at
GO:0046872	go	X98833_rna1_at
GO:0006350	go	X98833_rna1_at
GO:0006355	go	X98833_rna1_at
GO:0009653	go	X98833_rna1_at
GO:0005634	go	X98833_rna1_at
GO:0000166	go	U82303_at
GO:0000287	go	U82303_at
GO:0004012	go	U82303_at
GO:0005524	go	U82303_at
GO:0016787	go	U82303_at
GO:0016820	go	U82303_at
GO:0016887	go	U82303_at
GO:0006812	go	U82303_at
GO:0008285	go	U82303_at
GO:0016020	go	U82303_at
GO:0016021	go	U82303_at
GO:0004559	go	U37248_at
GO:0016798	go	U37248_at
GO:0005975	go	U37248_at
GO:0006013	go	U37248_at
GO:0005351	go	D87449_at
GO:0005463	go	D87449_at
GO:0006810	go	D87449_at
GO:0015789	go	D87449_at
GO:0030206	go	D87449_at
GO:0005783	go	D87449_at
GO:0016021	go	D87449_at
GO:0030176	go	D87449_at
GO:0000166	go	S77361_at
GO:0005524	go	S77361_at
GO:0016887	go	S77361_at
GO:0051082	go	S77361_at
GO:0006457	go	S77361_at
GO:0043254	go	S77361_at
GO:0005634	go	S77361_at
GO:0000166	go	X98743_at
GO:0003723	go	X98743_at
GO:0004004	go	X98743_at
GO:0005524	go	X98743_at
GO:0016787	go	X98743_at
GO:0005198	go	AF000959_at
GO:0042802	go	AF000959_at
GO:0016338	go	AF000959_at
GO:0005923	go	AF000959_at
GO:0016020	go	AF000959_at
GO:0016021	go	AF000959_at
GO:0016491	go	U61836_at
GO:0006118	go	U61836_at
GO:0004872	go	D87433_at
GO:0005041	go	D87433_at
GO:0005041	go	D87433_at
GO:0005044	go	D87433_at
GO:0005044	go	D87433_at
GO:0005198	go	D87433_at
GO:0005515	go	D87433_at
GO:0005515	go	D87433_at
GO:0005540	go	D87433_at
GO:0008367	go	D87433_at
GO:0008367	go	D87433_at
GO:0015035	go	D87433_at
GO:0015035	go	D87433_at
GO:0006898	go	D87433_at
GO:0006898	go	D87433_at
GO:0006954	go	D87433_at
GO:0007155	go	D87433_at
GO:0007155	go	D87433_at
GO:0007267	go	D87433_at
GO:0007267	go	D87433_at
GO:0016525	go	D87433_at
GO:0016525	go	D87433_at
GO:0042742	go	D87433_at
GO:0042742	go	D87433_at
GO:0005887	go	D87433_at
GO:0005887	go	D87433_at
GO:0005515	go	Y12394_at
GO:0008139	go	Y12394_at
GO:0008565	go	Y12394_at
GO:0006461	go	Y12394_at
GO:0006607	go	Y12394_at
GO:0006886	go	Y12394_at
GO:0005634	go	Y12394_at
GO:0005643	go	Y12394_at
GO:0003677	go	X95677_at
GO:0005070	go	X95677_at
GO:0008093	go	X95677_at
GO:0017124	go	X95677_at
GO:0019900	go	X95677_at
GO:0007010	go	X95677_at
GO:0008154	go	X95677_at
GO:0016477	go	X95677_at
GO:0005634	go	X95677_at
GO:0005737	go	X95677_at
GO:0005737	go	X95677_at
GO:0030027	go	X95677_at
GO:0030175	go	X95677_at
GO:0000166	go	X99947_at
GO:0003777	go	X99947_at
GO:0005524	go	X99947_at
GO:0016887	go	X99947_at
GO:0006928	go	X99947_at
GO:0007018	go	X99947_at
GO:0007283	go	X99947_at
GO:0005856	go	X99947_at
GO:0005858	go	X99947_at
GO:0005874	go	X99947_at
GO:0003677	go	D79986_at
GO:0005515	go	D79986_at
GO:0016564	go	D79986_at
GO:0006350	go	D79986_at
GO:0006355	go	D79986_at
GO:0006917	go	D79986_at
GO:0016481	go	D79986_at
GO:0005634	go	D79986_at
GO:0005515	go	D63876_at
GO:0005515	go	D63876_at
GO:0008565	go	D63876_at
GO:0030306	go	D63876_at
GO:0006461	go	D63876_at
GO:0006886	go	D63876_at
GO:0005795	go	D63876_at
GO:0005802	go	D63876_at
GO:0016020	go	D63876_at
GO:0030130	go	D63876_at
GO:0005070	go	U61167_at
GO:0005509	go	U61167_at
GO:0005515	go	U61167_at
GO:0006897	go	U61167_at
GO:0000166	go	X99325_at
GO:0000287	go	X99325_at
GO:0004674	go	X99325_at
GO:0004713	go	X99325_at
GO:0005524	go	X99325_at
GO:0016740	go	X99325_at
GO:0042802	go	X99325_at
GO:0006468	go	X99325_at
GO:0006979	go	X99325_at
GO:0007165	go	X99325_at
GO:0005795	go	X99325_at
GO:0005554	go	U87459_at
GO:0000004	go	U87459_at
GO:0008372	go	U87459_at
GO:0016021	go	U87459_at
GO:0005085	go	AB002380_at
GO:0005096	go	AB002380_at
GO:0005515	go	AB002380_at
GO:0003677	go	U90336_at
GO:0008270	go	U90336_at
GO:0046872	go	U90336_at
GO:0006350	go	U90336_at
GO:0006355	go	U90336_at
GO:0005634	go	U90336_at
GO:0008372	go	U90336_at
GO:0003700	go	L32164_at
GO:0008270	go	L32164_at
GO:0046872	go	L32164_at
GO:0006350	go	L32164_at
GO:0006355	go	L32164_at
GO:0005634	go	L32164_at
GO:0000166	go	U77735_at
GO:0004674	go	U77735_at
GO:0004713	go	U77735_at
GO:0005524	go	U77735_at
GO:0016740	go	U77735_at
GO:0006468	go	U77735_at
GO:0007140	go	U77735_at
GO:0008283	go	U77735_at
GO:0004197	go	Y13618_at
GO:0004221	go	Y13618_at
GO:0005509	go	Y13618_at
GO:0005544	go	Y13618_at
GO:0006511	go	Y13618_at
GO:0006512	go	Y13618_at
GO:0007283	go	Y13618_at
GO:0006281	go	X99050_rna1_at
GO:0005737	go	X99050_rna1_at
GO:0045012	go	M32578_at
GO:0006955	go	M32578_at
GO:0019884	go	M32578_at
GO:0019886	go	M32578_at
GO:0016020	go	M32578_at
GO:0016021	go	M32578_at
GO:0005488	go	Z93784_at
GO:0005554	go	Z93784_at
GO:0000004	go	Z93784_at
GO:0008372	go	Z93784_at
GO:0003676	go	U63541_at
GO:0005515	go	U63541_at
GO:0001503	go	U63541_at
GO:0030154	go	U63541_at
GO:0030198	go	U63541_at
GO:0045045	go	U63541_at
GO:0005634	go	U63541_at
GO:0003700	go	U77975_at
GO:0016563	go	U77975_at
GO:0006355	go	U77975_at
GO:0005634	go	U77975_at
GO:0042994	go	X77909_at
GO:0003688	go	U50950_at
GO:0005515	go	U50950_at
GO:0005515	go	U50950_at
GO:0005515	go	U50950_at
GO:0005515	go	U50950_at
GO:0005515	go	U50950_at
GO:0005515	go	U50950_at
GO:0005515	go	U50950_at
GO:0005515	go	U50950_at
GO:0005515	go	U50950_at
GO:0005515	go	U50950_at
GO:0006260	go	U50950_at
GO:0005634	go	U50950_at
GO:0005664	go	U50950_at
GO:0004430	go	U81802_at
GO:0016301	go	U81802_at
GO:0016740	go	U81802_at
GO:0016773	go	U81802_at
GO:0006661	go	U81802_at
GO:0006898	go	U81802_at
GO:0007165	go	U81802_at
GO:0005768	go	U81802_at
GO:0005783	go	U81802_at
GO:0005795	go	U81802_at
GO:0000166	go	U28150_at
GO:0005515	go	U28150_at
GO:0005524	go	U28150_at
GO:0016887	go	U28150_at
GO:0042626	go	U28150_at
GO:0006631	go	U28150_at
GO:0006810	go	U28150_at
GO:0005777	go	U28150_at
GO:0005887	go	U28150_at
GO:0016020	go	U28150_at
GO:0043190	go	U28150_at
GO:0008176	go	X96698_at
GO:0008757	go	X96698_at
GO:0016740	go	X96698_at
GO:0006400	go	X96698_at
GO:0008033	go	X96698_at
GO:0008372	go	X96698_at
GO:0001888	go	U76189_at
GO:0016757	go	U76189_at
GO:0035248	go	U76189_at
GO:0006044	go	U76189_at
GO:0019276	go	U76189_at
GO:0005783	go	U76189_at
GO:0016021	go	U76189_at
GO:0005515	go	Y13620_at
GO:0005515	go	Y13620_at
GO:0016055	go	Y13620_at
GO:0005634	go	Y13620_at
GO:0000166	go	U80073_at
GO:0003723	go	U80073_at
GO:0005215	go	U80073_at
GO:0005515	go	U80073_at
GO:0005515	go	U80073_at
GO:0006397	go	U80073_at
GO:0006406	go	U80073_at
GO:0006810	go	U80073_at
GO:0005634	go	U80073_at
GO:0005488	go	U11037_at
GO:0005554	go	U11037_at
GO:0007219	go	U11037_at
GO:0016021	go	U11037_at
GO:0003700	go	U65437_rna1_at
GO:0006355	go	U65437_rna1_at
GO:0007275	go	U65437_rna1_at
GO:0007420	go	U65437_rna1_at
GO:0005634	go	U65437_rna1_at
GO:0015297	go	S83549_at
GO:0015299	go	S83549_at
GO:0015385	go	S83549_at
GO:0031402	go	S83549_at
GO:0006811	go	S83549_at
GO:0006814	go	S83549_at
GO:0006885	go	S83549_at
GO:0016021	go	S83549_at
GO:0003677	go	U38864_at
GO:0008270	go	U38864_at
GO:0046872	go	U38864_at
GO:0006350	go	U38864_at
GO:0006355	go	U38864_at
GO:0005634	go	U38864_at
GO:0004385	go	L27476_at
GO:0005515	go	L27476_at
GO:0005634	go	L27476_at
GO:0005887	go	L27476_at
GO:0005923	go	L27476_at
GO:0016020	go	L27476_at
GO:0031072	go	U40992_at
GO:0051082	go	U40992_at
GO:0006457	go	U40992_at
GO:0006986	go	U40992_at
GO:0009408	go	U40992_at
GO:0004566	go	Z84483_at
GO:0005179	go	Z84483_at
GO:0005499	go	Z84483_at
GO:0015926	go	Z84483_at
GO:0005975	go	Z84483_at
GO:0016020	go	Z84483_at
GO:0016021	go	Z84483_at
GO:0005057	go	AF006041_at
GO:0019901	go	AF006041_at
GO:0031072	go	AF006041_at
GO:0047485	go	AF006041_at
GO:0050681	go	AF006041_at
GO:0006350	go	AF006041_at
GO:0006915	go	AF006041_at
GO:0007257	go	AF006041_at
GO:0008625	go	AF006041_at
GO:0030521	go	AF006041_at
GO:0045892	go	AF006041_at
GO:0005634	go	AF006041_at
GO:0005737	go	AF006041_at
GO:0006968	go	U19147_s_at
GO:0005200	go	U37122_at
GO:0005516	go	U37122_at
GO:0005856	go	U37122_at
GO:0016020	go	U37122_at
GO:0005215	go	D87075_at
GO:0008523	go	D87075_at
GO:0015205	go	D87075_at
GO:0015293	go	D87075_at
GO:0031402	go	D87075_at
GO:0006139	go	D87075_at
GO:0006811	go	D87075_at
GO:0006814	go	D87075_at
GO:0015851	go	D87075_at
GO:0015993	go	D87075_at
GO:0019852	go	D87075_at
GO:0005624	go	D87075_at
GO:0005887	go	D87075_at
GO:0016020	go	D87075_at
GO:0003677	go	U19345_at
GO:0003713	go	U19345_at
GO:0005515	go	U19345_at
GO:0008270	go	U19345_at
GO:0046872	go	U19345_at
GO:0006350	go	U19345_at
GO:0006355	go	U19345_at
GO:0005634	go	U19345_at
GO:0005198	go	U42408_at
GO:0005604	go	U42408_at
GO:0003723	go	U03891_at
GO:0005554	go	U03891_at
GO:0008270	go	U03891_at
GO:0016787	go	U03891_at
GO:0016814	go	U03891_at
GO:0046872	go	U03891_at
GO:0000004	go	U03891_at
GO:0008372	go	U03891_at
GO:0006928	go	D87460_at
GO:0008360	go	D87460_at
GO:0005886	go	D87460_at
GO:0005887	go	D87460_at
GO:0016023	go	D87460_at
GO:0003723	go	AFFX-HUMRGE/M10098_3_at
GO:0005047	go	AFFX-HUMRGE/M10098_3_at
GO:0005488	go	AFFX-HUMRGE/M10098_3_at
GO:0005730	go	AFFX-HUMRGE/M10098_3_at
GO:0005783	go	AFFX-HUMRGE/M10098_3_at
GO:0005786	go	AFFX-HUMRGE/M10098_3_at
GO:0005840	go	AFFX-HUMRGE/M10098_3_at
GO:0003696	go	L40399_at
GO:0005515	go	L40399_at
GO:0005524	go	L40399_at
GO:0006298	go	L40399_at
GO:0007131	go	L40399_at
GO:0005634	go	L40399_at
GO:0005515	go	L17328_at
GO:0007165	go	L17328_at
GO:0007399	go	L17328_at
GO:0007411	go	L17328_at
GO:0003954	go	U34343_at
GO:0008137	go	U34343_at
GO:0016491	go	U34343_at
GO:0006118	go	U34343_at
GO:0007585	go	U34343_at
GO:0005739	go	U34343_at
GO:0005743	go	U34343_at
GO:0003677	go	U63329_at
GO:0004519	go	U63329_at
GO:0005506	go	U63329_at
GO:0016798	go	U63329_at
GO:0046872	go	U63329_at
GO:0051539	go	U63329_at
GO:0005975	go	U63329_at
GO:0006284	go	U63329_at
GO:0006298	go	U63329_at
GO:0007049	go	U63329_at
GO:0045786	go	U63329_at
GO:0005634	go	U63329_at
GO:0004040	go	U82535_at
GO:0005102	go	U82535_at
GO:0016787	go	U82535_at
GO:0006631	go	U82535_at
GO:0005624	go	U82535_at
GO:0005626	go	U82535_at
GO:0016021	go	U82535_at
GO:0004177	go	D50810_at
GO:0004179	go	D50810_at
GO:0008237	go	D50810_at
GO:0008270	go	D50810_at
GO:0046872	go	D50810_at
GO:0006508	go	D50810_at
GO:0007267	go	D50810_at
GO:0007565	go	D50810_at
GO:0005622	go	D50810_at
GO:0005886	go	D50810_at
GO:0005887	go	D50810_at
GO:0008373	go	U14550_at
GO:0006486	go	U14550_at
GO:0005795	go	U14550_at
GO:0016021	go	U14550_at
GO:0030173	go	U14550_at
GO:0006836	go	D87074_at
GO:0006887	go	D87074_at
GO:0045202	go	D87074_at
GO:0005386	go	AC002450_at
GO:0005488	go	AC002450_at
GO:0005509	go	AC002450_at
GO:0006810	go	AC002450_at
GO:0005739	go	AC002450_at
GO:0005743	go	AC002450_at
GO:0005887	go	AC002450_at
GO:0005083	go	U90268_at
GO:0007264	go	U90268_at
GO:0000166	go	D50927_at
GO:0004674	go	D50927_at
GO:0004674	go	D50927_at
GO:0005524	go	D50927_at
GO:0005524	go	D50927_at
GO:0016740	go	D50927_at
GO:0001672	go	D50927_at
GO:0006468	go	D50927_at
GO:0006468	go	D50927_at
GO:0006886	go	D50927_at
GO:0006974	go	D50927_at
GO:0007049	go	D50927_at
GO:0007242	go	D50927_at
GO:0016568	go	D50927_at
GO:0005634	go	D50927_at
GO:0005634	go	D50927_at
GO:0000248	go	D85181_at
GO:0005506	go	D85181_at
GO:0016491	go	D85181_at
GO:0050046	go	D85181_at
GO:0006629	go	D85181_at
GO:0008152	go	D85181_at
GO:0016126	go	D85181_at
GO:0005783	go	D85181_at
GO:0016021	go	D85181_at
GO:0003677	go	D79999_at
GO:0003950	go	D79999_at
GO:0016757	go	D79999_at
GO:0019899	go	D79999_at
GO:0006281	go	D79999_at
GO:0006471	go	D79999_at
GO:0006810	go	D79999_at
GO:0006954	go	D79999_at
GO:0008219	go	D79999_at
GO:0042493	go	D79999_at
GO:0005634	go	D79999_at
GO:0030529	go	D79999_at
GO:0000166	go	L38696_at
GO:0003723	go	L38696_at
GO:0030530	go	L38696_at
GO:0004450	go	U62389_at
GO:0016491	go	U62389_at
GO:0005975	go	U62389_at
GO:0006097	go	U62389_at
GO:0006099	go	U62389_at
GO:0006102	go	U62389_at
GO:0008152	go	U62389_at
GO:0005777	go	U62389_at
GO:0005829	go	U62389_at
GO:0004842	go	M63175_at
GO:0004872	go	M63175_at
GO:0005515	go	M63175_at
GO:0008270	go	M63175_at
GO:0016874	go	M63175_at
GO:0046872	go	M63175_at
GO:0016567	go	M63175_at
GO:0030433	go	M63175_at
GO:0000151	go	M63175_at
GO:0005783	go	M63175_at
GO:0016021	go	M63175_at
GO:0030176	go	M63175_at
GO:0000146	go	S73840_at
GO:0000166	go	S73840_at
GO:0003779	go	S73840_at
GO:0005516	go	S73840_at
GO:0005524	go	S73840_at
GO:0006941	go	S73840_at
GO:0007517	go	S73840_at
GO:0005859	go	S73840_at
GO:0005863	go	S73840_at
GO:0016459	go	S73840_at
GO:0000166	go	D42087_at
GO:0005525	go	D42087_at
GO:0006886	go	D42087_at
GO:0007264	go	D42087_at
GO:0008538	go	D45248_at
GO:0006955	go	D45248_at
GO:0000502	go	D45248_at
GO:0008537	go	D45248_at
GO:0007275	go	AF000562_at
GO:0016044	go	AF000562_at
GO:0005783	go	AF000562_at
GO:0005887	go	AF000562_at
GO:0030176	go	AF000562_at
GO:0004872	go	U52111_rna4_at
GO:0007275	go	U52111_rna4_at
GO:0016020	go	U52111_rna4_at
GO:0016021	go	U52111_rna4_at
GO:0005515	go	U48251_at
GO:0008270	go	U48251_at
GO:0046872	go	U48251_at
GO:0006355	go	U48251_at
GO:0003700	go	D87673_at
GO:0003714	go	D87673_at
GO:0006350	go	D87673_at
GO:0006355	go	D87673_at
GO:0006457	go	D87673_at
GO:0006986	go	D87673_at
GO:0005634	go	D87673_at
GO:0004222	go	X89576_at
GO:0005509	go	X89576_at
GO:0008047	go	X89576_at
GO:0008270	go	X89576_at
GO:0000270	go	X89576_at
GO:0006508	go	X89576_at
GO:0005578	go	X89576_at
GO:0005887	go	X89576_at
GO:0016020	go	X89576_at
GO:0004872	go	X79439_at
GO:0005509	go	X79439_at
GO:0006350	go	X79439_at
GO:0006355	go	X79439_at
GO:0007219	go	X79439_at
GO:0030154	go	X79439_at
GO:0050793	go	X79439_at
GO:0016020	go	X79439_at
GO:0016021	go	X79439_at
GO:0003677	go	U72621_at
GO:0008270	go	U72621_at
GO:0046872	go	U72621_at
GO:0006350	go	U72621_at
GO:0006355	go	U72621_at
GO:0006917	go	U72621_at
GO:0007050	go	U72621_at
GO:0045944	go	U72621_at
GO:0005634	go	U72621_at
GO:0000166	go	U66559_at
GO:0004674	go	U66559_at
GO:0004714	go	U66559_at
GO:0004716	go	U66559_at
GO:0004872	go	U66559_at
GO:0005524	go	U66559_at
GO:0016740	go	U66559_at
GO:0006468	go	U66559_at
GO:0006487	go	U66559_at
GO:0007169	go	U66559_at
GO:0007399	go	U66559_at
GO:0007420	go	U66559_at
GO:0005887	go	U66559_at
GO:0016020	go	U66559_at
GO:0005198	go	M91669_s_at
GO:0006817	go	M91669_s_at
GO:0007160	go	M91669_s_at
GO:0008544	go	M91669_s_at
GO:0005578	go	M91669_s_at
GO:0005737	go	M91669_s_at
GO:0005887	go	M91669_s_at
GO:0005911	go	M91669_s_at
GO:0005515	go	U72671_at
GO:0016337	go	U72671_at
GO:0005886	go	U72671_at
GO:0005887	go	U72671_at
GO:0008474	go	U89336_cds6_at
GO:0016787	go	U89336_cds6_at
GO:0006464	go	U89336_cds6_at
GO:0005764	go	U89336_cds6_at
GO:0005509	go	L11373_at
GO:0005515	go	L11373_at
GO:0007155	go	L11373_at
GO:0007156	go	L11373_at
GO:0016339	go	L11373_at
GO:0016020	go	L11373_at
GO:0016021	go	L11373_at
GO:0005509	go	L11373_at
GO:0005515	go	L11373_at
GO:0007155	go	L11373_at
GO:0007156	go	L11373_at
GO:0016339	go	L11373_at
GO:0016020	go	L11373_at
GO:0016021	go	L11373_at
GO:0005328	go	Z96810_at
GO:0015171	go	Z96810_at
GO:0015293	go	Z96810_at
GO:0006520	go	Z96810_at
GO:0006836	go	Z96810_at
GO:0006865	go	Z96810_at
GO:0005887	go	Z96810_at
GO:0016020	go	Z96810_at
GO:0004888	go	U47334_at
GO:0004890	go	U47334_at
GO:0005216	go	U47334_at
GO:0005230	go	U47334_at
GO:0005326	go	U47334_at
GO:0030594	go	U47334_at
GO:0006811	go	U47334_at
GO:0007165	go	U47334_at
GO:0005887	go	U47334_at
GO:0045211	go	U47334_at
GO:0004872	go	L35545_at
GO:0006954	go	L35545_at
GO:0007596	go	L35545_at
GO:0005887	go	L35545_at
GO:0003743	go	L26247_at
GO:0006413	go	L26247_at
GO:0006445	go	L26247_at
GO:0006950	go	L26247_at
GO:0008372	go	L26247_at
GO:0003677	go	U78524_at
GO:0003713	go	U78524_at
GO:0003714	go	U78524_at
GO:0004004	go	U78524_at
GO:0005515	go	U78524_at
GO:0008270	go	U78524_at
GO:0046872	go	U78524_at
GO:0050681	go	U78524_at
GO:0006350	go	U78524_at
GO:0006512	go	U78524_at
GO:0007165	go	U78524_at
GO:0007259	go	U78524_at
GO:0030521	go	U78524_at
GO:0045893	go	U78524_at
GO:0005634	go	U78524_at
GO:0005215	go	U55054_at
GO:0005279	go	U55054_at
GO:0015293	go	U55054_at
GO:0015379	go	U55054_at
GO:0030955	go	U55054_at
GO:0000074	go	U55054_at
GO:0006811	go	U55054_at
GO:0006813	go	U55054_at
GO:0006814	go	U55054_at
GO:0006821	go	U55054_at
GO:0006865	go	U55054_at
GO:0006873	go	U55054_at
GO:0006884	go	U55054_at
GO:0008217	go	U55054_at
GO:0005624	go	U55054_at
GO:0005887	go	U55054_at
GO:0016020	go	U55054_at
GO:0003700	go	D83784_at
GO:0008270	go	D83784_at
GO:0046872	go	D83784_at
GO:0006350	go	D83784_at
GO:0006355	go	D83784_at
GO:0005634	go	D83784_at
GO:0005515	go	J03068_at
GO:0006357	go	J03068_at
GO:0006493	go	J03068_at
GO:0006605	go	J03068_at
GO:0005634	go	J03068_at
GO:0003779	go	S69790_at
GO:0006461	go	S69790_at
GO:0030041	go	S69790_at
GO:0015629	go	S69790_at
GO:0005083	go	Y11174_at
GO:0008017	go	Y11174_at
GO:0000004	go	Y11174_at
GO:0007049	go	Y11174_at
GO:0007067	go	Y11174_at
GO:0051301	go	Y11174_at
GO:0005874	go	Y11174_at
GO:0008372	go	Y11174_at
GO:0000166	go	U46194_at
GO:0004674	go	U46194_at
GO:0005524	go	U46194_at
GO:0016740	go	U46194_at
GO:0006468	go	U46194_at
GO:0007165	go	U46194_at
GO:0005737	go	U46194_at
GO:0007565	go	U25988_at
GO:0007565	go	U25988_at
GO:0005615	go	U25988_at
GO:0000166	go	X65784_s_at
GO:0004222	go	X65784_s_at
GO:0005524	go	X65784_s_at
GO:0008270	go	X65784_s_at
GO:0017111	go	X65784_s_at
GO:0046872	go	X65784_s_at
GO:0051082	go	X65784_s_at
GO:0006508	go	X65784_s_at
GO:0007399	go	X65784_s_at
GO:0030163	go	X65784_s_at
GO:0005739	go	X65784_s_at
GO:0016020	go	X65784_s_at
GO:0016021	go	X65784_s_at
GO:0005198	go	U96136_at
GO:0005515	go	U96136_at
GO:0007155	go	U96136_at
GO:0007158	go	U96136_at
GO:0007165	go	U96136_at
GO:0007275	go	U96136_at
GO:0005737	go	U96136_at
GO:0005856	go	U96136_at
GO:0003677	go	L04282_at
GO:0003704	go	L04282_at
GO:0008270	go	L04282_at
GO:0046872	go	L04282_at
GO:0000122	go	L04282_at
GO:0006350	go	L04282_at
GO:0006355	go	L04282_at
GO:0006968	go	L04282_at
GO:0005634	go	L04282_at
GO:0005665	go	L04282_at
GO:0004437	go	U47635_at
GO:0004722	go	U47635_at
GO:0004725	go	U47635_at
GO:0016787	go	U47635_at
GO:0006470	go	U47635_at
GO:0046839	go	U47635_at
GO:0008372	go	U47635_at
GO:0003700	go	U25826_at
GO:0005515	go	U25826_at
GO:0008270	go	U25826_at
GO:0046872	go	U25826_at
GO:0000074	go	U25826_at
GO:0006350	go	U25826_at
GO:0006357	go	U25826_at
GO:0008283	go	U25826_at
GO:0005634	go	U25826_at
GO:0000166	go	U79271_at
GO:0004674	go	U79271_at
GO:0005515	go	U79271_at
GO:0005524	go	U79271_at
GO:0016740	go	U79271_at
GO:0006468	go	U79271_at
GO:0007165	go	U79271_at
GO:0004305	go	U66828_s_at
GO:0016740	go	U66828_s_at
GO:0000166	go	U07424_at
GO:0004826	go	U07424_at
GO:0005524	go	U07424_at
GO:0016874	go	U07424_at
GO:0006412	go	U07424_at
GO:0006432	go	U07424_at
GO:0005625	go	U07424_at
GO:0005737	go	U07424_at
GO:0000166	go	U42390_at
GO:0004674	go	U42390_at
GO:0005085	go	U42390_at
GO:0005524	go	U42390_at
GO:0016740	go	U42390_at
GO:0006468	go	U42390_at
GO:0007185	go	U42390_at
GO:0000166	go	AD000092_cds1_at
GO:0000287	go	AD000092_cds1_at
GO:0004674	go	AD000092_cds1_at
GO:0004713	go	AD000092_cds1_at
GO:0005515	go	AD000092_cds1_at
GO:0005524	go	AD000092_cds1_at
GO:0016740	go	AD000092_cds1_at
GO:0006468	go	AD000092_cds1_at
GO:0007010	go	AD000092_cds1_at
GO:0007243	go	AD000092_cds1_at
GO:0005856	go	AD000092_cds1_at
GO:0016020	go	AD000092_cds1_at
GO:0003723	go	U79246_at
GO:0004527	go	U79246_at
GO:0004540	go	U79246_at
GO:0016219	go	U79246_at
GO:0016787	go	U79246_at
GO:0006364	go	U79246_at
GO:0000178	go	U79246_at
GO:0005634	go	U79246_at
GO:0004180	go	U90914_at
GO:0004182	go	U90914_at
GO:0004187	go	U90914_at
GO:0008237	go	U90914_at
GO:0008270	go	U90914_at
GO:0008472	go	U90914_at
GO:0046872	go	U90914_at
GO:0006508	go	U90914_at
GO:0005624	go	U90914_at
GO:0016021	go	U90914_at
GO:0005245	go	U79667_s_at
GO:0005509	go	U79667_s_at
GO:0006812	go	U79667_s_at
GO:0006816	go	U79667_s_at
GO:0007204	go	U79667_s_at
GO:0007268	go	U79667_s_at
GO:0007399	go	U79667_s_at
GO:0005891	go	U79667_s_at
GO:0016020	go	U79667_s_at
GO:0016021	go	U79667_s_at
GO:0000166	go	U21858_at
GO:0004017	go	U21858_at
GO:0004765	go	U21858_at
GO:0005524	go	U21858_at
GO:0016740	go	U21858_at
GO:0008652	go	U21858_at
GO:0005634	go	U21858_at
GO:0016021	go	D78577_s_at
GO:0003700	go	X98834_rna1_at
GO:0008270	go	X98834_rna1_at
GO:0046872	go	X98834_rna1_at
GO:0006350	go	X98834_rna1_at
GO:0006355	go	X98834_rna1_at
GO:0005634	go	X98834_rna1_at
GO:0004553	go	Y12556_at
GO:0005975	go	Y12556_at
GO:0006633	go	Y12556_at
GO:0007165	go	Y12556_at
GO:0003779	go	AB002318_at
GO:0005198	go	AB002318_at
GO:0005515	go	AB002318_at
GO:0007155	go	AB002318_at
GO:0015629	go	AB002318_at
GO:0045202	go	AB002318_at
GO:0000146	go	L19401_at
GO:0000166	go	L19401_at
GO:0003779	go	L19401_at
GO:0005516	go	L19401_at
GO:0005524	go	L19401_at
GO:0042623	go	L19401_at
GO:0006810	go	L19401_at
GO:0030048	go	L19401_at
GO:0016459	go	L19401_at
GO:0030426	go	L19401_at
GO:0043005	go	L19401_at
GO:0005509	go	U46744_at
GO:0005515	go	U46744_at
GO:0008270	go	U46744_at
GO:0006941	go	U46744_at
GO:0007165	go	U46744_at
GO:0007274	go	U46744_at
GO:0045202	go	U46744_at
GO:0004720	go	U89942_at
GO:0005044	go	U89942_at
GO:0005489	go	U89942_at
GO:0005507	go	U89942_at
GO:0016491	go	U89942_at
GO:0046872	go	U89942_at
GO:0006464	go	U89942_at
GO:0007155	go	U89942_at
GO:0007568	go	U89942_at
GO:0005615	go	U89942_at
GO:0016020	go	U89942_at
GO:0005529	go	U83115_at
GO:0005554	go	U83115_at
GO:0000004	go	U83115_at
GO:0008372	go	U83115_at
GO:0004842	go	U78798_at
GO:0004871	go	U78798_at
GO:0005515	go	U78798_at
GO:0005515	go	U78798_at
GO:0005515	go	U78798_at
GO:0008270	go	U78798_at
GO:0046872	go	U78798_at
GO:0007165	go	U78798_at
GO:0016567	go	U78798_at
GO:0042981	go	U78798_at
GO:0043123	go	U78798_at
GO:0000151	go	U78798_at
GO:0000166	go	U77129_at
GO:0004674	go	U77129_at
GO:0004713	go	U77129_at
GO:0005083	go	U77129_at
GO:0005515	go	U77129_at
GO:0005515	go	U77129_at
GO:0005515	go	U77129_at
GO:0005524	go	U77129_at
GO:0016740	go	U77129_at
GO:0006468	go	U77129_at
GO:0006950	go	U77129_at
GO:0007243	go	U77129_at
GO:0007257	go	U77129_at
GO:0005737	go	U77129_at
GO:0000166	go	U65785_at
GO:0005524	go	U65785_at
GO:0051082	go	U65785_at
GO:0006457	go	U65785_at
GO:0006950	go	U65785_at
GO:0005783	go	U65785_at
GO:0000166	go	X89059_at
GO:0004674	go	X89059_at
GO:0004713	go	X89059_at
GO:0005524	go	X89059_at
GO:0016740	go	X89059_at
GO:0006468	go	X89059_at
GO:0003677	go	U79280_at
GO:0003723	go	U79280_at
GO:0006355	go	U79280_at
GO:0006397	go	U79280_at
GO:0006398	go	U79280_at
GO:0005634	go	U79280_at
GO:0005737	go	U79280_at
GO:0005509	go	D88795_at
GO:0005515	go	D88795_at
GO:0007155	go	D88795_at
GO:0007156	go	D88795_at
GO:0007268	go	D88795_at
GO:0007416	go	D88795_at
GO:0016339	go	D88795_at
GO:0005887	go	D88795_at
GO:0016020	go	D88795_at
GO:0005509	go	L11373_at
GO:0005515	go	L11373_at
GO:0007155	go	L11373_at
GO:0007156	go	L11373_at
GO:0016020	go	L11373_at
GO:0016021	go	L11373_at
GO:0005509	go	L11373_at
GO:0005515	go	L11373_at
GO:0007155	go	L11373_at
GO:0007156	go	L11373_at
GO:0016020	go	L11373_at
GO:0016021	go	L11373_at
GO:0005509	go	L11373_at
GO:0005515	go	L11373_at
GO:0007155	go	L11373_at
GO:0007156	go	L11373_at
GO:0016020	go	L11373_at
GO:0016021	go	L11373_at
GO:0005509	go	L11373_at
GO:0005515	go	L11373_at
GO:0007155	go	L11373_at
GO:0007156	go	L11373_at
GO:0016020	go	L11373_at
GO:0016021	go	L11373_at
GO:0005509	go	L11373_at
GO:0005515	go	L11373_at
GO:0007155	go	L11373_at
GO:0007156	go	L11373_at
GO:0016020	go	L11373_at
GO:0016021	go	L11373_at
GO:0005509	go	L11373_at
GO:0005515	go	L11373_at
GO:0007155	go	L11373_at
GO:0007156	go	L11373_at
GO:0016020	go	L11373_at
GO:0016021	go	L11373_at
GO:0005509	go	L11373_at
GO:0005515	go	L11373_at
GO:0007155	go	L11373_at
GO:0007156	go	L11373_at
GO:0016020	go	L11373_at
GO:0016021	go	L11373_at
GO:0005509	go	L11373_at
GO:0005515	go	L11373_at
GO:0007155	go	L11373_at
GO:0007156	go	L11373_at
GO:0016020	go	L11373_at
GO:0016021	go	L11373_at
GO:0005509	go	L11373_at
GO:0005515	go	L11373_at
GO:0007155	go	L11373_at
GO:0007156	go	L11373_at
GO:0016020	go	L11373_at
GO:0016021	go	L11373_at
GO:0005509	go	L11373_at
GO:0005515	go	L11373_at
GO:0007155	go	L11373_at
GO:0007156	go	L11373_at
GO:0016020	go	L11373_at
GO:0016021	go	L11373_at
GO:0005509	go	L11373_at
GO:0005515	go	L11373_at
GO:0007155	go	L11373_at
GO:0007156	go	L11373_at
GO:0016020	go	L11373_at
GO:0016021	go	L11373_at
GO:0005509	go	L11373_at
GO:0005515	go	L11373_at
GO:0007155	go	L11373_at
GO:0007156	go	L11373_at
GO:0016020	go	L11373_at
GO:0016021	go	L11373_at
GO:0005509	go	L11373_at
GO:0005515	go	L11373_at
GO:0007155	go	L11373_at
GO:0007156	go	L11373_at
GO:0016020	go	L11373_at
GO:0016021	go	L11373_at
GO:0005509	go	L11373_at
GO:0005515	go	L11373_at
GO:0007155	go	L11373_at
GO:0007156	go	L11373_at
GO:0016020	go	L11373_at
GO:0016021	go	L11373_at
GO:0005509	go	L11373_at
GO:0005515	go	L11373_at
GO:0007155	go	L11373_at
GO:0007156	go	L11373_at
GO:0016020	go	L11373_at
GO:0016021	go	L11373_at
GO:0005509	go	L11373_at
GO:0005515	go	L11373_at
GO:0007155	go	L11373_at
GO:0007156	go	L11373_at
GO:0016020	go	L11373_at
GO:0016021	go	L11373_at
GO:0005509	go	L11373_at
GO:0005515	go	L11373_at
GO:0007155	go	L11373_at
GO:0007156	go	L11373_at
GO:0016020	go	L11373_at
GO:0016021	go	L11373_at
GO:0005509	go	L11373_at
GO:0005515	go	L11373_at
GO:0007155	go	L11373_at
GO:0007156	go	L11373_at
GO:0016020	go	L11373_at
GO:0016021	go	L11373_at
GO:0005509	go	L11373_at
GO:0005515	go	L11373_at
GO:0007155	go	L11373_at
GO:0007156	go	L11373_at
GO:0016020	go	L11373_at
GO:0016021	go	L11373_at
GO:0005137	go	U83463_at
GO:0008093	go	U83463_at
GO:0042043	go	U83463_at
GO:0045545	go	U83463_at
GO:0046982	go	U83463_at
GO:0006612	go	U83463_at
GO:0006930	go	U83463_at
GO:0007242	go	U83463_at
GO:0007268	go	U83463_at
GO:0030036	go	U83463_at
GO:0005634	go	U83463_at
GO:0005783	go	U83463_at
GO:0005856	go	U83463_at
GO:0005895	go	U83463_at
GO:0005912	go	U83463_at
GO:0016020	go	U83463_at
GO:0004252	go	U20428_at
GO:0006508	go	U20428_at
GO:0005886	go	U20428_at
GO:0005886	go	U20428_at
GO:0005887	go	U20428_at
GO:0003677	go	U37146_at
GO:0003714	go	U37146_at
GO:0005112	go	U37146_at
GO:0005515	go	U37146_at
GO:0006355	go	U37146_at
GO:0005634	go	U37146_at
GO:0005554	go	U19147_s_at
GO:0000004	go	U19147_s_at
GO:0008372	go	U19147_s_at
GO:0005554	go	U33822_at
GO:0000089	go	U33822_at
GO:0000090	go	U33822_at
GO:0000093	go	U33822_at
GO:0007049	go	U33822_at
GO:0007093	go	U33822_at
GO:0051301	go	U33822_at
GO:0005634	go	U33822_at
GO:0005813	go	U33822_at
GO:0005819	go	U33822_at
GO:0005488	go	U81554_at
GO:0005786	go	U81554_at
GO:0030529	go	U81554_at
GO:0004129	go	U79270_at
GO:0005489	go	U79270_at
GO:0005507	go	U79270_at
GO:0007585	go	U79270_at
GO:0008535	go	U79270_at
GO:0005739	go	U79270_at
GO:0016021	go	U79270_at
GO:0000166	go	D86968_at
GO:0000287	go	D86968_at
GO:0004674	go	D86968_at
GO:0004709	go	D86968_at
GO:0005524	go	D86968_at
GO:0016740	go	D86968_at
GO:0000186	go	D86968_at
GO:0006468	go	D86968_at
GO:0006950	go	D86968_at
GO:0007254	go	D86968_at
GO:0004437	go	U57650_at
GO:0004445	go	U57650_at
GO:0006796	go	U57650_at
GO:0007242	go	U57650_at
GO:0003700	go	U87269_at
GO:0003700	go	U87269_at
GO:0003713	go	U87269_at
GO:0003714	go	U87269_at
GO:0008270	go	U87269_at
GO:0046872	go	U87269_at
GO:0008283	go	U87269_at
GO:0005634	go	U87269_at
GO:0005554	go	D50550_at
GO:0008372	go	D50550_at
GO:0005554	go	U51678_at
GO:0000004	go	U51678_at
GO:0008372	go	U51678_at
GO:0005554	go	U82303_at
GO:0000004	go	U82303_at
GO:0008372	go	U82303_at
GO:0005634	go	U41654_at
GO:0005737	go	U41654_at
GO:0003723	go	U94836_at
GO:0006396	go	U94836_at
GO:0006874	go	U94836_at
GO:0007399	go	U94836_at
GO:0008285	go	U94836_at
GO:0005737	go	U94836_at
GO:0016491	go	X96752_at
GO:0006631	go	X96752_at
GO:0001584	go	X83863_at
GO:0004872	go	X83863_at
GO:0004957	go	X83863_at
GO:0000004	go	X83863_at
GO:0007165	go	X83863_at
GO:0007186	go	X83863_at
GO:0016021	go	X83863_at
GO:0004428	go	Y10055_at
GO:0016303	go	Y10055_at
GO:0007165	go	Y10055_at
GO:0005942	go	Y10055_at
GO:0005489	go	L42379_at
GO:0005554	go	L42379_at
GO:0001558	go	L42379_at
GO:0006118	go	L42379_at
GO:0008372	go	L42379_at
GO:0005554	go	D85939_at
GO:0000004	go	D85939_at
GO:0008372	go	D85939_at
GO:0008521	go	D88152_at
GO:0006810	go	D88152_at
GO:0005624	go	D88152_at
GO:0005789	go	D88152_at
GO:0005887	go	D88152_at
GO:0001584	go	AF014958_at
GO:0004872	go	AF014958_at
GO:0016493	go	AF014958_at
GO:0006935	go	AF014958_at
GO:0007165	go	AF014958_at
GO:0007186	go	AF014958_at
GO:0019735	go	AF014958_at
GO:0005887	go	AF014958_at
GO:0000166	go	U97188_at
GO:0003723	go	U97188_at
GO:0006396	go	U97188_at
GO:0006412	go	U97188_at
GO:0009653	go	U97188_at
GO:0005737	go	U97188_at
GO:0007242	go	D86962_at
GO:0005524	go	Z83800_at
GO:0016887	go	Z83800_at
GO:0003777	go	Z83802_at
GO:0005524	go	Z83802_at
GO:0016887	go	Z83802_at
GO:0001539	go	Z83802_at
GO:0005858	go	Z83802_at
GO:0003777	go	Z83806_at
GO:0001539	go	Z83806_at
GO:0005858	go	Z83806_at
GO:0005201	go	U78551_at
GO:0000004	go	U78551_at
GO:0005578	go	U78551_at
GO:0005796	go	U55853_at
GO:0005801	go	U55853_at
GO:0016021	go	U55853_at
GO:0030139	go	U55853_at
GO:0005554	go	U53830_at
GO:0016481	go	U53830_at
GO:0008372	go	U53830_at
GO:0016564	go	U53830_at
GO:0016481	go	U53830_at
GO:0008372	go	U53830_at
GO:0006349	go	AF001294_at
GO:0006915	go	AF001294_at
GO:0004182	go	U83411_at
GO:0006508	go	U83411_at
GO:0007155	go	M22092_at
GO:0016020	go	M22092_at
GO:0000166	go	L07044_at
GO:0004674	go	L07044_at
GO:0004685	go	L07044_at
GO:0005524	go	L07044_at
GO:0016740	go	L07044_at
GO:0006468	go	L07044_at
GO:0007165	go	L07044_at
GO:0008372	go	L07044_at
GO:0006898	go	Z97074_at
GO:0006904	go	Z97074_at
GO:0005768	go	Z97074_at
GO:0005554	go	S83365_at
GO:0000004	go	S83365_at
GO:0008372	go	S83365_at
GO:0005215	go	U21936_at
GO:0005554	go	U21936_at
GO:0006857	go	U21936_at
GO:0008372	go	U21936_at
GO:0016020	go	U21936_at
GO:0016021	go	U21936_at
GO:0005179	go	J03756_at
GO:0005576	go	J03756_at
GO:0005179	go	J03756_at
GO:0005576	go	J03756_at
GO:0003824	go	X54199_s_at
GO:0001584	go	U95626_rna3_at
GO:0004872	go	U95626_rna3_at
GO:0016493	go	U95626_rna3_at
GO:0007165	go	U95626_rna3_at
GO:0007186	go	U95626_rna3_at
GO:0016021	go	U95626_rna3_at
GO:0008536	go	U64675_at
GO:0000004	go	U64675_at
GO:0046907	go	U64675_at
GO:0005643	go	U64675_at
GO:0003676	go	X07290_at
GO:0008270	go	X07290_at
GO:0005634	go	X07290_at
GO:0005515	go	U90913_at
GO:0007242	go	U90913_at
GO:0005737	go	U90913_at
GO:0005515	go	U83192_at
GO:0005515	go	AB002314_at
GO:0005856	go	AB002314_at
GO:0005123	go	AB002356_s_at
GO:0007166	go	AB002356_s_at
GO:0005737	go	AB002356_s_at
GO:0005886	go	AB002356_s_at
GO:0004861	go	L36844_at
GO:0016301	go	L36844_at
GO:0000004	go	L36844_at
GO:0005634	go	L36844_at
GO:0005737	go	L36844_at
GO:0003697	go	S76853_s_at
GO:0003700	go	S76853_s_at
GO:0003916	go	S76853_s_at
GO:0008270	go	S76853_s_at
GO:0006270	go	S76853_s_at
GO:0007417	go	S76853_s_at
GO:0008283	go	S76853_s_at
GO:0005615	go	S76853_s_at
GO:0005634	go	S76853_s_at
GO:0004872	go	X01057_at
GO:0000166	go	D64015_at
GO:0003677	go	D64015_at
GO:0003723	go	D64015_at
GO:0000004	go	D64015_at
GO:0008372	go	D64015_at
GO:0005509	go	D88795_at
GO:0007156	go	D88795_at
GO:0016339	go	D88795_at
GO:0016020	go	D88795_at
GO:0005509	go	D88797_at
GO:0007155	go	D88797_at
GO:0007156	go	D88797_at
GO:0007399	go	D88797_at
GO:0005887	go	D88797_at
GO:0016020	go	D88797_at
GO:0004497	go	Y13153_at
GO:0004502	go	Y13153_at
GO:0005489	go	Y13153_at
GO:0006118	go	Y13153_at
GO:0008152	go	Y13153_at
GO:0004713	go	Y11215_at
GO:0005070	go	Y11215_at
GO:0005515	go	Y11215_at
GO:0006955	go	Y11215_at
GO:0007165	go	Y11215_at
GO:0005215	go	U41898_at
GO:0006810	go	U41898_at
GO:0016020	go	U41898_at
GO:0015359	go	U76369_at
GO:0006810	go	U76369_at
GO:0006865	go	U76369_at
GO:0016020	go	U76369_at
GO:0016021	go	U76369_at
GO:0016301	go	AB002356_s_at
GO:0030295	go	AB002356_s_at
GO:0000004	go	AB002356_s_at
GO:0008372	go	AB002356_s_at
GO:0000166	go	Y07565_s_at
GO:0003924	go	Y07565_s_at
GO:0005516	go	Y07565_s_at
GO:0005525	go	Y07565_s_at
GO:0007165	go	Y07565_s_at
GO:0007264	go	Y07565_s_at
GO:0007268	go	Y07565_s_at
GO:0015031	go	Y07565_s_at
GO:0005886	go	Y07565_s_at
GO:0000166	go	U96131_at
GO:0004872	go	U96131_at
GO:0005524	go	U96131_at
GO:0017111	go	U96131_at
GO:0000004	go	U96131_at
GO:0005634	go	U96131_at
GO:0004437	go	L36818_at
GO:0006796	go	L36818_at
GO:0007242	go	L36818_at
GO:0005100	go	U02570_at
GO:0005525	go	U02570_at
GO:0007165	go	U02570_at
GO:0008372	go	U02570_at
GO:0004449	go	Z68129_cds1_at
GO:0016491	go	Z68129_cds1_at
GO:0000004	go	Z68129_cds1_at
GO:0006099	go	Z68129_cds1_at
GO:0008152	go	Z68129_cds1_at
GO:0005739	go	Z68129_cds1_at
GO:0008372	go	Z68129_cds1_at
GO:0004449	go	Z68129_cds1_at
GO:0016491	go	Z68129_cds1_at
GO:0000004	go	Z68129_cds1_at
GO:0008152	go	Z68129_cds1_at
GO:0008372	go	Z68129_cds1_at
GO:0006955	go	M17236_at
GO:0016020	go	M17236_at
GO:0001584	go	L22206_at
GO:0004872	go	L22206_at
GO:0005000	go	L22206_at
GO:0007165	go	L22206_at
GO:0007186	go	L22206_at
GO:0016021	go	L22206_at
GO:0004871	go	U65932_at
GO:0005198	go	U65932_at
GO:0005386	go	U65932_at
GO:0006810	go	U65932_at
GO:0043123	go	U65932_at
GO:0005578	go	U65932_at
GO:0005615	go	U65932_at
GO:0008148	go	U56402_s_at
GO:0008159	go	U56402_s_at
GO:0019899	go	U56402_s_at
GO:0000122	go	U56402_s_at
GO:0006338	go	U56402_s_at
GO:0006355	go	U56402_s_at
GO:0006368	go	U56402_s_at
GO:0007049	go	U56402_s_at
GO:0010033	go	U56402_s_at
GO:0045090	go	U56402_s_at
GO:0045944	go	U56402_s_at
GO:0005634	go	U56402_s_at
GO:0008023	go	U56402_s_at
GO:0005488	go	U32581_at
GO:0016773	go	U32581_at
GO:0003700	go	M69238_at
GO:0004872	go	M69238_at
GO:0016563	go	M69238_at
GO:0006355	go	M69238_at
GO:0007165	go	M69238_at
GO:0005634	go	M69238_at
GO:0005554	go	U44429_at
GO:0000004	go	U44429_at
GO:0008372	go	U44429_at
GO:0004872	go	L41268_f_at
GO:0005554	go	X64594_at
GO:0008015	go	X64594_at
GO:0016020	go	X64594_at
GO:0004872	go	L15296_s_at
GO:0005267	go	L15296_s_at
GO:0015276	go	L15296_s_at
GO:0006811	go	L15296_s_at
GO:0006813	go	L15296_s_at
GO:0007601	go	L15296_s_at
GO:0005624	go	L15296_s_at
GO:0005887	go	L15296_s_at
GO:0016020	go	L15296_s_at
GO:0000166	go	U76992_at
GO:0003702	go	U76992_at
GO:0003711	go	U76992_at
GO:0003723	go	U76992_at
GO:0006357	go	U76992_at
GO:0019079	go	U76992_at
GO:0005634	go	U76992_at
GO:0004872	go	L41268_f_at
GO:0000166	go	X98411_at
GO:0003774	go	X98411_at
GO:0003779	go	X98411_at
GO:0005516	go	X98411_at
GO:0005524	go	X98411_at
GO:0000004	go	X98411_at
GO:0016461	go	X98411_at
GO:0000166	go	U50553_at
GO:0003677	go	U50553_at
GO:0003723	go	U50553_at
GO:0004004	go	U50553_at
GO:0005524	go	U50553_at
GO:0016787	go	U50553_at
GO:0005634	go	U50553_at
GO:0005737	go	U50553_at
GO:0005554	go	U44975_at
GO:0016049	go	U44975_at
GO:0008372	go	U44975_at
GO:0003677	go	U44975_at
GO:0005554	go	U44975_at
GO:0008270	go	U44975_at
GO:0046872	go	U44975_at
GO:0000004	go	U44975_at
GO:0005634	go	U44975_at
GO:0008372	go	U44975_at
GO:0003824	go	Z46632_at
GO:0004114	go	Z46632_at
GO:0007165	go	Z46632_at
GO:0008372	go	Z46632_at
GO:0004114	go	Z46632_at
GO:0000004	go	Z46632_at
GO:0007165	go	Z46632_at
GO:0008372	go	Z46632_at
GO:0005509	go	U19713_s_at
GO:0005554	go	U19713_s_at
GO:0000004	go	U19713_s_at
GO:0008372	go	U19713_s_at
GO:0004842	go	AF009301_at
GO:0008270	go	AF009301_at
GO:0046872	go	AF009301_at
GO:0016567	go	AF009301_at
GO:0000151	go	AF009301_at
GO:0005554	go	Z48314_s_at
GO:0000004	go	Z48314_s_at
GO:0008372	go	Z48314_s_at
GO:0004872	go	D13264_at
GO:0005044	go	D13264_at
GO:0006817	go	D13264_at
GO:0006898	go	D13264_at
GO:0005737	go	D13264_at
GO:0016020	go	D13264_at
GO:0003779	go	M69225_at
GO:0005200	go	M69225_at
GO:0005509	go	M69225_at
GO:0005515	go	M69225_at
GO:0007050	go	M69225_at
GO:0007155	go	M69225_at
GO:0045104	go	M69225_at
GO:0005737	go	M69225_at
GO:0005856	go	M69225_at
GO:0008484	go	L13329_at
GO:0008152	go	L13329_at
GO:0005515	go	U13948_at
GO:0008270	go	U13948_at
GO:0006355	go	U13948_at
GO:0004871	go	M21142_cds2_s_at
GO:0005525	go	M21142_cds2_s_at
GO:0007165	go	M21142_cds2_s_at
GO:0007186	go	M21142_cds2_s_at
GO:0005886	go	M21142_cds2_s_at
GO:0004864	go	X81003_at
GO:0005625	go	X81003_at
GO:0000166	go	M68520_at
GO:0004674	go	M68520_at
GO:0004713	go	M68520_at
GO:0005524	go	M68520_at
GO:0016740	go	M68520_at
GO:0006468	go	M68520_at
GO:0001584	go	AF014958_at
GO:0004872	go	AF014958_at
GO:0016493	go	AF014958_at
GO:0007165	go	AF014958_at
GO:0007186	go	AF014958_at
GO:0016021	go	AF014958_at
GO:0003677	go	X56677_at
GO:0030528	go	X56677_at
GO:0006355	go	X56677_at
GO:0007517	go	X56677_at
GO:0005634	go	X56677_at
GO:0005554	go	X15183_at
GO:0051082	go	X15183_at
GO:0000004	go	X15183_at
GO:0006457	go	X15183_at
GO:0008372	go	X15183_at
GO:0005554	go	S81914_at
GO:0006916	go	S81914_at
GO:0008372	go	S81914_at
GO:0005554	go	Z48314_s_at
GO:0000004	go	Z48314_s_at
GO:0008372	go	Z48314_s_at
GO:0003676	go	S81439_at
GO:0008270	go	S81439_at
GO:0046872	go	S81439_at
GO:0005634	go	S81439_at
GO:0004143	go	X62535_at
GO:0004143	go	X62535_at
GO:0016740	go	X62535_at
GO:0000004	go	X62535_at
GO:0008372	go	X62535_at
GO:0003700	go	D14826_s_at
GO:0006355	go	D14826_s_at
GO:0005634	go	D14826_s_at
GO:0016564	go	U90651_at
GO:0016481	go	U90651_at
GO:0005634	go	U90651_at
GO:0000166	go	U24152_at
GO:0004674	go	U24152_at
GO:0004713	go	U24152_at
GO:0005524	go	U24152_at
GO:0016740	go	U24152_at
GO:0006468	go	U24152_at
GO:0003676	go	U26914_at
GO:0008270	go	U26914_at
GO:0005634	go	U26914_at
GO:0004872	go	L41268_f_at
GO:0004871	go	M21142_cds2_s_at
GO:0005525	go	M21142_cds2_s_at
GO:0007186	go	M21142_cds2_s_at
GO:0004871	go	M21142_cds2_s_at
GO:0005525	go	M21142_cds2_s_at
GO:0007186	go	M21142_cds2_s_at
GO:0004725	go	U25849_at
GO:0016787	go	U25849_at
GO:0006470	go	U25849_at
GO:0005554	go	X85178_at
GO:0000004	go	X85178_at
GO:0005737	go	X85178_at
GO:0004167	go	D17547_at
GO:0016491	go	D17547_at
GO:0016853	go	D17547_at
GO:0006582	go	D17547_at
GO:0008152	go	D17547_at
GO:0008372	go	D17547_at
GO:0005554	go	X52773_at
GO:0000004	go	X52773_at
GO:0008372	go	X52773_at
GO:0005554	go	X52773_at
GO:0000004	go	X52773_at
GO:0008372	go	X52773_at
GO:0005554	go	X97074_at
GO:0000004	go	X97074_at
GO:0006810	go	X97074_at
GO:0006886	go	X97074_at
GO:0008372	go	X97074_at
GO:0030125	go	X97074_at
GO:0003676	go	U72621_at
GO:0008270	go	U72621_at
GO:0046872	go	U72621_at
GO:0005634	go	U72621_at
GO:0004089	go	M93426_at
GO:0008270	go	M93426_at
GO:0008330	go	M93426_at
[truncated: 41,081 more rows]
